# Supplementary material for: CDK12 loss in cancer cells affects DNA damage response genes through premature cleavage and polyadenylation
Source: Nat Commun. 2019 Apr 15;10:1757. doi: 10.1038/s41467-019-09703-y (PMC6465371; doi:10.1038/s41467-019-09703-y)
Supplement: Supplementary file 5 — Supplementary Data 1 [file 41467_2019_9703_MOESM5_ESM.xlsx]

## Sheet: Microarray_fold_change_table
Supplementary Data 1: fold-change expression microarray data
Name	Description	Kelly_400nM_THZ531_vs_DMSO	IMR32_400nM_THZ531_vs_DMSO
A2M	NM_000014	-0.2405	0.2345
NAT2	NM_000015	0.1555	-0.0255
ACADM	NM_000016	-0.8865	-0.9625
ACADS	NM_000017	-0.1445	-0.7225
ACADVL	NM_000018	0.2025	-0.2045
ACAT1	NM_000019	-0.626	-0.48
ACVRL1	NM_000020	-0.4475	-0.5065
PSEN1	NM_000021	-1.579	-2.5275
ADA	NM_000022	0.4335	-0.2465
SGCA	NM_000023	0.0825	-0.5015
ADRB2	NM_000024	-0.8365	-0.3815
ADRB3	NM_000025	0.1165	-0.1475
ADSL	NM_000026	0.1215	0.096
AGA	NM_000027	-0.795	-0.6705
AGL	NM_000028	-0.9155	-1.669
AGT	NM_000029	0.0345	-0.402
AGXT	NM_000030	-0.0275	-0.4955
ALAD	NM_000031	-0.6495	-2.1865
ALAS2	NM_000032	-0.359	-0.387
ABCD1	NM_000033	-0.0915	-0.487
ALDOA	NM_000034	0.305	-0.157
ALDOB	NM_000035	-0.181	0.087
AMPD1	NM_000036	-0.0935	-0.156
ANK1	NM_000037	-0.1485	-0.816
APC	NM_000038	-0.032	-1.032
APOA1	NM_000039	0.1095	0.059
APOC3	NM_000040	0.198	-0.0975
APOE	NM_000041	-0.0005	-0.2705
APOH	NM_000042	-0.4405	-0.5365
FAS	NM_000043	-0.544	-1.3825
AR	NM_000044	0.607	0.2115
ARG1	NM_000045	0.1215	-0.424
ARSB	NM_000046	-0.3585	-0.6745
ARSE	NM_000047	0.2	-0.433
ASL	NM_000048	0.125	-0.4295
ASPA	NM_000049	-0.087	-0.202
ASS1	NM_000050	0.267	-0.304
ATM	NM_000051	0.2805	-0.0285
ATP7A	NM_000052	-1.199	-2.7875
ATP7B	NM_000053	-0.3195	-1.4865
AVPR2	NM_000054	0.0455	-0.3515
BCHE	NM_000055	-1.271	-1.2165
BCKDHB	NM_000056	-0.408	-0.5885
BLM	NM_000057	-1.3735	-3.418
BRCA2	NM_000059	-0.671	-1.874
BTD	NM_000060	-0.233	-0.593
BTK	NM_000061	-0.2495	-0.368
SERPING1	NM_000062	-0.0875	-0.3745
C2	NM_000063	-0.1915	-0.1815
C3	NM_000064	-0.467	-0.163
C8B	NM_000066	-0.0515	-0.0385
CA2	NM_000067	0.094	0.0875
CACNA1A	NM_000068	0.246	-0.356
CACNA1S	NM_000069	0.149	-0.1375
CAPN3	NM_000070	-0.009	-0.367
CBS	NM_000071	-0.478	-0.8445
CD36	NM_000072	0.484	-0.838
CD3G	NM_000073	-0.2765	-0.2375
CD40LG	NM_000074	-0.045	-0.8605
CDK4	NM_000075	-0.252	-1.1015
CDKN1C	NM_000076	0.4475	0.2755
CDKN2A	NM_000077	0.204	0.138
CETP	NM_000078	-0.1255	-0.108
CHRNA1	NM_000079	-0.018	-0.4185
CHRNE	NM_000080	0.0365	-0.2905
LYST	NM_000081	-0.127	0.491
ERCC8	NM_000082	-1.0925	-1.4615
CLCN1	NM_000083	-0.4725	-0.419
CLCN5	NM_000084	-0.076	-0.404
CLCNKB	NM_000085	0.2105	-0.2405
CLN3	NM_000086	-0.39	-1.5685
CNGA1	NM_000087	-0.128	0.114
COL1A1	NM_000088	-0.114	-0.519
COL1A2	NM_000089	0.196	0.135
COL3A1	NM_000090	0.1385	-0.728
COL4A3	NM_000091	-0.0035	-0.3135
COL4A4	NM_000092	0.645	0.2865
COL5A1	NM_000093	-0.14	-0.734
COL7A1	NM_000094	0.1535	0.1365
COMP	NM_000095	0.115	-0.2015
CP	NM_000096	-0.272	-0.0465
CPOX	NM_000097	-0.867	-2.9025
CPT2	NM_000098	-0.5325	-2.738
CST3	NM_000099	0.1825	-0.3885
CSTB	NM_000100	0.073	-0.6965
CYBA	NM_000101	0.3465	-0.155
CYP17A1	NM_000102	-0.062	-0.528
CYP19A1	NM_000103	0.0665	0.0925
CYP1B1	NM_000104	-0.4945	-0.796
CYP2D6	NM_000106	-0.237	-0.605
DDB2	NM_000107	-0.9235	-1.489
DLD	NM_000108	-0.558	-1.562
DMD	NM_000109	-0.1335	-0.38
DPYD	NM_000110	-0.4415	-0.968
SLC26A3	NM_000111	-0.0035	0.2905
SLC26A2	NM_000112	-1.891	-2.965
TOR1A	NM_000113	-1.4235	-3.1935
EDN3	NM_000114	0.004	-0.3385
EDNRB	NM_000115	-0.4215	0.038
TAZ	NM_000116	-0.391	-1.057
EMD	NM_000117	0.0795	-0.421
ENG	NM_000118	-0.126	-0.2855
EPB42	NM_000119	-0.426	-0.2975
EPOR	NM_000121	-0.3795	-0.8455
ERCC3	NM_000122	-0.696	-1.9215
ERCC5	NM_000123	-0.939	-2.501
ESR1	NM_000125	-0.121	-0.142
ETFA	NM_000126	-0.816	-0.856
EXT1	NM_000127	-0.323	-2.684
F11	NM_000128	-0.4305	0.2235
F13A1	NM_000129	-0.1185	-0.2465
F5	NM_000130	-0.41	0.05
F7	NM_000131	-0.0465	-0.5435
F8	NM_000132	0.245	-0.3385
F9	NM_000133	-0.295	-0.1845
FABP2	NM_000134	-0.2325	-1.0605
FANCA	NM_000135	-0.397	-1.195
FANCC	NM_000136	-0.3885	-1.2935
FAH	NM_000137	0.223	-0.0505
FBN1	NM_000138	-0.8585	-1.0585
MS4A2	NM_000139	-0.25	-0.081
FECH	NM_000140	-0.3075	-1.092
FGFR2	NM_000141	-1.4165	-3.3415
FGFR3	NM_000142	0.069	0.864
FH	NM_000143	-0.528	-1.1565
FXN	NM_000144	0.019	-1.496
FTL	NM_000146	0.2285	-0.1005
FUCA1	NM_000147	0.031	-0.477
FUT1	NM_000148	-0.0885	-0.3855
FUT3	NM_000149	0.1225	-0.0305
FUT6	NM_000150	-0.058	-0.0995
G6PC	NM_000151	-0.2325	-0.4555
GAA	NM_000152	-0.333	-0.7525
GALC	NM_000153	-0.8875	-0.897
GALK1	NM_000154	-0.1165	-0.8265
GALT	NM_000155	-0.2685	-1.0215
GAMT	NM_000156	0.0595	-0.2325
GBA	NM_000157	-0.6095	-1.2035
GBE1	NM_000158	-0.972	-0.7425
GCDH	NM_000159	-0.0065	-0.6735
GCGR	NM_000160	0.076	-0.2715
GCH1	NM_000161	-1.115	-1.5515
GCK	NM_000162	-0.3445	-0.586
GHR	NM_000163	-0.4875	0.1065
GIPR	NM_000164	0.0005	-0.9265
GJA1	NM_000165	-0.0545	-0.052
GJB1	NM_000166	0.1495	-0.3985
GK	NM_000167	-1.097	-1.8855
GLI3	NM_000168	0.0875	-1.2275
GLA	NM_000169	-0.8215	-1.722
GLDC	NM_000170	-0.489	-0.9455
GLRA1	NM_000171	-0.1185	-0.2605
GNAT1	NM_000172	-0.057	-0.5365
GP1BA	NM_000173	0.6505	-0.0945
GP9	NM_000174	-0.0535	-0.2765
GPI	NM_000175	0.324	0.001
NR3C1	NM_000176	-0.2885	-0.689
GSS	NM_000178	-0.146	-0.758
MSH6	NM_000179	-1.202	-2.4675
GUCY2D	NM_000180	0.032	-0.409
GUSB	NM_000181	-0.4875	-1.068
HADHA	NM_000182	-0.159	-0.4635
HADHB	NM_000183	-0.1925	-1.079
HBG2	NM_000184	-0.056	-0.1715
SERPIND1	NM_000185	-0.49	-0.761
CFH	NM_000186	-0.2185	-0.651
HGD	NM_000187	0.4845	0.0435
HK1	NM_000188	-0.054	-0.65
HK2	NM_000189	-0.761	-1.309
HMGCL	NM_000191	-0.481	-1.2395
TBX5	NM_000192	0.241	-0.285
SHH	NM_000193	-0.016	-0.2215
HPRT1	NM_000194	-0.838	-0.686
HPS1	NM_000195	0.005	-0.6805
HSD11B2	NM_000196	0.0595	-0.3435
HSD17B3	NM_000197	-0.1735	-0.0625
HSD3B2	NM_000198	0.465	-0.124
SGSH	NM_000199	0.0885	-0.2245
HTN3	NM_000200	0.061	0.0195
ICAM1	NM_000201	0.087	-0.549
IDS	NM_000202	-1.307	-0.9705
IDUA	NM_000203	0.4745	-0.078
CFI	NM_000204	0.5585	0.06
IL2RG	NM_000206	0.0245	-0.3015
INS	NM_000207	0.237	-0.374
INSR	NM_000208	0.539	-2.069
PDX1	NM_000209	0.056	0.053
ITGA6	NM_000210	-0.445	0.3145
ITGB2	NM_000211	0.0965	0.032
ITGB3	NM_000212	0.1955	0.085
ITGB4	NM_000213	-0.194	-0.5105
JAG1	NM_000214	-0.3	0.118
JAK3	NM_000215	0.059	-0.369
KAL1	NM_000216	-0.131	-1.5895
KCNA1	NM_000217	0.0225	-0.305
KCNQ1	NM_000218	0.1635	-0.2765
KCNE1	NM_000219	-0.046	-0.102
KCNJ1	NM_000220	-0.357	-0.0905
KHK	NM_000221	-0.3475	-0.618
KIT	NM_000222	-0.1835	-2.558
KRT12	NM_000223	0.079	-0.2025
KRT18	NM_000224	0.1865	-0.2155
KRT9	NM_000226	-0.007	0.1985
LAMB3	NM_000228	-0.129	-0.0855
LCAT	NM_000229	-0.297	-0.347
LEP	NM_000230	-0.1565	-0.43
SGCG	NM_000231	0.091	0.252
SGCB	NM_000232	-0.0585	-1.1165
LHCGR	NM_000233	-0.395	-0.3245
LIG1	NM_000234	0.07	-0.855
LIPA	NM_000235	-1.19	-1.315
LIPC	NM_000236	0.1965	0.097
LPL	NM_000237	-0.067	-0.2905
KCNH2	NM_000238	-0.4365	-1.796
LYZ	NM_000239	0.0595	-0.029
MAOA	NM_000240	-1.023	-0.6985
MBL2	NM_000242	-0.041	-0.1
MEFV	NM_000243	0.0875	-0.229
MET	NM_000245	-0.731	-0.075
CIITA	NM_000246	0.238	-0.325
MICA	NM_000247	-0.09	-0.0155
MITF	NM_000248	-0.596	-0.749
MLH1	NM_000249	-1.0075	-1.4605
MPO	NM_000250	-0.0595	-0.49
MSH2	NM_000251	-0.945	-1.3655
MTM1	NM_000252	-0.698	-1.9895
MTTP	NM_000253	-0.0205	0.087
MTR	NM_000254	-1.5325	-1.5395
MUT	NM_000255	-0.8775	-1.8925
MYBPC3	NM_000256	0.099	-0.221
MYH7	NM_000257	-0.132	-0.389
MYL3	NM_000258	0.2155	-0.327
MYO5A	NM_000259	-0.588	-0.993
MYO7A	NM_000260	-0.1115	-0.541
MYOC	NM_000261	0.228	0.1285
NAGA	NM_000262	-0.369	-1.2885
NAGLU	NM_000263	-0.836	-1.9
PTCH1	NM_000264	-1.717	-5.325
NDP	NM_000266	-0.013	-0.0315
NF1	NM_000267	-0.6645	-1.328
NF2	NM_000268	-0.0255	-0.984
PNP	NM_000270	-0.6435	-1.9975
NPC1	NM_000271	-0.511	-1.8825
NPHP1	NM_000272	-0.3955	-0.1105
GPR143	NM_000273	-0.44	-0.0635
OAT	NM_000274	-0.907	-0.0905
OCA2	NM_000275	-0.371	-0.5445
OCRL	NM_000276	-0.9435	-0.8775
PAH	NM_000277	-0.0065	-0.2105
PAX2	NM_000278	0.2985	-0.22
PAX6	NM_000280	0.165	-0.474
PCBD1	NM_000281	0.2225	-0.2735
PCCA	NM_000282	-0.787	-1.8335
PDE6B	NM_000283	-0.055	-0.7385
PDHA1	NM_000284	-0.099	-0.538
PEPD	NM_000285	0.256	-0.468
PEX12	NM_000286	-1.4965	-2.614
PEX6	NM_000287	-0.2795	-0.7525
PEX7	NM_000288	-0.5145	-1.7055
PFKM	NM_000289	0.0145	-0.251
PGAM2	NM_000290	0.1	0.1145
PGK1	NM_000291	0.1695	-0.2665
PHKA2	NM_000292	-0.2945	-0.8945
PHKB	NM_000293	-0.8825	-0.503
PHKG2	NM_000294	-0.378	-1.344
SERPINA1	NM_000295	-0.127	-0.2305
PKD2	NM_000297	-2.388	-3.067
PKLR	NM_000298	0.0545	-0.254
PKP1	NM_000299	-0.137	-0.3875
PLA2G2A	NM_000300	-0.135	0.0185
PLG	NM_000301	0.01	-0.478
PLOD1	NM_000302	-0.532	-0.945
PMM2	NM_000303	-1.245	-2.4295
PMP22	NM_000304	-0.822	-1.9125
PON2	NM_000305	-0.8165	-1.068
POU1F1	NM_000306	0.0815	0.1225
POU3F4	NM_000307	-0.1565	-0.3655
CTSA	NM_000308	-0.249	-1.347
PPOX	NM_000309	-0.1875	-0.3395
PPT1	NM_000310	-0.6435	-0.6965
PRNP	NM_000311	-1.2005	-1.22
PROC	NM_000312	-0.5295	-0.3825
PROS1	NM_000313	-0.7335	-0.5515
PTEN	NM_000314	-1.5115	-3.465
PTH	NM_000315	0.1695	-0.163
PTH1R	NM_000316	-0.034	-0.324
PTS	NM_000317	-0.8535	-2.2475
PEX2	NM_000318	-0.915	-1.3515
PEX5	NM_000319	-0.3075	-1.087
QDPR	NM_000320	-0.042	-0.5465
RB1	NM_000321	-1.094	-1.3235
PRPH2	NM_000322	-0.69	-1.3025
RHAG	NM_000324	-0.34	-0.3575
PITX2	NM_000325	-0.084	-0.4735
RLBP1	NM_000326	0.0315	-0.071
ROM1	NM_000327	-0.014	-0.502
RPGR	NM_000328	-1.108	-1.5155
RPE65	NM_000329	-0.257	-0.1695
RS1	NM_000330	-0.2015	-0.121
SAA1	NM_000331	0.341	0.388
ATXN1	NM_000332	-0.821	-1.2505
ATXN7	NM_000333	-1.679	-2.367
SCN4A	NM_000334	-0.1235	-0.4755
SCN5A	NM_000335	0.021	-0.709
SCNN1B	NM_000336	0.1485	-0.4205
SGCD	NM_000337	0.104	-0.1815
SLC12A1	NM_000338	0.1415	0.0065
SLC12A3	NM_000339	-0.0575	-0.321
SLC2A2	NM_000340	0.225	-0.3295
SLC3A1	NM_000341	-0.435	-0.3465
SLC4A1	NM_000342	-0.033	-0.3225
SLC5A1	NM_000343	-0.121	-0.1215
SMN1	NM_000344	-1.2465	-2.9415
SNCA	NM_000345	-0.884	-1.472
SOX9	NM_000346	0.336	0.492
SPTB	NM_000347	-0.0655	-0.693
SRD5A2	NM_000348	-0.0415	0.151
STAR	NM_000349	0.268	-0.2715
ABCA4	NM_000350	0.246	-0.1455
STS	NM_000351	-0.833	-0.988
ABCC8	NM_000352	-0.2925	-1.0085
TAT	NM_000353	0.009	-0.2515
SERPINA7	NM_000354	-0.068	0.004
TCN2	NM_000355	-0.11	-0.502
TCOF1	NM_000356	-0.2495	-0.907
TGFBI	NM_000358	-0.1045	-0.078
TGM1	NM_000359	-0.077	-0.3475
TH	NM_000360	0.162	-0.2025
THBD	NM_000361	-0.322	-0.302
TIMP3	NM_000362	-0.2295	-1.415
TNNI3	NM_000363	0.001	-0.125
TNNT2	NM_000364	0.049	-0.0645
TPI1	NM_000365	0.128	-0.2305
TPM1	NM_000366	0.047	-0.349
TPMT	NM_000367	-0.9655	-1.4915
TSC1	NM_000368	-2.043	-2.7515
TSHR	NM_000369	-0.3615	-1.4765
TTPA	NM_000370	-0.0755	-0.59
TTR	NM_000371	-0.2525	-0.531
TYR	NM_000372	0.0085	-0.4235
UMPS	NM_000373	-1.5695	-5.0975
UROD	NM_000374	0.1625	-0.6445
UROS	NM_000375	-0.186	-0.5865
VDR	NM_000376	0.0385	-0.6
WAS	NM_000377	-0.04	0.089
WT1	NM_000378	0.373	-0.2905
XDH	NM_000379	0.267	0.2705
XPA	NM_000380	-0.5255	-1.216
MID1	NM_000381	-0.5825	-1.5365
ALDH3A2	NM_000382	-0.9925	-1.6615
AIRE	NM_000383	-0.1245	-0.4725
APOB	NM_000384	0.208	-0.0665
BLMH	NM_000386	-0.368	-1.006
SLC25A20	NM_000387	-0.358	-1.19
CASR	NM_000388	0.16	0.001
CHM	NM_000390	-0.972	-2.3085
TPP1	NM_000391	-0.168	-0.6845
ABCC2	NM_000392	-0.261	-0.3835
COL5A2	NM_000393	-0.846	-0.586
CRYAA	NM_000394	0.175	0.08
CSF2RB	NM_000395	0.0525	0.0675
CTSK	NM_000396	-0.8745	-0.82
CYBB	NM_000397	0.1385	-0.1255
CYB5R3	NM_000398	0.0845	-0.5685
EGR2	NM_000399	-0.005	-0.105
ERCC2	NM_000400	0.0625	-0.9705
EXT2	NM_000401	-0.1755	-1.341
G6PD	NM_000402	0.1555	-0.416
GALE	NM_000403	-0.1105	-1.0535
GLB1	NM_000404	-0.364	-1.3295
GM2A	NM_000405	0.162	-0.357
GNRHR	NM_000406	-0.2185	-0.093
GP1BB	NM_000407	-0.0585	-0.138
GPD2	NM_000408	-0.9915	-0.978
GUCA1A	NM_000409	-0.3025	-0.375
HFE	NM_000410	0.087	-0.1325
HLCS	NM_000411	-0.572	-1.0345
HRG	NM_000412	-0.204	-0.6115
HSD17B1	NM_000413	0.4115	-0.5445
HSD17B4	NM_000414	-0.8495	-0.8125
IAPP	NM_000415	-0.277	-0.0945
IFNGR1	NM_000416	-1.0445	-2.3245
IL2RA	NM_000417	0.144	-0.581
IL4R	NM_000418	-0.1765	-1.718
ITGA2B	NM_000419	-0.1175	-0.1865
KEL	NM_000420	-0.012	-0.0885
KRT10	NM_000421	-0.2615	-0.8565
KRT17	NM_000422	0.465	0.438
KRT2	NM_000423	0.43	-0.1665
KRT5	NM_000424	-0.029	-0.133
L1CAM	NM_000425	0.135	-0.474
LAMA2	NM_000426	0.2085	-0.102
LOR	NM_000427	-0.022	-0.033
LTBP2	NM_000428	0.055	-0.6
MAT1A	NM_000429	0.197	-0.2815
PAFAH1B1	NM_000430	-1.7695	-2.873
MVK	NM_000431	-0.6345	-1.7265
MYL2	NM_000432	0.1405	-0.117
NCF2	NM_000433	-0.082	-0.836
NEU1	NM_000434	-0.596	-1.2715
NOTCH3	NM_000435	0.0805	-0.4685
OXCT1	NM_000436	-0.8235	-0.87
PAFAH2	NM_000437	-1.131	-1.121
PAX3	NM_000438	0.264	-0.16
PCSK1	NM_000439	0.0825	-0.6175
PDE6A	NM_000440	-0.019	-0.335
SLC26A4	NM_000441	0.0005	0.126
PECAM1	NM_000442	-0.327	-0.3655
ABCB4	NM_000443	-0.2445	-0.103
PHEX	NM_000444	-0.1235	-0.5695
PON1	NM_000446	-0.1045	0.212
PSEN2	NM_000447	-0.302	-1.2705
RAG1	NM_000448	0.2735	-0.2235
RFX5	NM_000449	-1.658	-2.875
SELE	NM_000450	0.1925	-0.406
SHOX	NM_000451	0.3105	-0.4925
SLC10A2	NM_000452	-0.343	-0.1665
SLC5A5	NM_000453	-0.0955	-0.159
SOD1	NM_000454	-0.115	-0.328
STK11	NM_000455	-0.524	-1.2585
SUOX	NM_000456	-0.973	-2.0965
HNF4A	NM_000457	-0.024	0.0685
HNF1B	NM_000458	-0.2325	-0.226
TEK	NM_000459	-0.6045	0.0455
THPO	NM_000460	-0.1595	-0.2275
THRB	NM_000461	0.3855	-0.679
UBE3A	NM_000462	-1.2775	-2.2785
UGT1A1	NM_000463	0.021	0.0035
BARD1	NM_000465	-1.6665	-2.8415
PEX1	NM_000466	-1.745	-2.777
TWIST1	NM_000474	-0.976	-2.949
NR0B1	NM_000475	0.0865	-0.0155
AK1	NM_000476	0.2035	-0.549
ALB	NM_000477	0.1805	-0.3135
ALPL	NM_000478	0.0015	-0.5595
AMH	NM_000479	0.1735	0.733
AMPD3	NM_000480	-0.631	-0.786
AMT	NM_000481	-0.056	-0.721
APOA4	NM_000482	-0.2	0.2665
APOC2	NM_000483	0.0045	-0.219
APP	NM_000484	-0.3025	-0.3875
APRT	NM_000485	0.28	-0.254
AQP2	NM_000486	-0.1245	-0.3475
ARSA	NM_000487	-0.097	-0.137
SERPINC1	NM_000488	-0.0255	-0.19
ATRX	NM_000489	0.3615	-1.5905
AVP	NM_000490	0.176	-0.5195
C1QB	NM_000491	-0.091	-0.62
CFTR	NM_000492	0.2015	-0.4285
COL10A1	NM_000493	-0.1075	-0.256
COL17A1	NM_000494	0.131	-0.2235
COL4A5	NM_000495	0.0465	-0.197
CRYBB2	NM_000496	-0.1125	-0.654
CYP11B1	NM_000497	-0.1315	-0.43
CYP11B2	NM_000498	-0.272	-0.0755
CYP1A1	NM_000499	0.127	-0.2105
CYP21A2	NM_000500	-0.2815	-0.1725
ELN	NM_000501	-0.008	-0.4465
EPX	NM_000502	-0.046	-0.2745
EYA1	NM_000503	-1.4595	-2.6105
F10	NM_000504	-0.1955	-0.1645
F12	NM_000505	0.007	-0.6085
F2	NM_000506	0.087	-0.507
FBP1	NM_000507	-0.0905	-0.2685
FGA	NM_000508	-0.1405	-0.1215
FGG	NM_000509	-0.077	-0.1765
FSHB	NM_000510	0.032	-0.2385
FUT2	NM_000511	-0.256	-0.049
GALNS	NM_000512	-0.663	-1.168
OPN1MW	NM_000513	0.226	0.0605
GDNF	NM_000514	-0.214	-0.568
GH1	NM_000515	0.11	-0.1405
GNAS	NM_000516	0.0835	-0.2445
HBB	NM_000518	0.0535	-0.399
HBD	NM_000519	-0.1185	-0.209
HEXA	NM_000520	0.0555	-0.6475
HEXB	NM_000521	-1.2175	-1.627
HOXA13	NM_000522	0.003	-0.4095
HOXD13	NM_000523	-0.4845	-0.087
HTR1A	NM_000524	0.359	-0.357
KCNJ11	NM_000525	-0.1825	-0.8775
KRT14	NM_000526	0.085	0.081
LDLR	NM_000527	-1.2675	-3.441
MAN2B1	NM_000528	0.117	-0.2625
MC2R	NM_000529	-0.005	-0.5425
MPZ	NM_000530	-0.287	-0.726
OTC	NM_000531	-0.2325	-0.682
PCCB	NM_000532	0.146	-0.722
PLP1	NM_000533	0.0055	-0.3675
PMS1	NM_000534	-1.4985	-3.287
RAG2	NM_000536	-0.0205	-0.069
REN	NM_000537	0.3545	-0.079
RFXAP	NM_000538	-1.1255	-2.747
RHO	NM_000539	-0.0685	-0.256
RYR1	NM_000540	-0.1625	-0.191
SAG	NM_000541	0.1685	-0.4275
SFTPB	NM_000542	0.1175	-0.316
SMPD1	NM_000543	-0.4185	-1.018
TAP2	NM_000544	-0.2035	-0.459
HNF1A	NM_000545	0.037	-0.369
TP53	NM_000546	-0.5945	-0.8345
TPO	NM_000547	0.244	-0.0135
TSC2	NM_000548	0.0595	-0.401
TSHB	NM_000549	0.1205	-0.1115
TYRP1	NM_000550	-0.2	-0.371
VHL	NM_000551	-0.342	-0.81
VWF	NM_000552	0.055	-0.3055
WRN	NM_000553	-0.903	-1.727
CRX	NM_000554	-0.0965	-0.151
DCX	NM_000555	-0.96	-0.4395
GDF5	NM_000557	0.18	-0.3305
HBG1	NM_000559	0.2185	0.542
CD53	NM_000560	0	-0.4635
C8A	NM_000562	0.0465	0.1155
IL5RA	NM_000564	0.056	-0.797
IL6R	NM_000565	-0.468	-0.3015
FCGR1A	NM_000566	0.1395	-0.1645
CRP	NM_000567	0.052	-0.0035
FCGR3A	NM_000569	0.4365	-0.566
FCGR3B	NM_000570	-0.361	-0.2015
IL10	NM_000572	0.842	0.157
CR1	NM_000573	0.1535	0.026
CD55	NM_000574	-1.036	0.004
IL1A	NM_000575	-0.08	-0.625
IL1B	NM_000576	-0.0805	-0.5055
IL1RN	NM_000577	-0.094	-0.1175
SLC11A1	NM_000578	-0.123	-0.352
CCR5	NM_000579	0.0005	-0.04
GPX1	NM_000581	0.216	-0.2285
SPP1	NM_000582	0.3405	0.0675
GC	NM_000583	-0.1785	0.3455
IL8	NM_000584	0.3165	-0.1375
IL15	NM_000585	0.0515	-0.575
IL2	NM_000586	0.138	0.341
C7	NM_000587	-0.1435	-0.2415
IL3	NM_000588	0.038	-0.05
IL4	NM_000589	-0.089	-0.429
IL9	NM_000590	0.396	-0.2505
TAP1	NM_000593	0.136	-0.403
TNF	NM_000594	-0.012	-0.041
LTA	NM_000595	0.209	-0.024
IGFBP1	NM_000596	-0.0425	0.041
IGFBP2	NM_000597	0.2715	-0.372
IGFBP3	NM_000598	-0.1475	-0.8595
IGFBP5	NM_000599	-1.0025	-1.358
IL6	NM_000600	-0.1465	-0.5765
HGF	NM_000601	0.329	0.368
SERPINE1	NM_000602	0.2535	-0.0945
NOS3	NM_000603	0.2665	-0.11
IFNA2	NM_000605	0.2785	0.332
C8G	NM_000606	0.111	-0.624
ORM1	NM_000607	-0.0245	0.01
ORM2	NM_000608	-0.2245	-0.334
CXCL12	NM_000609	-0.2575	-1.2595
CD44	NM_000610	-1.315	-1.637
CD59	NM_000611	-0.806	-0.8585
HPX	NM_000613	0.4875	0.0305
CNTF	NM_000614	-0.1845	-0.4025
NCAM1	NM_000615	-0.7595	-0.572
CD4	NM_000616	0.0055	-0.527
SLC11A2	NM_000617	-0.876	-1.3705
IGF1	NM_000618	0.1515	-0.487
IFNG	NM_000619	-0.176	0.194
NOS1	NM_000620	0.011	-0.471
HTR2A	NM_000621	-0.1865	0.1495
BDKRB2	NM_000623	-0.531	-0.2465
SERPINA5	NM_000624	-0.583	0.4035
NOS2	NM_000625	0.199	-0.609
CD79B	NM_000626	-0.1475	-0.3155
LTBP1	NM_000627	-0.0975	-0.986
IL10RB	NM_000628	-1.0005	-1.7715
IFNAR1	NM_000629	-1.49	-2.707
ITGAM	NM_000632	-0.0195	-0.1615
BCL2	NM_000633	-1.7365	-3.4365
CXCR1	NM_000634	-0.222	-0.633
RFX2	NM_000635	-0.166	-0.346
SOD2	NM_000636	0.1	-0.1
GSR	NM_000637	-0.3685	-1.5555
VTN	NM_000638	0.176	-0.3125
FASLG	NM_000639	-0.015	-0.266
IL13RA2	NM_000640	0.084	0.344
IL11	NM_000641	-0.0445	-0.457
AGL	NM_000642	0.551	-0.7535
AGL	NM_000643	0.551	-0.7535
AGL	NM_000644	0.551	-0.7535
AGL	NM_000645	0.551	-0.7535
AGL	NM_000646	0.551	-0.7535
CR1	NM_000651	0.1535	0.026
SELL	NM_000655	0.016	0.0455
BCL2	NM_000657	0.227	-0.322
AIRE	NM_000658	-0.1245	-0.4725
TGFB1	NM_000660	0.1855	-0.1205
RPL9	NM_000661	-0.0175	-0.3365
NAT1	NM_000662	-1.268	-0.7705
ABAT	NM_000663	0.065	-0.351
ACHE	NM_000665	0.2575	-0.317
ACY1	NM_000666	-0.225	-0.602
ADH1A	NM_000667	-0.044	-0.091
ADH1B	NM_000668	-0.3255	-0.7485
ADH1C	NM_000669	-0.1415	-0.3805
ADH4	NM_000670	0.512	-0.4745
ADH5	NM_000671	-0.6865	-1.3275
ADH6	NM_000672	0.1775	-0.358
ADH7	NM_000673	0.147	-0.218
ADORA1	NM_000674	-0.0715	-0.722
ADORA2A	NM_000675	-0.3705	-1.009
ADORA2B	NM_000676	-1.2775	-2.83
ADORA3	NM_000677	0.0815	-0.046
ADRA1D	NM_000678	-0.086	-0.2645
ADRA1B	NM_000679	0.5305	0.0275
ADRA1A	NM_000680	-0.2555	-0.1675
ADRA2A	NM_000681	-0.776	-1.815
ADRA2B	NM_000682	0.0525	-0.182
ADRA2C	NM_000683	-0.639	-1.596
ADRB1	NM_000684	0.018	-0.4715
AGTR1	NM_000685	-0.793	-0.37
AGTR2	NM_000686	0.3515	-0.387
AHCY	NM_000687	0.316	-0.219
ALAS1	NM_000688	-0.5745	-2.806
ALDH1A1	NM_000689	0.1825	-0.2555
ALDH2	NM_000690	0.194	-0.382
ALDH1B1	NM_000692	-0.8505	-2.2995
ALDH1A3	NM_000693	0.0315	-1.349
ALDH3B1	NM_000694	-0.188	-0.3895
ALDH3B2	NM_000695	0.112	-0.3485
ALDH9A1	NM_000696	-0.286	-0.9605
ALOX12	NM_000697	0.0675	0.053
ALOX5	NM_000698	-0.0625	-0.1795
AMY2A	NM_000699	-0.847	-0.5775
ANXA1	NM_000700	-0.232	-0.335
ATP1A1	NM_000701	-0.086	-0.716
ATP1A2	NM_000702	0.238	-0.0225
ATP4A	NM_000704	-0.0005	-0.193
ATP4B	NM_000705	0.143	-0.318
AVPR1A	NM_000706	-0.0605	-0.129
AVPR1B	NM_000707	-0.045	-0.099
BCKDHA	NM_000709	-0.1865	-0.732
BDKRB1	NM_000710	-0.222	-0.415
BLVRA	NM_000712	-0.373	-1.14
BLVRB	NM_000713	-0.345	-0.28
TSPO	NM_000714	0.219	-0.3105
C4BPA	NM_000715	-0.457	0.7375
C4BPB	NM_000716	-0.2635	-0.591
CA4	NM_000717	-0.0775	-0.1145
CACNA1B	NM_000718	-1.21	-1.025
CACNA1C	NM_000719	-0.2715	-0.3655
CACNA1D	NM_000720	-0.3465	0.065
CACNA1E	NM_000721	-0.149	-0.064
CACNA2D1	NM_000722	-0.065	-0.7315
CACNB1	NM_000723	-0.268	-1.1035
CACNB2	NM_000724	0.037	-0.4365
CACNB3	NM_000725	-0.331	-0.988
CACNB4	NM_000726	-0.508	-0.9685
CACNG1	NM_000727	0.1375	-0.4635
CALCB	NM_000728	-0.1445	-0.6105
CCK	NM_000729	-0.147	-0.0285
CCKAR	NM_000730	0.063	-0.282
CD3D	NM_000732	0.624	-0.0825
CD3E	NM_000733	-0.058	-0.0865
CGA	NM_000735	-0.136	-0.4805
CHRM1	NM_000738	-0.685	-1.475
CHRM2	NM_000739	0.095	-0.344
CHRM3	NM_000740	-0.8795	-0.8805
CHRM4	NM_000741	-0.1055	-0.5125
CHRNA2	NM_000742	-0.0765	-0.1495
CHRNA3	NM_000743	-1.3335	-2.343
CHRNA4	NM_000744	0.047	-0.189
CHRNA5	NM_000745	-0.57	-1.558
CHRNB1	NM_000747	-0.4265	-0.7255
CHRNB2	NM_000748	-1.397	-2.979
CHRNB3	NM_000749	-0.091	-0.1985
CHRNB4	NM_000750	-0.5465	-1.894
CHRND	NM_000751	0.0335	-0.286
COMT	NM_000754	-0.6255	-0.8935
CRAT	NM_000755	-0.026	-0.777
CRH	NM_000756	-0.11	-0.2545
CSF1	NM_000757	0.068	-0.4195
CSF2	NM_000758	-0.071	-0.646
CSF3	NM_000759	0.093	-0.3545
CSF3R	NM_000760	0.041	0.0825
CYP1A2	NM_000761	0.089	-0.439
CYP2A7	NM_000764	0.121	-0.241
CYP3A7	NM_000765	-0.1895	-0.2635
CYP2A13	NM_000766	0.2945	-0.3705
CYP2B6	NM_000767	-0.209	-0.0955
CYP2C19	NM_000769	-0.0295	-0.115
CYP2C8	NM_000770	-0.4925	-0.3515
CYP2C9	NM_000771	-0.09	-0.3035
CYP2C18	NM_000772	-0.048	-0.335
CYP2E1	NM_000773	-0.084	-0.318
CYP2F1	NM_000774	-0.096	-0.448
CYP2J2	NM_000775	-0.5235	-1.2255
CYP3A5	NM_000777	-0.6525	-0.515
CYP4A11	NM_000778	0.002	-0.319
CYP4B1	NM_000779	-0.083	-0.0915
CYP7A1	NM_000780	0.3445	-0.1165
CYP11A1	NM_000781	0.135	-0.059
CYP24A1	NM_000782	-0.3545	-0.228
CYP26A1	NM_000783	0.175	-0.312
CYP27A1	NM_000784	0.019	-0.6385
CYP27B1	NM_000785	-0.1145	-1.0625
CYP51A1	NM_000786	-1.0375	-1.3685
DBH	NM_000787	-0.21	-0.577
DCK	NM_000788	-1.331	-2.9735
ACE	NM_000789	-0.234	-0.243
DDC	NM_000790	0.0235	-0.3285
DHFR	NM_000791	-1.0545	-0.824
DIO1	NM_000792	-0.1625	-0.1355
DIO2	NM_000793	0.0605	-0.2345
DRD1	NM_000794	0.0415	-0.199
DRD2	NM_000795	-0.4845	-1.0025
DRD3	NM_000796	0.596	0.507
DRD4	NM_000797	-0.0425	-0.904
DRD5	NM_000798	-0.1425	-0.3075
EPO	NM_000799	-0.0715	0.035
FGF1	NM_000800	0.2095	-0.095
FKBP1A	NM_000801	0.2695	-0.1105
FOLR2	NM_000803	-0.0485	0.096
FOLR3	NM_000804	-0.002	-0.747
GAST	NM_000805	-0.1905	0.275
GABRA1	NM_000806	-0.4125	-0.7615
GABRA2	NM_000807	-0.223	-0.2635
GABRA3	NM_000808	0.0035	-0.3305
GABRA4	NM_000809	0.055	0.162
GABRA5	NM_000810	0.038	-0.9535
GABRA6	NM_000811	-0.1345	-0.237
GABRB1	NM_000812	-0.1355	-0.726
GABRB2	NM_000813	-0.188	-0.324
GABRB3	NM_000814	-1.149	-1.38
GABRD	NM_000815	-0.407	-0.138
GABRG2	NM_000816	0.011	-0.577
GAD1	NM_000817	0.131	-0.098
GAD2	NM_000818	0.1075	-0.389
GART	NM_000819	-0.557	-1.4935
GAS6	NM_000820	-0.203	-0.3345
GGCX	NM_000821	-0.1275	-0.799
GHRHR	NM_000823	0.1405	-0.352
GLRB	NM_000824	-1.6365	-1.7595
GNRH1	NM_000825	-0.257	-0.711
GRIA2	NM_000826	-0.6775	-1.264
GRIA1	NM_000827	-0.7495	-0.244
GRIA3	NM_000828	0.146	0.326
GRIA4	NM_000829	-0.663	-0.1215
GRIK1	NM_000830	0.1	-0.0175
GRIK3	NM_000831	-1.0635	-1.434
GRIN1	NM_000832	0.2565	0.227
GRIN2A	NM_000833	0.2525	-0.051
GRIN2B	NM_000834	0.237	-0.3905
GRIN2C	NM_000835	0.026	0.315
GRIN2D	NM_000836	-0.0585	-0.783
GRINA	NM_000837	-0.0775	-0.431
GRM1	NM_000838	0.23	0.0755
GRM2	NM_000839	-0.4	-0.7465
GRM3	NM_000840	0.408	-0.466
GRM4	NM_000841	-0.3345	-0.808
GRM5	NM_000842	-0.0525	-0.4285
GRM6	NM_000843	-0.142	-0.1245
GRM7	NM_000844	0.146	-0.7625
GRM8	NM_000845	-1.312	-1.6935
GSTA2	NM_000846	0.179	-0.1935
GSTA3	NM_000847	0.1875	-0.143
GSTM3	NM_000849	-0.0165	-0.132
GSTM4	NM_000850	0.1655	-0.5215
GSTM5	NM_000851	-0.2305	-0.9055
GSTP1	NM_000852	0.2485	-0.227
GSTT1	NM_000853	0.0695	-0.5425
GUCY1A2	NM_000855	0.282	-0.59
GUCY1A3	NM_000856	-1.0835	-2.0525
GUCY1B3	NM_000857	-1.9595	-2.76
GUK1	NM_000858	0.4125	-0.165
HMGCR	NM_000859	-1.3985	-2.906
HPGD	NM_000860	-0.3415	-0.8265
HRH1	NM_000861	-0.043	-0.601
HSD3B1	NM_000862	0.086	-0.224
HTR1B	NM_000863	-0.09	-0.432
HTR1D	NM_000864	-0.0395	-0.15
HTR1E	NM_000865	-0.312	-1.168
HTR1F	NM_000866	-0.0955	0.08
HTR2B	NM_000867	0.074	0.3975
HTR2C	NM_000868	-0.486	-0.2735
HTR3A	NM_000869	-0.1285	-0.6555
HTR6	NM_000871	-0.0925	-0.23
HTR7	NM_000872	-0.0655	-0.482
ICAM2	NM_000873	-1.088	-0.6605
IFNAR2	NM_000874	-0.7095	-0.8435
IGF1R	NM_000875	-0.3475	-0.8765
IGF2R	NM_000876	-0.437	-1.634
IL1R1	NM_000877	0.4215	-0.4995
IL2RB	NM_000878	-0.361	-0.077
IL5	NM_000879	0.074	-0.341
IL7	NM_000880	-0.1255	-0.126
IL12A	NM_000882	-0.9195	-0.6115
IMPDH1	NM_000883	-0.211	-1.6375
IMPDH2	NM_000884	0.1835	-0.2625
ITGA4	NM_000885	-0.713	-1.871
ITGAX	NM_000887	-0.202	-0.3785
ITGB6	NM_000888	0.284	0.0585
ITGB7	NM_000889	-0.022	-0.0895
KCNJ5	NM_000890	0.0295	0.164
KCNJ2	NM_000891	-0.2535	0.112
KLKB1	NM_000892	-0.129	-0.446
KNG1	NM_000893	0.2715	0.046
LHB	NM_000894	0.0085	-0.586
LTA4H	NM_000895	-0.771	-0.447
CYP4F3	NM_000896	0.4855	-0.774
MAOB	NM_000898	-0.108	-0.2525
KITLG	NM_000899	-0.1425	-1.928
MGP	NM_000900	-0.256	-0.3085
NR3C2	NM_000901	-1.2945	-0.8685
MME	NM_000902	-0.403	-0.471
NQO1	NM_000903	0.231	-0.5815
NQO2	NM_000904	-0.5545	-1.1465
NPY	NM_000905	-0.1745	-0.528
NPR1	NM_000906	-0.0095	-0.538
NPR3	NM_000908	0.214	-0.245
NPY1R	NM_000909	0.17	-0.239
NPY2R	NM_000910	0.024	-1.3065
OPRD1	NM_000911	0.0355	-0.459
OPRK1	NM_000912	0.407	-0.666
OPRL1	NM_000913	-1.03	-1.4635
OPRM1	NM_000914	-0.147	-0.562
OXT	NM_000915	0.008	-0.353
OXTR	NM_000916	-0.756	-0.6035
P4HB	NM_000918	-0.02	-0.453
PAM	NM_000919	-0.739	-0.8865
PC	NM_000920	0.171	-0.143
PDE3A	NM_000921	0.092	0.1
PDE3B	NM_000922	-1.0255	-2.343
PDE4C	NM_000923	-0.183	-0.1575
PDE1B	NM_000924	0.0265	-0.2955
PDHB	NM_000925	-1.0295	-2.649
PGR	NM_000926	0.006	-0.2725
ABCB1	NM_000927	-0.175	-0.566
PLA2G1B	NM_000928	0.168	-0.3105
PLA2G5	NM_000929	0.137	-0.0945
PLAT	NM_000930	-0.6655	-1.295
PLCB3	NM_000932	0.049	-0.422
PLCB4	NM_000933	-0.5485	-1.781
SERPINF2	NM_000934	-0.152	-0.4985
PLOD2	NM_000935	-0.396	-1.107
PNLIP	NM_000936	-0.1455	0.235
POLR2A	NM_000937	0.286	-0.637
POLR2B	NM_000938	-1.0405	-1.344
POMC	NM_000939	0.0485	-0.093
PON3	NM_000940	-0.487	-0.3565
POR	NM_000941	-0.1365	-0.7675
PPIB	NM_000942	-0.0885	-0.264
PPIC	NM_000943	0.196	-0.532
PPP3CA	NM_000944	-1.0855	-1.8885
PPP3R1	NM_000945	-1.026	-2.164
PRIM1	NM_000946	-1.6305	-2.508
PRIM2	NM_000947	-0.889	-1.2565
PRL	NM_000948	-0.4175	-0.0695
PRLR	NM_000949	-0.028	0.0215
PRRG1	NM_000950	-1.3485	-2.7765
PRRG2	NM_000951	0.845	0.4425
PTAFR	NM_000952	-0.3325	-0.208
PTGDR	NM_000953	0.5725	-0.117
PTGDS	NM_000954	-0.181	-0.0135
PTGER1	NM_000955	-0.0685	-0.1505
PTGER2	NM_000956	-0.269	-0.213
PTGER4	NM_000958	0.1745	0.1895
PTGFR	NM_000959	-0.3595	-1.171
PTGIR	NM_000960	-0.38	-0.3355
PTGIS	NM_000961	-0.125	-0.4605
PTGS1	NM_000962	0.3395	-0.4795
PTGS2	NM_000963	-0.004	-0.363
RARA	NM_000964	-0.49	-1.943
RARB	NM_000965	0.0095	-1.128
RARG	NM_000966	-0.129	-0.906
RPL3	NM_000967	0.0645	-0.235
RPL4	NM_000968	-0.3075	-0.309
RPL5	NM_000969	-0.271	-0.2035
RPL6	NM_000970	-0.259	-0.331
RPL7	NM_000971	-0.343	-0.102
RPL7A	NM_000972	0.0625	-0.313
RPL8	NM_000973	0.2675	-0.1125
RPL11	NM_000975	-0.081	-0.1535
RPL12	NM_000976	0.1935	-0.2525
RPL13	NM_000977	0.0625	-0.329
RPL23	NM_000978	0.0935	-0.2
RPL18	NM_000979	0.1935	-0.236
RPL18A	NM_000980	0.111	-0.3455
RPL19	NM_000981	-0.033	-0.209
RPL21	NM_000982	-0.1095	0.002
RPL22	NM_000983	-0.0545	-0.259
RPL23A	NM_000984	0.0125	-0.2295
RPL17	NM_000985	-0.1785	-0.184
RPL24	NM_000986	-0.0115	-0.2285
RPL26	NM_000987	-0.0315	-0.1815
RPL27	NM_000988	0.0475	-0.3385
RPL30	NM_000989	0.1595	-0.227
RPL27A	NM_000990	-0.1445	-0.456
RPL28	NM_000991	0.1075	-0.274
RPL29	NM_000992	0.1315	-0.313
RPL31	NM_000993	-0.0905	-0.3225
RPL32	NM_000994	0.057	-0.362
RPL34	NM_000995	-0.0295	-0.214
RPL35A	NM_000996	-0.6345	-0.7155
RPL37	NM_000997	0.1405	-0.3225
RPL37A	NM_000998	0.017	-0.3955
RPL38	NM_000999	0.0725	-0.151
RPL39	NM_001000	0.014	-0.3055
RPL36AL	NM_001001	-0.6265	-1.2485
ITSN1	NM_001001132	-1.046	-1.7135
PRSS58	NM_001001317	0.1435	-0.027
ATP2B1	NM_001001323	-0.169	-1.4015
SPINK14	NM_001001325	0.1045	-0.1035
PRKCSH	NM_001001329	0.0595	-0.344
REEP3	NM_001001330	-0.5485	-0.754
ATP2B2	NM_001001331	-1.334	-2.4225
BLOC1S2	NM_001001342	-1.1145	-0.969
ATP2B3	NM_001001344	0.0715	-0.5615
CLDN20	NM_001001346	-0.1125	0.182
NKIRAS2	NM_001001349	-0.569	-1.22
CD44	NM_001001389	0.1785	-0.749
CD44	NM_001001390	0.1785	-0.749
CD44	NM_001001391	0.1785	-0.749
CD44	NM_001001392	0.1785	-0.749
DNAJB3	NM_001001394	0.191	0.3525
LMO3	NM_001001395	-1.304	-1.7735
ATP2B4	NM_001001396	-1.222	-1.6475
C16orf42	NM_001001410	-0.3085	-1.3595
ZNF676	NM_001001411	-0.4295	-0.5445
CALHM1	NM_001001412	-0.2535	0.1835
NCCRP1	NM_001001414	-0.0735	-0.103
ZNF429	NM_001001415	-0.5915	-2.609
SMAD5	NM_001001419	-1.112	-1.9855
SMAD5	NM_001001420	-1.112	-1.9855
STX16	NM_001001433	-1.417	-1.407
C16orf87	NM_001001436	-0.6905	-2.488
LSS	NM_001001438	-0.157	-0.532
SLC35E4	NM_001001479	-0.1465	-0.739
KRTAP5-5	NM_001001480	-0.1215	0.057
UBE2W	NM_001001481	-1.268	-3.192
ZDHHC13	NM_001001483	-1.217	-2.068
PTER	NM_001001484	-0.155	-0.582
ATP2C1	NM_001001485	-0.972	-1.569
ATP2C1	NM_001001486	-0.972	-1.569
ATP2C1	NM_001001487	-0.972	-1.569
SNCB	NM_001001502	0.0735	-0.398
NDUFV3	NM_001001503	-0.3885	-1.2635
HDGFRP2	NM_001001520	-0.215	-1.342
TAGLN	NM_001001522	0.149	-0.3335
RORC	NM_001001523	0.021	-0.4155
TM6SF2	NM_001001524	-0.428	-0.7495
CD36	NM_001001547	0.1265	-0.518
CD36	NM_001001548	0.1265	-0.518
GRB10	NM_001001549	0.1195	-0.5235
GRB10	NM_001001550	0.1195	-0.5235
C9orf103	NM_001001551	0.2525	-0.4835
LEMD1	NM_001001552	-0.236	-0.6165
GRB10	NM_001001555	-0.9305	-2.207
GALK2	NM_001001556	-1.106	-2.3835
GDF6	NM_001001557	-1.197	-0.6035
GGA1	NM_001001560	-0.682	-1.404
GGA1	NM_001001561	-0.682	-1.404
TIMM50	NM_001001563	-0.038	-0.821
PDE9A	NM_001001571	-0.9145	-0.971
ALKBH2	NM_001001655	-0.805	-2.2345
OR9A4	NM_001001656	-0.139	-0.2805
OR2Y1	NM_001001657	-0.1095	-0.019
OR9A2	NM_001001658	0.3265	0.452
OR2A14	NM_001001659	0.043	-0.5115
LYRM5	NM_001001660	-1.499	-1.892
ZNF425	NM_001001661	-0.7925	-1.742
ZNF782	NM_001001662	-0.094	-0.632
TMEM211	NM_001001663	-0.0705	-0.5275
SPOPL	NM_001001664	-0.525	-1.7255
CYP27C1	NM_001001665	-0.206	-1.435
ANO7	NM_001001666	-0.1645	-0.5885
OR6V1	NM_001001667	0.016	0.089
ZNF470	NM_001001668	0.0225	-1.551
ARHGEF37	NM_001001669	-0.0495	0.165
FAM75D1	NM_001001670	0.108	-0.463
MAP3K15	NM_001001671	-0.1695	-0.7745
RNASE9	NM_001001673	-0.1285	-0.148
OR4F15	NM_001001674	0.0035	-0.295
LCN9	NM_001001676	-0.1	0.308
MED11	NM_001001683	-1.0425	-2.037
IL17REL	NM_001001694	-0.017	-0.298
C4orf3	NM_001001701	-0.366	-0.53
C9orf170	NM_001001709	-0.053	-0.259
FAM166A	NM_001001710	-0.103	0.0355
DDI1	NM_001001711	0.0745	-0.0935
LCN10	NM_001001712	0.0675	-0.294
FARP1	NM_001001715	-0.2055	-0.598
CC2D2B	NM_001001732	-0.083	-0.0005
ATP1A4	NM_001001734	0.128	-0.1845
RFWD2	NM_001001740	-1.255	-2.924
BLID	NM_001001786	0.1455	-0.0605
RAET1G	NM_001001788	0.0035	-0.4595
TOMM5	NM_001001790	-0.0055	-0.544
C10orf55	NM_001001791	0.105	-0.4375
FAM116B	NM_001001794	-0.055	-0.325
C8orf82	NM_001001795	-0.408	-1.4845
OR2A42	NM_001001802	-0.067	-0.159
OR2T34	NM_001001821	0.7265	0.23
OR2T27	NM_001001824	-0.0045	-0.474
STX19	NM_001001850	0.0585	-0.1125
ITIH5	NM_001001851	-0.036	-0.487
PIM3	NM_001001852	-0.664	-2.059
C14orf37	NM_001001872	-0.303	-0.685
TPD52L3	NM_001001874	0.0165	-0.4795
TPD52L3	NM_001001875	-0.0025	-0.232
RUNX1	NM_001001890	0.0375	-0.054
ANO7	NM_001001891	-0.1645	-0.5885
TTC3	NM_001001894	0.0705	-0.3775
UBASH3A	NM_001001895	-0.044	-0.2395
OR4E2	NM_001001912	0.271	0.106
OR52N1	NM_001001913	-0.126	0.1585
OR2G3	NM_001001914	0.011	-0.356
OR2G2	NM_001001915	-0.161	-0.483
OR52J3	NM_001001916	0.172	0.012
OR56A1	NM_001001917	-0.243	0.1225
OR14C36	NM_001001918	-0.1485	0.2705
OR13C4	NM_001001919	0.4725	-0.3875
OR4C15	NM_001001920	0.001	-0.1935
OR5AS1	NM_001001921	-0.1185	-0.29
OR52N5	NM_001001922	-0.1315	-0.307
OR5C1	NM_001001923	-0.1535	-0.2925
MTUS1	NM_001001924	-1.1065	-3.0205
MTUS1	NM_001001925	-0.8945	-2.8875
PPARA	NM_001001928	0.0355	-0.1175
MTUS1	NM_001001931	-0.8945	-2.8875
LHX8	NM_001001933	-1.1155	-1.855
AFAP1L2	NM_001001936	0.0205	-0.0525
ATP5A1	NM_001001937	-0.1785	-0.2575
C9orf47	NM_001001938	0.33	0.3055
OR5D18	NM_001001952	0.062	-0.061
OR10G9	NM_001001953	0.331	-0.3415
OR5A2	NM_001001954	0.0225	-0.3115
OR4C13	NM_001001955	-0.1025	0.0545
OR13C9	NM_001001956	0.195	-0.0125
OR2W3	NM_001001957	0.1665	-0.209
OR7G3	NM_001001958	0.094	0.206
OR11L1	NM_001001959	0.228	-0.1975
OR5W2	NM_001001960	0.054	0.168
OR13C3	NM_001001961	-0.568	-0.4025
OR2T11	NM_001001964	0.0715	-0.4365
OR4D5	NM_001001965	-0.142	-0.351
OR14A16	NM_001001966	-0.0585	-0.4095
OR5D13	NM_001001967	0.1015	-0.016
OR6S1	NM_001001968	-0.023	-0.443
FAM13C	NM_001001971	-0.277	-1.1595
ATP5C1	NM_001001973	-0.432	-0.5025
PLEKHA1	NM_001001974	-1.204	-1.5215
ATP5D	NM_001001975	0.2845	-0.324
ATE1	NM_001001976	-0.5925	-1.1715
ATP5E	NM_001001977	0.103	-0.0615
PAMR1	NM_001001991	0.061	-0.1
USP16	NM_001001992	-0.374	-1.7405
GPM6B	NM_001001994	-1.02	-0.3295
GPM6B	NM_001001995	-1.02	-0.3295
GPM6B	NM_001001996	-1.02	-0.3295
EXOSC10	NM_001001998	-1.096	-1.952
RPLP0	NM_001002	0.125	-0.2855
GMPR2	NM_001002001	-0.4185	-1.231
NT5C1B	NM_001002006	-0.0925	-0.479
NT5C3	NM_001002010	-0.746	-1.2545
HCFC1R1	NM_001002017	0.0785	-0.683
HCFC1R1	NM_001002018	0.016	-0.87
PUS1	NM_001002019	-1.322	-2.637
PUS1	NM_001002020	-1.048	-2.034
CLDN18	NM_001002026	0.037	-0.2065
ATP5G1	NM_001002027	0.284	-0.066
ECHDC1	NM_001002030	-0.8545	-1.684
HN1	NM_001002032	-0.35	-1.5975
HN1	NM_001002033	-0.35	-1.5975
FAM109B	NM_001002034	-0.103	-0.3315
DEFB108B	NM_001002035	-0.143	-0.7315
ASTL	NM_001002036	-0.125	-0.279
KLK2	NM_001002231	0.1735	-0.465
SERPINA1	NM_001002235	-0.127	-0.2305
SERPINA1	NM_001002236	-0.127	-0.2305
AFTPH	NM_001002243	-1.2	-2.3835
ANAPC11	NM_001002244	0.2395	-0.369
ANAPC11	NM_001002245	0.2395	-0.369
ANAPC11	NM_001002246	0.2395	-0.369
ANAPC11	NM_001002247	0.2395	-0.369
ANAPC11	NM_001002248	0.2395	-0.369
ANAPC11	NM_001002249	0.2395	-0.369
ARL6IP4	NM_001002251	0.269	-0.3275
ARL6IP4	NM_001002252	0.269	-0.3275
AWAT2	NM_001002254	-0.041	-0.1075
SUMO4	NM_001002255	0.433	-0.3015
LCLAT1	NM_001002257	-0.567	-1.0845
ATP5G3	NM_001002258	0.0935	-0.4055
CAPRIN2	NM_001002259	-1.5535	-2.0835
ZFYVE27	NM_001002261	-0.2705	-1.3395
ZFYVE27	NM_001002262	-0.2705	-1.3395
EPSTI1	NM_001002264	-0.266	-0.101
EXOSC3	NM_001002269	-1.556	-3.747
FCGR2B	NM_001002273	-0.2175	-0.407
FCGR2B	NM_001002274	-0.2175	-0.407
FCGR2B	NM_001002275	-0.2175	-0.407
WLS	NM_001002292	-0.092	-0.74
FMO3	NM_001002294	-0.108	0.1175
GATA3	NM_001002295	-0.7485	-1.9475
GOLGA7	NM_001002296	-1.293	-1.831
NFU1	NM_001002755	-1.074	-1.8545
PRY2	NM_001002758	-0.173	-0.2565
DNAJB12	NM_001002762	-0.7045	-2.1445
MCTP1	NM_001002796	-0.0905	-0.036
SMC4	NM_001002800	-0.278	-1.8885
PDE4DIP	NM_001002810	-0.9925	-0.862
PDE4DIP	NM_001002811	-0.9925	-0.862
PDE4DIP	NM_001002812	-0.9925	-0.862
RAB11FIP1	NM_001002814	0.026	-0.933
ZNF787	NM_001002836	-0.4	-1.5605
INPP5J	NM_001002837	-0.1895	-0.535
MYL4	NM_001002841	-0.2895	0.0125
ZNF280D	NM_001002843	-0.5185	-0.6775
ZNF280D	NM_001002844	-0.5185	-0.6775
ANXA2	NM_001002857	-0.2605	-0.2505
ANXA2	NM_001002858	-0.2605	-0.2505
BTBD7	NM_001002860	-1.9965	-4.493
DERL3	NM_001002862	0.165	-0.181
THOC5	NM_001002878	0.0445	-0.883
CBY1	NM_001002880	-1.5265	-2.169
FCRLB	NM_001002901	0.194	-0.1855
OR8G1	NM_001002905	0.1485	-0.7475
OR8K1	NM_001002907	-0.2265	0.2605
GPATCH8	NM_001002909	-1.026	-2.1815
GPR139	NM_001002911	-0.0965	-0.576
C1orf173	NM_001002912	-0.6765	0.045
PTRH1	NM_001002913	0.111	-0.9905
KCTD11	NM_001002914	-0.5445	-0.7345
IGFL2	NM_001002915	0.0055	-0.2705
H2BFWT	NM_001002916	0.2545	-0.234
OR8D1	NM_001002917	-0.086	-0.0235
OR8D2	NM_001002918	-0.29	-0.2515
FAM150B	NM_001002919	0.0915	-1.2905
IGFL4	NM_001002923	-0.1215	-0.561
OR5AP2	NM_001002925	-0.1895	-0.153
TWISTNB	NM_001002926	-0.314	-0.3925
RPLP1	NM_001003	0.0785	-0.3505
TPD52L1	NM_001003395	-0.23	-0.633
BICD1	NM_001003398	-0.8615	-1.9545
CACNA1I	NM_001003406	-0.0065	-0.2005
ABLIM1	NM_001003407	-0.6685	-1.1735
ABLIM1	NM_001003408	-1.0475	-1.0985
OR56A3	NM_001003443	-0.324	-0.3525
SMAD2	NM_001003652	-1.341	-2.2695
C1orf95	NM_001003665	-0.3035	-0.8595
C18orf1	NM_001003674	-0.1455	-2.338
C18orf1	NM_001003675	-0.1455	-2.338
C11orf49	NM_001003676	-0.4635	-1.062
C11orf49	NM_001003677	-0.31	-0.7105
C11orf49	NM_001003678	-0.31	-0.7105
LEPR	NM_001003679	-0.63	-0.3545
LEPR	NM_001003680	-0.362	-0.5775
HMGXB4	NM_001003681	-1.501	-2.162
TMEM200B	NM_001003682	-0.15	-0.6185
PDE1A	NM_001003683	0.0345	-0.835
UQCR10	NM_001003684	0.0625	-0.4215
SMAD1	NM_001003688	-1.6175	-2.971
MAD2L1BP	NM_001003690	-0.8955	-2.6965
LY6G6F	NM_001003693	-0.1005	-0.028
BRPF1	NM_001003694	-0.693	-2.1945
RREB1	NM_001003698	0.0685	-0.8065
RREB1	NM_001003699	0.0685	-0.8065
RREB1	NM_001003700	0.0685	-0.8065
ATP5J	NM_001003703	-0.084	-0.0935
OSBPL8	NM_001003712	-0.0895	-0.896
ATP5J2	NM_001003713	0.2605	-0.2165
ATP5J2	NM_001003714	0.2425	-0.187
RECQL5	NM_001003715	-0.791	-1.203
RECQL5	NM_001003716	-0.791	-1.203
GLE1	NM_001003722	-0.827	-1.7725
OR10A3	NM_001003745	0.0235	-0.411
OR8I2	NM_001003750	-0.1575	-0.249
KLHL31	NM_001003760	0.2405	-0.3005
STRADA	NM_001003786	-0.9125	-1.7355
STRADA	NM_001003787	-0.9125	-1.7355
STRADA	NM_001003788	-0.9125	-1.7355
ERLIN2	NM_001003790	-1.133	-1.754
ERLIN2	NM_001003791	-1.133	-1.754
RBMS3	NM_001003792	-0.315	-0.709
RBMS3	NM_001003793	-0.449	-0.8745
MGLL	NM_001003794	-0.246	-0.8355
TARP	NM_001003799	0.0195	0.0605
BICD2	NM_001003800	-0.4905	-0.841
SMARCD3	NM_001003801	0.0975	-0.4005
SMARCD3	NM_001003802	0.0975	-0.4005
ATP5S	NM_001003803	-0.2015	-0.9055
ATP5S	NM_001003805	-0.2015	-0.9055
DLGAP1	NM_001003809	-0.322	-0.227
HNRNPD	NM_001003810	-0.4805	-1.078
TEX11	NM_001003811	0.508	0.42
TRIM6	NM_001003818	-0.17	-0.341
TRIM6-TRIM34	NM_001003819	0.1225	-0.3925
PARVB	NM_001003828	0.0445	0.1985
SLC6A19	NM_001003841	0.0225	-0.3055
SP5	NM_001003845	0.2295	-0.971
MED15	NM_001003891	-0.4365	-1.3195
DUPD1	NM_001003892	0.071	-0.159
CDY1B	NM_001003894	0.063	-0.747
MANBAL	NM_001003897	-0.3005	-1.377
PARP3	NM_001003931	-0.193	-0.867
TXNDC8	NM_001003936	-0.52	-0.0265
TSPYL6	NM_001003937	0.056	-0.286
HBM	NM_001003938	-0.1125	-0.273
BMF	NM_001003940	0.206	-0.8675
OGDH	NM_001003941	-0.7535	-1.7415
BMF	NM_001003942	0.206	-0.8675
BMF	NM_001003943	0.206	-0.8675
ANXA13	NM_001003954	0.172	-0.287
CAPNS1	NM_001003962	0.2915	-0.159
RPLP2	NM_001004	0.161	-0.31
FBLN2	NM_001004019	0.09	-0.6295
DYRK3	NM_001004023	-1.1895	-2.4955
GPRASP2	NM_001004051	-1.109	-1.6075
OR52B2	NM_001004052	-0.0845	-0.228
LRRC29	NM_001004055	0.0185	-0.2165
GRK4	NM_001004056	-0.2485	-0.5915
GRK4	NM_001004057	-0.9455	-1.2855
OR8K5	NM_001004058	-0.2595	-0.6935
OR4S2	NM_001004059	-0.044	-0.3775
NOMO2	NM_001004060	-0.2645	-0.9555
OR4K1	NM_001004063	0.0265	0.0495
OR8J3	NM_001004064	-0.3645	-0.795
GRK6	NM_001004105	-0.6775	-1.1955
GRK6	NM_001004106	-0.6775	-1.1955
OR4P4	NM_001004124	0.2065	-0.1845
TUSC1	NM_001004125	-0.0865	-1.0495
ALG11	NM_001004127	-0.6205	-1.2115
OR10AD1	NM_001004134	-0.286	-0.4605
OR2A12	NM_001004135	0.183	-0.3145
OR2T2	NM_001004136	0.0685	-0.225
OR52M1	NM_001004137	0.2125	-0.182
CD200	NM_001004196	-1.6905	-2.4175
OR13A1	NM_001004297	-0.012	-0.351
C10orf90	NM_001004298	-0.1055	-0.36
ZNF813	NM_001004301	-0.9045	-0.952
C1orf168	NM_001004303	0.132	-0.1685
ZNF740	NM_001004304	-1.4555	-2.8335
CCDC144NL	NM_001004306	-0.1555	-0.0255
ZCCHC16	NM_001004308	-0.324	-0.321
ZNF774	NM_001004309	-0.5285	-1.053
FCRL6	NM_001004310	-0.1195	-0.452
FIGLA	NM_001004311	0.3625	-0.0125
RTP2	NM_001004312	-0.055	-0.536
TMEM220	NM_001004313	-0.265	-0.5025
LEKR1	NM_001004316	0.2065	-0.5935
LIN28B	NM_001004317	-1.5245	-4.224
PAPL	NM_001004318	0.1	-0.2605
VHLL	NM_001004319	0.382	-0.138
AGMO	NM_001004320	-0.383	-0.003
C7orf61	NM_001004323	0.1125	-0.237
KRTAP5-2	NM_001004325	0.4245	-0.2605
SLC22A20	NM_001004326	-0.032	-0.4975
ZNF705A	NM_001004328	0.068	0.0995
DBX2	NM_001004329	-0.4645	-0.165
PLEKHG7	NM_001004330	0.062	-0.224
RNASEK	NM_001004333	0.035	-0.358
GPR179	NM_001004334	-0.113	-0.2385
ZYG11A	NM_001004339	-0.3585	-0.4495
FCGR1B	NM_001004340	-0.1445	-0.729
ETV3L	NM_001004341	-0.1925	-0.452
TRIM67	NM_001004342	-1.5615	-2.2955
MAP1LC3C	NM_001004343	0.065	-0.227
SPDYE3	NM_001004351	0.161	-0.048
C9orf173	NM_001004353	0.1305	-0.281
NRARP	NM_001004354	-0.2215	1.1215
FGFRL1	NM_001004356	-0.1025	-0.5225
FGFRL1	NM_001004358	0.019	-0.8995
DPP10	NM_001004360	-0.0165	-0.1135
UMODL1	NM_001004416	0.2685	-0.2605
CLEC2D	NM_001004419	0.0845	-0.721
PLA2G6	NM_001004426	-0.287	-0.6265
METRNL	NM_001004431	-0.5565	-1.6165
LINGO4	NM_001004432	-0.345	-0.0945
SLC30A2	NM_001004434	-0.0905	0.188
ITGA11	NM_001004439	-0.319	-0.598
FAM19A3	NM_001004440	-0.332	-0.478
ANKRD34B	NM_001004441	0.126	0.0285
OR1B1	NM_001004450	-0.041	0.059
OR1J1	NM_001004451	-0.3015	-0.3325
OR1J4	NM_001004452	-0.2805	-0.2445
OR1L8	NM_001004454	-0.3415	-0.0575
OR1M1	NM_001004456	0.2375	-0.1145
OR1N2	NM_001004457	-0.004	-0.2
OR1S2	NM_001004459	-0.1085	-0.2355
OR10A2	NM_001004460	-0.243	0.121
OR10A6	NM_001004461	-0.071	-0.4205
OR10G4	NM_001004462	-0.1045	-0.19
OR10G7	NM_001004463	0.065	-0.1775
OR10G8	NM_001004464	-0.2335	0.176
OR10H4	NM_001004465	-0.1505	0.2745
OR10H5	NM_001004466	-0.3295	-0.157
OR10J3	NM_001004467	0.2995	-0.3265
OR10J5	NM_001004469	-0.322	-0.3105
ST8SIA6	NM_001004470	0.0265	-0.029
OR10Q1	NM_001004471	0.206	0.075
OR10R2	NM_001004472	0.2205	-0.3255
OR10K1	NM_001004473	-0.175	0.3245
OR10S1	NM_001004474	0.1895	-0.0295
OR10T2	NM_001004475	-0.3015	-0.36
OR10K2	NM_001004476	0.181	-0.4355
OR10X1	NM_001004477	0.2995	-0.2845
OR10Z1	NM_001004478	-0.3605	-0.309
OR11H4	NM_001004479	-0.3585	-0.0985
OR11H6	NM_001004480	-0.0305	-0.126
OR13C2	NM_001004481	-0.1695	-0.62
OR13C5	NM_001004482	-0.2285	-0.452
OR13C8	NM_001004483	0.3955	-0.275
OR13D1	NM_001004484	-0.216	-0.354
OR13F1	NM_001004485	-0.1225	-0.377
OR13H1	NM_001004486	-0.1255	-0.5385
OR13J1	NM_001004487	0.1785	-0.3275
OR2A25	NM_001004488	-0.2065	-0.1065
OR2AG1	NM_001004489	-0.003	-0.022
OR2AG2	NM_001004490	-0.2365	-0.9165
OR2AK2	NM_001004491	-0.036	-0.3175
OR2B11	NM_001004492	-0.1465	0.336
OR2D3	NM_001004684	-0.201	-0.179
OR2F2	NM_001004685	-0.1685	-0.287
OR2L2	NM_001004686	0.696	-0.146
OR2L3	NM_001004687	0.095	-0.1425
OR2M2	NM_001004688	-0.2315	0.5955
OR2M3	NM_001004689	-0.0685	-0.262
OR2M5	NM_001004690	-0.144	-0.5805
OR2M7	NM_001004691	0.1315	-0.559
OR2T10	NM_001004693	0.618	0.0085
OR2T4	NM_001004696	-0.1485	-0.08
OR2W5	NM_001004698	0.0265	-0.16
OR2Z1	NM_001004699	0.0065	-0.2035
OR4C11	NM_001004700	-0.191	-0.5015
OR4C16	NM_001004701	-0.273	0.379
OR4C3	NM_001004702	-0.0105	-0.1905
OR4C46	NM_001004703	0.2515	-0.4115
OR4C6	NM_001004704	-0.1535	-0.031
OR4D10	NM_001004705	-0.137	-0.5725
OR4D11	NM_001004706	-0.1635	-0.288
OR4D2	NM_001004707	0.029	-0.06
OR4D6	NM_001004708	0.0315	-0.11
OR4D9	NM_001004711	-0.0315	-0.0395
OR4K14	NM_001004712	-0.159	-0.2465
OR1I1	NM_001004713	0.0085	-0.1145
OR4K13	NM_001004714	-0.01	-0.171
OR4K17	NM_001004715	-0.022	-0.0295
OR4L1	NM_001004717	0.254	0.6535
NCK2	NM_001004720	-0.2155	-1.735
NCK2	NM_001004722	-0.2155	-1.735
OR4N2	NM_001004723	0.1855	-0.5335
OR4N5	NM_001004724	-0.3	-0.0075
OR4S1	NM_001004725	-0.244	-0.489
OR4X1	NM_001004726	-0.165	-0.4175
OR4X2	NM_001004727	-0.344	-0.1825
OR5A1	NM_001004728	-0.134	0.2375
OR5AN1	NM_001004729	-0.08	-0.3995
OR5AR1	NM_001004730	-0.1015	-0.5125
OR5AU1	NM_001004731	0.161	-0.3125
OR5B12	NM_001004733	-0.009	-0.314
OR14I1	NM_001004734	-0.0735	-0.472
OR5D14	NM_001004735	0.1465	-0.0195
OR5K1	NM_001004736	0.247	-0.9905
OR5K2	NM_001004737	0.7155	0.1965
OR5L1	NM_001004738	0.014	0.092
OR5L2	NM_001004739	0.4205	0.2815
OR5M1	NM_001004740	-0.1625	-0.1965
OR5M10	NM_001004741	0.061	0.3685
OR5M3	NM_001004742	0.0745	-0.1425
OR5M9	NM_001004743	-0.0985	-0.6845
OR5R1	NM_001004744	-0.314	-0.0825
OR5T1	NM_001004745	0.256	0.1855
OR5T2	NM_001004746	-0.0895	-0.286
OR5T3	NM_001004747	0.113	0.324
OR51A7	NM_001004749	0.1765	-0.3285
OR51B6	NM_001004750	-0.0905	0.2075
OR51D1	NM_001004751	0.078	-0.467
OR51F1	NM_001004752	0.2005	0.117
OR51F2	NM_001004753	-0.2555	0.0195
OR51I2	NM_001004754	-0.0025	0.2555
OR51L1	NM_001004755	-0.257	-0.0325
OR51M1	NM_001004756	-0.1245	-0.335
OR51Q1	NM_001004757	-0.005	-0.2245
OR51S1	NM_001004758	-0.2965	-0.4255
OR51T1	NM_001004759	0.0065	0.078
OR51V1	NM_001004760	0.0295	-0.3615
RPS3	NM_001005	0.1885	-0.2855
SFMBT1	NM_001005158	-0.647	-1.472
SFMBT1	NM_001005159	-0.647	-1.472
OR52A5	NM_001005160	-0.23	-0.2625
OR52B4	NM_001005161	0.4745	0.035
OR52B6	NM_001005162	-0.2915	-0.217
OR52D1	NM_001005163	-0.042	-0.1425
OR52E2	NM_001005164	0.0845	-0.074
OR52E4	NM_001005165	0.083	0.0355
OR52E6	NM_001005167	-0.0765	0.228
OR52E8	NM_001005168	-0.138	0.9025
OR52I1	NM_001005169	-0.018	-0.132
OR52K1	NM_001005171	-0.0075	0.054
OR52K2	NM_001005172	-0.036	-0.2705
OR52L1	NM_001005173	-0.19	-0.269
OR52N2	NM_001005174	-0.3245	-0.057
OR52N4	NM_001005175	-0.1345	-0.079
SP140	NM_001005176	0.2105	0.0325
OR52R1	NM_001005177	-0.138	-0.4325
OR52W1	NM_001005178	-0.0075	0.103
OR56A4	NM_001005179	0.12	0.0475
OR56B1	NM_001005180	0.281	0.1465
OR56B4	NM_001005181	0.02	-0.3075
OR6C1	NM_001005182	-0.0895	0.0245
OR6C76	NM_001005183	-0.033	-0.329
OR6K6	NM_001005184	0.122	-0.381
OR6N1	NM_001005185	0.1845	-0.2415
OR6Q1	NM_001005186	-0.161	-0.365
OR6T1	NM_001005187	0.08	-0.427
OR6X1	NM_001005188	-0.332	-0.3295
OR6Y1	NM_001005189	0.1455	0.221
OR7A10	NM_001005190	-0.267	0.0395
OR7D4	NM_001005191	-0.099	-0.5035
OR7G1	NM_001005192	-0.114	0.2545
OR7G2	NM_001005193	-0.142	-0.0835
OR8A1	NM_001005194	-0.2485	-0.1285
OR8B12	NM_001005195	-0.265	-0.333
OR8B4	NM_001005196	-0.1815	-0.0545
OR8D4	NM_001005197	-0.1945	0.0445
OR8G5	NM_001005198	0.6575	-0.53
OR8H1	NM_001005199	-0.08	-0.05
OR8H2	NM_001005200	0.1025	-0.406
OR8H3	NM_001005201	0.051	-0.542
OR8K3	NM_001005202	-0.15	0.2095
OR8S1	NM_001005203	0.029	-0.16
OR8J1	NM_001005205	0.3395	0.121
TRIM37	NM_001005207	-1.2675	-1.0395
TMEM198	NM_001005209	-0.587	-1.7525
LRRC55	NM_001005210	-0.3875	-0.472
OR9I1	NM_001005211	0.1745	-0.3765
OR9Q1	NM_001005212	0.1765	0.0435
OR9G1	NM_001005213	0.1	-0.031
LRRC52	NM_001005214	-0.264	-0.4455
OR2J3	NM_001005216	-0.5015	0.1035
OR5B21	NM_001005218	0.2235	0.07
OR2B3	NM_001005226	-0.165	0.3445
OR1L3	NM_001005234	0.0885	-0.392
OR1L4	NM_001005235	0.015	0.0355
OR1L1	NM_001005236	-0.058	-0.0875
OR51G1	NM_001005237	-0.21	-0.385
OR51G2	NM_001005238	0.269	-0.1555
OR4N4	NM_001005241	-0.025	-0.1195
PKP2	NM_001005242	-1.0725	-0.488
OR9K2	NM_001005243	-0.304	-0.303
OR5M11	NM_001005245	0.055	-0.223
OR4C12	NM_001005270	-0.2125	-0.195
CHD3	NM_001005271	0.1465	-0.3305
OR4A5	NM_001005272	-0.1775	-0.2945
CHD3	NM_001005273	0.1465	-0.3305
OR4A16	NM_001005274	-0.1215	-0.405
OR4A15	NM_001005275	-0.2115	-0.055
OR2AE1	NM_001005276	-0.1235	0.125
OR6N2	NM_001005278	0.042	-0.0585
OR6K2	NM_001005279	-0.129	0.1005
OR10A7	NM_001005280	-0.1165	-0.482
OR6B1	NM_001005281	0	0.029
OR5M8	NM_001005282	0.148	0.128
OR9Q2	NM_001005283	0.048	-0.238
OR9G4	NM_001005284	0.198	-0.05
OR2AT4	NM_001005285	-0.1795	-0.016
OR6F1	NM_001005286	-0.019	-0.279
OR51I1	NM_001005288	0.0565	-0.446
OR52H1	NM_001005289	0.3425	0.283
SREBF1	NM_001005291	-0.514	-1.0535
OR5AK2	NM_001005323	-0.1005	-0.687
OR10V1	NM_001005324	0.2645	-0.21
OR6M1	NM_001005325	-0.2315	-0.2985
OR4F6	NM_001005326	-0.1745	-0.254
OR6K3	NM_001005327	0.2765	-0.682
MAGED1	NM_001005332	0.138	-0.3165
MAGED1	NM_001005333	0.0995	-0.539
HNRNPL	NM_001005335	-0.005	-0.5555
DNM1	NM_001005336	-0.2845	-0.342
PKP1	NM_001005337	-0.137	-0.3875
OR5H1	NM_001005338	0.1945	-0.05
GPNMB	NM_001005340	-0.148	-0.0895
AK4	NM_001005353	-0.494	-0.979
PRR13	NM_001005354	-0.3535	-1.1185
POTEG	NM_001005356	-0.008	-0.311
DNM2	NM_001005360	-0.215	-1.3345
DNM2	NM_001005361	-0.1715	-0.9265
DNM2	NM_001005362	-0.1715	-0.9265
POTEA	NM_001005365	-0.077	-0.203
KDM2B	NM_001005366	-0.952	-2.0065
TTYH1	NM_001005367	0.0605	-0.2985
MTIF2	NM_001005369	-1.2525	-2.2685
LRSAM1	NM_001005373	-0.2465	-0.847
LRSAM1	NM_001005374	-0.2465	-0.847
PLAUR	NM_001005376	-0.253	-1.3375
PLAUR	NM_001005377	-0.437	-1.4495
ACTR2	NM_001005386	-0.667	-0.681
NFASC	NM_001005388	0.3565	-0.278
NFASC	NM_001005389	0.3565	-0.278
YPEL2	NM_001005404	-1.046	-1.264
KRTAP5-11	NM_001005405	-0.018	-0.2845
SF3A1	NM_001005409	0.1675	-1.004
ZWINT	NM_001005413	-0.5895	-1.3875
2018-03-02	NM_001005415	-0.032	-0.758
B4GALT2	NM_001005417	-0.223	-0.958
EBF3	NM_001005463	0.0755	-0.588
OR10G3	NM_001005465	0.2575	-0.3215
OR10G2	NM_001005466	-0.3025	-0.251
OR8B3	NM_001005467	-0.1695	-0.4075
OR5B3	NM_001005469	0.4405	-0.5655
OR4B1	NM_001005470	-0.191	-0.185
OR2T6	NM_001005471	-0.1105	-0.027
PLCXD3	NM_001005473	0.187	-0.3255
NFKBIZ	NM_001005474	-0.336	0.606
PKP4	NM_001005476	-1.0155	-2.478
OR5H6	NM_001005479	0.144	-0.104
OR2A2	NM_001005480	0.0695	-0.15
OR5H2	NM_001005482	-0.095	-0.4445
OR4K5	NM_001005483	-0.0635	-0.0365
OR4K15	NM_001005486	-0.211	0.1325
OR13G1	NM_001005487	0.25	-0.116
OR5B17	NM_001005489	-0.1225	-0.479
OR6C74	NM_001005490	0.092	-0.604
OR10AG1	NM_001005491	0.138	-0.0475
OR5J2	NM_001005492	0.2595	-0.11
OR6C6	NM_001005493	-0.033	-0.4925
OR6C4	NM_001005494	-0.678	-0.1535
OR5D16	NM_001005496	-0.0565	-0.2285
OR6C75	NM_001005497	-0.454	-0.4605
RHBDF2	NM_001005498	-0.4875	-0.7025
OR6C70	NM_001005499	-0.184	-0.0695
OR4K2	NM_001005501	0.0225	-0.084
CPM	NM_001005502	0.222	-0.293
OR11G2	NM_001005503	0.006	-0.0705
CACNA2D2	NM_001005505	-0.297	-0.7505
OR4A47	NM_001005512	-0.0905	-0.203
OR4C45	NM_001005513	0.3175	-0.2105
OR5H14	NM_001005514	0.254	-0.1345
OR5K3	NM_001005516	0.035	-0.1895
OR5K4	NM_001005517	0	-0.1535
OR6C65	NM_001005518	-0.284	-0.281
OR6C68	NM_001005519	0.0705	0.017
SF3B1	NM_001005526	-0.352	-1.205
OR5B2	NM_001005566	0.0715	-0.0625
OR51B5	NM_001005567	0.2095	-0.6415
EDA	NM_001005609	-0.0235	0.383
EDA	NM_001005610	-0.0235	0.383
EDA	NM_001005612	-0.0235	0.383
EDA	NM_001005613	-0.0235	0.383
ITGB4	NM_001005619	-0.194	-0.5105
ITGB4	NM_001005731	-0.194	-0.5105
CHEK2	NM_001005735	-1.0785	-2.1535
FPR2	NM_001005738	-0.0935	-0.3865
VPS54	NM_001005739	-1.312	-3.535
GBA	NM_001005741	-0.6095	-1.2035
GBA	NM_001005742	-0.6095	-1.2035
NUMB	NM_001005743	-0.986	-2.4315
NUMB	NM_001005744	-0.986	-2.4315
NUMB	NM_001005745	-0.986	-2.4315
CACNB4	NM_001005746	-0.508	-0.9685
CACNB4	NM_001005747	-0.136	-1.5415
SUMO1	NM_001005781	-0.9765	-0.777
SUMO1	NM_001005782	-0.9765	-0.777
HAO2	NM_001005783	-0.293	-0.407
SUMO2	NM_001005849	-0.0805	-0.3705
ZNF835	NM_001005850	0.0975	-0.5315
ZNF780B	NM_001005851	-0.502	-0.7155
TXLNG2P	NM_001005852	0.3575	-0.806
OR6B2	NM_001005853	-0.166	-0.1775
ATP8B2	NM_001005855	-0.1625	-0.925
ERBB2	NM_001005862	-0.0025	0.099
IP6K2	NM_001005909	-0.747	-2.991
IP6K2	NM_001005910	0.385	-0.656
IP6K2	NM_001005911	0.385	-0.656
SEMA3B	NM_001005914	-0.146	-0.431
ERBB3	NM_001005915	0.225	0.0825
ATP7B	NM_001005918	0.299	-0.5255
JMJD8	NM_001005920	-0.2965	-0.7735
KRTAP5-1	NM_001005922	-0.13	-0.2315
RPS3A	NM_001006	-0.247	-0.1785
C3orf37	NM_001006109	-0.6235	-1.7985
YBEY	NM_001006114	-0.4835	-0.5375
IP6K1	NM_001006115	-1.048	-2.4815
ERBB2IP	NM_001006600	-0.84	-3.27
FAM69A	NM_001006605	-0.9505	-3.5175
LRRC37A2	NM_001006607	-0.534	-2.0295
SIAH1	NM_001006610	-1.064	-2.284
WBP5	NM_001006612	-1.3325	-2.078
WBP5	NM_001006613	-0.9305	-1.434
WBP5	NM_001006614	-1.3325	-2.078
TSPAN17	NM_001006616	-0.0675	-0.8525
MAPKAP1	NM_001006617	-0.387	-1.259
MAPKAP1	NM_001006618	-0.387	-1.259
MAPKAP1	NM_001006619	-0.387	-1.259
MAPKAP1	NM_001006620	-0.387	-1.259
MAPKAP1	NM_001006621	-0.387	-1.259
WDR33	NM_001006622	-1.522	-3.302
WDR33	NM_001006623	-1.522	-3.302
PDPN	NM_001006624	0.369	-0.079
PDPN	NM_001006625	0.369	-0.079
CHRM2	NM_001006626	0.095	-0.344
CHRM2	NM_001006627	0.095	-0.344
CHRM2	NM_001006628	0.095	-0.344
CHRM2	NM_001006629	0.095	-0.344
CHRM2	NM_001006630	0.095	-0.344
CHRM2	NM_001006631	0.095	-0.344
CHRM2	NM_001006632	0.095	-0.344
ARHGAP17	NM_001006634	-0.505	-1.715
GTDC1	NM_001006636	0.021	-0.2115
RAB37	NM_001006638	-0.155	-0.2165
TCEAL1	NM_001006639	-0.9445	-1.035
TCEAL1	NM_001006640	-0.9445	-1.035
SLC25A25	NM_001006641	-0.6215	-2.116
SLC25A25	NM_001006642	-0.6215	-2.116
SLC25A25	NM_001006643	-0.6215	-2.116
FAM149A	NM_001006655	0.214	-0.4905
ZNF473	NM_001006656	-1.374	-2.3005
WDR35	NM_001006657	-1.0685	-2.47
CR2	NM_001006658	0.1755	0.042
RPS6KA1	NM_001006665	-0.2155	-1.1745
APOBEC3F	NM_001006666	-0.714	-0.301
RPS6KA2	NM_001006932	-0.6265	-1.588
TCEAL3	NM_001006933	-0.6985	-1.2315
TCEAL4	NM_001006935	-0.824	-1.113
TCEAL4	NM_001006937	-0.824	-1.113
TCEAL6	NM_001006938	-0.509	-1.1865
LRRC18	NM_001006939	0.0225	0.046
ALG3	NM_001006941	-0.2825	-1.162
EPHA8	NM_001006943	-0.591	-0.5
RPS6KA4	NM_001006944	-0.4875	-1.7495
LRIF1	NM_001006945	-1.772	-4.346
SDC1	NM_001006946	-0.717	-1.498
UHRF1BP1L	NM_001006947	0.346	-0.087
RPS4X	NM_001007	-0.1225	-0.2505
ODF2L	NM_001007022	-0.362	-0.7635
DIO2	NM_001007023	0.0605	-0.2345
GOSR1	NM_001007024	-1.479	-2.7135
GOSR1	NM_001007025	-1.479	-2.7135
ATN1	NM_001007026	-0.5645	-0.325
ALG8	NM_001007027	-1.277	-1.198
CLEC6A	NM_001007033	-0.4335	0.2975
SDCBP	NM_001007067	-0.3655	-0.421
SDCBP	NM_001007068	-0.3655	-0.421
SDCBP	NM_001007069	-0.3655	-0.421
SDCBP	NM_001007070	-0.3655	-0.421
ZSCAN2	NM_001007072	0.173	-0.643
RPL32	NM_001007073	0.057	-0.362
RPL32	NM_001007074	0.057	-0.362
KLHL5	NM_001007075	-0.8775	-1.448
ZNF182	NM_001007088	-0.49	-1.236
RESP18	NM_001007089	0.051	-0.1755
C8orf48	NM_001007090	-0.928	-1.7325
ZNF37A	NM_001007094	-0.73	-1.6925
NTRK2	NM_001007097	-0.042	-0.1995
SCP2	NM_001007098	-0.5505	-0.4715
SCP2	NM_001007099	-0.5505	-0.4715
SCP2	NM_001007100	-0.5505	-0.4715
ZNF484	NM_001007101	-0.17	-0.7185
L3MBTL3	NM_001007102	-0.453	-1.039
FSD2	NM_001007122	-0.1145	-0.4095
C20orf201	NM_001007125	-0.2015	-0.3005
IGF2	NM_001007139	-0.029	-0.401
NTRK3	NM_001007156	-0.2265	-0.6735
ZNF483	NM_001007169	0.0615	0.1535
C8orf22	NM_001007176	0.04	0.0215
DEPDC5	NM_001007188	-1.6815	-3.1645
IGIP	NM_001007189	-0.245	-1.49
CACYBP	NM_001007214	-0.6125	-1.4635
IGF2BP2	NM_001007225	0.0105	-2.1195
SPOP	NM_001007226	-0.491	-2.0825
SPOP	NM_001007227	-0.491	-2.0825
SPOP	NM_001007228	-0.491	-2.0825
SPOP	NM_001007229	-0.491	-2.0825
SPOP	NM_001007230	-0.491	-2.0825
ARHGAP25	NM_001007231	0.145	-0.1345
CARD17	NM_001007232	-0.343	-0.2365
IGSF3	NM_001007237	-0.3675	-1.1225
METTL13	NM_001007239	-0.7815	-3.855
GP2	NM_001007240	0.1395	-0.1095
GP2	NM_001007241	0.1395	-0.1095
GP2	NM_001007242	0.1395	-0.1095
IFRD1	NM_001007245	-1.735	-3.0135
BRWD1	NM_001007246	-0.9065	-1.164
ZNF599	NM_001007248	-0.844	-1.607
OR8G2	NM_001007249	-0.157	-0.121
SCP2	NM_001007250	-0.5505	-0.4715
ERV3-1	NM_001007253	0.1305	-0.085
KLHDC9	NM_001007255	-0.163	-0.1045
PRDM2	NM_001007257	-0.841	-0.9575
SETD4	NM_001007259	0.041	-0.8355
PLA2R1	NM_001007267	0.0735	0.058
GEMIN7	NM_001007269	-1.229	-2.997
GEMIN7	NM_001007270	-1.229	-2.997
DUSP13	NM_001007271	-0.0295	-0.3005
DUSP13	NM_001007272	-0.0005	-0.2145
DUSP13	NM_001007273	-0.0005	-0.2145
EI24	NM_001007277	0.1685	-0.3725
TRIM13	NM_001007278	-1.2885	-3.7325
RASL10A	NM_001007279	0.234	-0.3255
TULP4	NM_001007466	-1.237	-2.0945
SFI1	NM_001007467	-0.214	-0.554
SMARCB1	NM_001007468	-0.373	-1.1505
TRPM3	NM_001007470	0.08	0.028
TRPM3	NM_001007471	0.08	0.028
NWD1	NM_001007525	0.028	-0.3455
LMBRD2	NM_001007527	-0.5985	-0.903
NKAPL	NM_001007531	0.046	-0.562
STH	NM_001007532	-0.0905	-0.557
C1QTNF9B	NM_001007537	-0.1725	-0.1735
SHISA2	NM_001007538	-0.3555	0.071
CDHR4	NM_001007540	-0.1785	-0.406
C1orf186	NM_001007544	-0.0885	-0.1805
CSDE1	NM_001007553	-0.4585	-0.404
SS18	NM_001007559	-1.7305	-2.509
IRGQ	NM_001007561	-0.908	-1.5515
IGFBPL1	NM_001007563	0.0455	-0.269
C2CD4B	NM_001007595	-0.9465	-0.223
NTRK1	NM_001007792	-0.088	-0.389
BUB3	NM_001007793	-0.662	-0.772
CEPT1	NM_001007794	-1.63	-3.414
RPS4Y1	NM_001008	-0.689	-0.293
OPTN	NM_001008211	-0.034	-0.4645
OPTN	NM_001008212	-0.034	-0.4645
OPTN	NM_001008213	-0.034	-0.4645
COA5	NM_001008215	-1.391	-1.85
GALE	NM_001008216	-0.1105	-1.0535
CPLX2	NM_001008220	-0.204	-0.964
ZDHHC9	NM_001008222	-0.174	-1.033
C1QL4	NM_001008223	-0.406	-0.9445
UACA	NM_001008224	-0.0525	-0.8955
CNOT4	NM_001008225	0.61	-0.9195
FAM154B	NM_001008226	-0.0835	-0.176
MOG	NM_001008228	-0.501	0.329
MOG	NM_001008229	-0.501	0.329
TTC32	NM_001008237	-1.1815	-1.6625
C18orf25	NM_001008239	-1.4265	-2.5865
TMEM89	NM_001008269	0.0855	-0.431
PRSS37	NM_001008270	-0.193	-0.1805
SCXA	NM_001008271	-0.241	-0.5685
TRIM72	NM_001008274	-0.0855	-0.116
REG3G	NM_001008387	0.1515	-0.042
CISD2	NM_001008388	-0.9265	-1.681
CGGBP1	NM_001008390	-1.2975	-1.9045
CCDC73	NM_001008391	-0.2395	-0.7615
CTDSPL	NM_001008392	-0.992	-2.586
C4orf46	NM_001008393	-1.5275	-2.212
EID3	NM_001008394	1.4985	1.756
C7orf59	NM_001008395	0.1075	-0.6595
WDHD1	NM_001008396	-0.756	-2.1825
GPX8	NM_001008397	-0.6175	-1.971
ZNF761	NM_001008401	-0.8555	-1.6785
C14orf180	NM_001008404	-0.1855	-0.484
BCAP29	NM_001008405	-1.4795	-1.146
TTLL9	NM_001008409	0.0765	-0.1245
STEAP3	NM_001008410	-0.179	-0.492
SLC41A3	NM_001008485	0.056	-0.745
SLC41A3	NM_001008486	0.056	-0.745
SLC41A3	NM_001008487	0.056	-0.745
PHOSPHO2	NM_001008489	-1.7395	-2.025
2018-09-02	NM_001008491	-0.811	-0.436
ENAH	NM_001008493	-0.8325	-0.2935
ISX	NM_001008494	0.1625	-0.043
TMEM64	NM_001008495	-1.0095	-1.795
PIWIL3	NM_001008496	0.006	-0.333
OPRM1	NM_001008503	-0.147	-0.562
OPRM1	NM_001008504	-0.147	-0.562
OPRM1	NM_001008505	-0.147	-0.562
MXRA7	NM_001008528	0.173	-0.265
MXRA7	NM_001008529	0.173	-0.265
LGMN	NM_001008530	0.082	-1.197
AKAP14	NM_001008535	0.742	-0.3805
TCHHL1	NM_001008536	-0.0895	-0.324
KIAA2022	NM_001008537	-0.1005	-1.609
SLC7A2	NM_001008539	-1.211	-2.2195
CXCR4	NM_001008540	0.2665	-0.1165
MXI1	NM_001008541	-0.881	-1.754
NUPL1	NM_001008564	-1.767	-2.8835
TPST2	NM_001008566	-0.7835	-3.0595
TCOF1	NM_001008657	-0.2495	-0.907
PICALM	NM_001008660	-0.851	-1.871
CCBL2	NM_001008662	-0.7525	-1.1565
CST9	NM_001008693	0.195	-0.181
THAP7	NM_001008695	-1.2625	-2.6985
TFIP11	NM_001008697	-0.8425	-2.262
IL4R	NM_001008699	-0.343	-1.372
LPHN1	NM_001008701	0.0045	-1.145
C6orf1	NM_001008703	-0.592	-1.6475
C6orf1	NM_001008704	-0.592	-1.6475
EML1	NM_001008707	-0.534	-1.474
CHAC2	NM_001008708	-2.0915	-3.342
PPP1CA	NM_001008709	0.144	-0.4505
RBPMS	NM_001008710	-0.1975	-1.048
RBPMS	NM_001008711	-0.1975	-1.048
RBPMS	NM_001008712	-0.2585	-1.1885
CCDC147	NM_001008723	0.4125	-0.251
WDR89	NM_001008726	-0.7005	-1.7335
ZNF121	NM_001008727	-0.4385	-1.6395
LOC401052	NM_001008737	0.027	-0.3805
FNIP1	NM_001008738	0.5005	1.0215
C6orf226	NM_001008739	0.2075	0.0865
TMCO2	NM_001008740	0.1145	-0.6345
SULT1C3	NM_001008743	0.373	-0.2335
TDP1	NM_001008744	-1.678	-3.915
RAB19	NM_001008749	0.1825	-0.3315
FBXO47	NM_001008777	0.4015	0.009
SPDYC	NM_001008778	0.1135	-0.518
SPDYA	NM_001008779	0.0155	0.325
FAT3	NM_001008781	-0.95	-1.7485
SLC35D3	NM_001008783	0.0115	-0.095
CD200R1L	NM_001008784	-0.1725	-0.327
CCT3	NM_001008800	-0.166	-0.5775
ZNF468	NM_001008801	-0.6015	-1.45
DSP	NM_001008844	-0.057	0.0875
NIPA2	NM_001008860	-1.056	-2.0195
NIPA2	NM_001008892	-1.056	-2.0195
NIPA2	NM_001008894	-1.056	-2.0195
CUL4A	NM_001008895	-1.5185	-1.7745
TCP1	NM_001008897	-0.597	-0.7485
GTSF1L	NM_001008901	-0.1805	0.5135
STK16	NM_001008910	-0.356	-1.018
RCHY1	NM_001008925	-0.779	-2.1975
CKAP5	NM_001008938	-0.548	-1.541
RPS5	NM_001009	0.1365	-0.257
GRINA	NM_001009184	-0.206	-0.574
ACSL6	NM_001009185	-0.249	-0.309
CCT6A	NM_001009186	-1.4135	-0.945
PPP2CB	NM_001009552	-0.7745	-1.786
MFAP3L	NM_001009554	-0.2535	-0.274
SH3D19	NM_001009555	-1.105	-1.9275
SLCO1B7	NM_001009562	-0.103	-0.263
CDKL4	NM_001009565	-0.236	-0.353
CLSTN1	NM_001009566	-0.0065	-0.791
SMPDL3B	NM_001009568	0.354	-0.428
CCT7	NM_001009570	0.0705	-0.455
CADPS2	NM_001009571	0.137	-0.251
ARMCX6	NM_001009584	-0.5045	-1.0455
HS3ST6	NM_001009606	0.1145	0.011
C20orf94	NM_001009608	-0.616	-0.816
SPANXN3	NM_001009609	0.4405	-0.4425
FAM22D	NM_001009610	-0.2925	-0.9755
C20orf202	NM_001009612	0.0315	-0.694
SPANXN4	NM_001009613	0.1315	-0.0055
SPANXN1	NM_001009614	0.166	0.0325
SPANXN2	NM_001009615	0.0285	-0.042
SPANXN5	NM_001009616	0.078	-0.056
AZI1	NM_001009811	-0.2505	-1.0285
LBX2	NM_001009812	-0.2135	-1.073
MEIS3	NM_001009813	0.037	-0.27
KIAA0564	NM_001009814	-0.501	-1.349
BRD9	NM_001009877	-0.3105	-1.066
ZCCHC11	NM_001009881	-1.3105	-2.9285
C12orf29	NM_001009894	-1.343	-2.702
KIAA2018	NM_001009899	-0.566	-2.5465
B3GNTL1	NM_001009905	-0.4665	-0.8095
LUZP2	NM_001009909	-0.2375	-0.123
VPS8	NM_001009921	-0.574	-0.9475
RCHY1	NM_001009922	-0.779	-2.1975
C20orf30	NM_001009925	-0.278	-0.312
HRNR	NM_001009931	-0.339	-0.2355
DNASE1L1	NM_001009932	-0.4735	-1.1035
DNASE1L1	NM_001009933	-0.4735	-1.1035
DNASE1L1	NM_001009934	-0.4735	-1.1035
PHF19	NM_001009936	0.068	-0.7825
ANKRD16	NM_001009941	-0.906	-1.9465
ANKRD16	NM_001009943	-0.5055	-1.1495
PKD1	NM_001009944	-0.695	-1.0915
SSBP3	NM_001009955	-0.017	-0.824
ZNF655	NM_001009958	-0.9175	-1.7805
ERMN	NM_001009959	-0.109	-0.1205
ZNF655	NM_001009960	-0.9175	-1.7805
C20orf194	NM_001009984	-0.299	-1.4005
SYTL3	NM_001009991	0.007	-1.0465
ZNF648	NM_001009992	-0.102	0.081
FAM168B	NM_001009993	-0.658	-0.901
RIPPLY2	NM_001009994	-0.306	-0.478
DALRD3	NM_001009996	0.1585	-0.5235
C10orf62	NM_001009997	-0.0495	-0.1925
SSBP4	NM_001009998	0.106	-0.328
RPS6	NM_001010	-0.2005	-0.222
ARHGAP28	NM_001010000	-0.8285	-2.7505
IRAK1BP1	NM_001010844	-1.5165	-2.219
ACSM2A	NM_001010845	-0.193	-0.148
SHE	NM_001010846	-0.0815	0.1435
NRG3	NM_001010848	-0.1615	-0.614
ZNF766	NM_001010851	-1.6405	-3.763
CLVS2	NM_001010852	-0.1835	-2.3745
PM20D2	NM_001010853	-1.064	-1.465
TTC7B	NM_001010854	-0.4695	-1.7895
PIK3R6	NM_001010855	-0.001	-0.028
LELP1	NM_001010857	0.005	-0.087
RNF187	NM_001010858	-0.2965	-0.816
C22orf42	NM_001010859	0.2255	0.1385
SAMD15	NM_001010860	0.037	-0.1205
LPPR5	NM_001010861	-1.132	-1.9615
SPIN3	NM_001010862	-0.8325	-0.9125
C10orf128	NM_001010863	-0.36	-0.61
EME2	NM_001010865	-0.528	-0.584
TMEM201	NM_001010866	0.0115	-0.51
IBA57	NM_001010867	-0.2455	-1.151
TDRD6	NM_001010870	-0.054	-0.792
FAM83B	NM_001010872	-0.114	0.0265
TSPO2	NM_001010873	0.0115	-0.551
TECRL	NM_001010874	0.1005	-0.148
SLC25A30	NM_001010875	-1.0055	-1.896
C6orf191	NM_001010876	-0.0785	-0.481
ZNF311	NM_001010877	-0.102	-0.145
C16orf91	NM_001010878	-0.6965	-1.25
ZIK1	NM_001010879	-1.2515	-2.5195
ZNF780A	NM_001010880	-0.344	-0.0595
FAM102B	NM_001010883	-1.2325	-1.866
C6orf127	NM_001010886	0.1245	-0.6395
ACER2	NM_001010887	-0.391	-0.063
ZC3H12B	NM_001010888	-0.1405	0.3595
MTX3	NM_001010891	-0.937	-1.653
RSPH4A	NM_001010892	-0.3035	-0.5905
SLC10A5	NM_001010893	-0.2475	0.3255
C9orf102	NM_001010895	-0.411	-1.8795
C10orf113	NM_001010896	-0.2955	-0.594
SERP2	NM_001010897	-0.393	-0.9725
SLC6A17	NM_001010898	-0.564	-1.056
C6orf222	NM_001010903	0.1055	-0.401
GLYATL3	NM_001010904	-0.143	-0.4905
C6orf58	NM_001010905	-0.2025	-0.1595
C8orf80	NM_001010906	-0.881	-0.2205
C9orf153	NM_001010907	0.369	-0.077
C1QL3	NM_001010908	-0.7005	-1.4005
MUC21	NM_001010909	-0.192	-0.4025
C10orf114	NM_001010911	-0.8415	-1.6325
C10orf120	NM_001010912	-0.356	-0.325
PTPLAD2	NM_001010915	-0.39	-0.336
GOLGA7B	NM_001010917	-0.1295	-0.853
FAM26F	NM_001010919	0.182	-0.517
BCL2L15	NM_001010922	-0.2755	-0.5515
THEMIS	NM_001010923	0.157	-0.1605
FAM171A1	NM_001010924	-0.4015	-1.4695
HES5	NM_001010926	0.212	-0.0445
TIAM2	NM_001010927	-0.8985	-2.3525
HGF	NM_001010931	0.329	0.368
HGF	NM_001010932	0.329	0.368
HGF	NM_001010933	0.329	0.368
HGF	NM_001010934	0.329	0.368
RAP1A	NM_001010935	-1.231	-2.913
TNK2	NM_001010938	-0.0645	-0.7045
LIPJ	NM_001010939	0.2645	-0.0285
C9orf135	NM_001010940	-0.191	-0.1395
RAP1B	NM_001010942	-0.98	-1.353
CYP4A22	NM_001010969	0.1155	-0.2825
SAMD13	NM_001010971	-0.367	-1.358
BCAS4	NM_001010974	-0.137	-0.6095
METTL21C	NM_001010977	0.336	0.243
LDLRAD1	NM_001010978	0.097	-0.1835
C1orf189	NM_001010979	0.187	-0.3435
C1orf130	NM_001010980	0.226	0.0505
AFMID	NM_001010982	-0.3455	-1.381
GLT8D1	NM_001010983	-1.635	-2.303
C1orf124	NM_001010984	-0.6125	-1.391
MYBPHL	NM_001010985	-0.083	0.017
IFIT1B	NM_001010987	-0.251	0.056
HERPUD1	NM_001010989	-1.1025	-2.921
HERPUD1	NM_001010990	-1.1025	-2.921
RPS7	NM_001011	-0.1	-0.3165
PDLIM5	NM_001011513	1.1995	2.0065
PDLIM5	NM_001011515	1.1995	2.0065
PDLIM5	NM_001011516	1.1995	2.0065
FYTTD1	NM_001011537	-0.7315	-1.058
MAGEA11	NM_001011544	-0.0115	0.2275
DSTN	NM_001011546	-0.27	-0.4695
SLC5A9	NM_001011547	-0.021	-0.094
MAGEA4	NM_001011548	-0.2955	-0.294
MAGEA4	NM_001011549	-0.2955	-0.294
MAGEA4	NM_001011550	-0.2955	-0.294
C1GALT1C1	NM_001011551	-1.4495	-2.3095
SLC13A3	NM_001011554	0.38	-0.2435
AR	NM_001011645	0.607	0.2115
CDK5RAP2	NM_001011649	-0.822	-1.2085
TMEM44	NM_001011655	-1.114	-1.2125
ZMAT1	NM_001011657	0.1925	-0.226
TRAPPC2	NM_001011658	-0.6405	-1.1545
PCGF6	NM_001011663	-1.4975	-3.0625
CREB5	NM_001011666	-0.219	-1.026
CHCHD7	NM_001011667	-0.5065	-0.8085
CHCHD7	NM_001011668	-0.5065	-0.8085
CHCHD7	NM_001011669	-0.5065	-0.8085
CHCHD7	NM_001011670	-0.5065	-0.8085
CHCHD7	NM_001011671	-0.5065	-0.8085
MCCD1	NM_001011700	-0.2855	-0.3685
FAM125B	NM_001011703	-0.775	-2.4845
LECT1	NM_001011705	0.3485	-0.4305
OLA1	NM_001011708	-0.701	-0.7115
PNLIPRP3	NM_001011709	0.121	-0.205
NAA30	NM_001011713	-1.248	-2.889
NMS	NM_001011717	0.2025	-0.277
XKR7	NM_001011718	-0.3585	-0.3585
ARSH	NM_001011719	0.2305	-0.4095
XKR9	NM_001011720	-0.388	-0.57
ARHGEF10L	NM_001011722	-0.5445	-1.896
HNRNPA1L2	NM_001011724	0.23	-0.441
HNRNPA1L2	NM_001011725	0.23	-0.441
DEFB121	NM_001011878	-0.15	-0.2465
CLEC18B	NM_001011880	-0.1175	-0.335
BTBD1	NM_001011885	-0.8315	-1.1125
RPS8	NM_001012	0.022	-0.3055
MSL1	NM_001012241	-1.2945	-1.457
[truncated: 28,726 more rows]
