# Supplementary material for: CDK12 loss in cancer cells affects DNA damage response genes through premature cleavage and polyadenylation
Source: Nat Commun. 2019 Apr 15;10:1757. doi: 10.1038/s41467-019-09703-y (PMC6465371; doi:10.1038/s41467-019-09703-y)
Supplement: Supplementary file 6 — Supplementary Data 2 [file 41467_2019_9703_MOESM6_ESM.xlsx]

## Sheet: results_THZ_2h_vs_DMSO_exon
Supplementary Data 2: TT-seq expression changes with 2hours THZ531 treatment
gene_id	baseMean	log2FoldChange	lfcSE	stat	pvalue	padj	hgnc_symbol	gene_biotype	percentage_gene_gc_content	PI	absPI	ensembl_gene_id	significant
ENSG00000261326	163.724	-6.46531	0.404415	-15.9868	1.57887e-57	1.09913e-53	LINC01355	lincRNA	36	-342.396	342.396	ENSG00000261326	down
ENSG00000186834	1220.13	3.42967	0.206184	16.634	3.95356e-62	5.50455e-58	HEXIM1	protein_coding	48.22	196.38	196.38	ENSG00000186834	up
ENSG00000279838	913.827	-3.47568	0.220685	-15.7495	6.92094e-56	3.21201e-52		TEC	41.03	-178.974	178.974	ENSG00000279838	down
ENSG00000189367	377.139	-4.22186	0.301485	-14.0035	1.48332e-44	4.13046e-41	KIAA0408	protein_coding	35.14	-170.496	170.496	ENSG00000189367	down
ENSG00000280184	139.318	-4.26681	0.326029	-13.0872	3.89715e-39	6.0289e-36		TEC	45.01	-150.276	150.276	ENSG00000280184	down
ENSG00000239653	126.046	-3.88586	0.283857	-13.6895	1.17341e-42	2.72291e-39	PSMD6-AS2	antisense	38.82	-149.858	149.858	ENSG00000239653	down
ENSG00000170345	387.046	3.63938	0.259267	14.0372	9.23273e-45	3.21368e-41	FOS	protein_coding	53.92	147.369	147.369	ENSG00000170345	up
ENSG00000280347	127.466	-3.63761	0.27428	-13.2624	3.82403e-40	6.65525e-37		TEC	37.71	-131.597	131.597	ENSG00000280347	down
ENSG00000279951	51.7431	-4.78463	0.42276	-11.3176	1.07384e-29	8.30615e-27		TEC	40.65	-124.786	124.786	ENSG00000279951	down
ENSG00000213976	88.2477	-3.75917	0.305781	-12.2936	9.79913e-35	1.36433e-31		unprocessed_pseudogene	37.56	-116.027	116.027	ENSG00000213976	down
ENSG00000250001	68.1135	-4.59009	0.419535	-10.9409	7.34639e-28	3.52703e-25		sense_intronic	46.18	-112.24	112.24	ENSG00000250001	down
ENSG00000279145	421.435	-2.99883	0.222581	-13.473	2.25442e-41	4.48405e-38		TEC	38.91	-112.001	112.001	ENSG00000279145	down
ENSG00000212126	43.3992	-4.72566	0.451249	-10.4724	1.15684e-25	4.35317e-23	TAS2R50	protein_coding	38.5	-105.671	105.671	ENSG00000212126	down
ENSG00000121101	103.511	3.60491	0.302217	11.9282	8.4329e-33	9.78427e-30	TEX14	protein_coding	45.25	104.577	104.577	ENSG00000121101	up
ENSG00000279880	124.181	-3.58167	0.299683	-11.9515	6.37455e-33	8.06845e-30		TEC	40.21	-104.202	104.202	ENSG00000279880	down
ENSG00000237260	35.2575	-5.24228	0.546291	-9.59613	8.30024e-22	1.92607e-19		processed_pseudogene	45.35	-98.111	98.111	ENSG00000237260	down
ENSG00000257818	65.3277	-3.79691	0.338035	-11.2323	2.8306e-29	1.97053e-26	C1GALT1P1	processed_pseudogene	37.83	-97.6011	97.6011	ENSG00000257818	down
ENSG00000270137	38.0446	-4.48305	0.441921	-10.1445	3.50697e-24	1.22069e-21		sense_intronic	36.55	-93.7559	93.7559	ENSG00000270137	down
ENSG00000259326	76.2024	-3.72464	0.338837	-10.9924	4.15646e-28	2.0668e-25		antisense	36.31	-91.9416	91.9416	ENSG00000259326	down
ENSG00000242539	54.7383	-3.62159	0.325979	-11.1099	1.12309e-28	6.79857e-26		antisense	38.14	-91.1467	91.1467	ENSG00000242539	down
ENSG00000116652	105.509	-3.39912	0.297422	-11.4286	3.00844e-30	2.46391e-27	DLEU2L	sense_intronic	35.86	-90.4451	90.4451	ENSG00000116652	down
ENSG00000274995	73.2391	-3.40731	0.301727	-11.2927	1.42594e-29	1.04491e-26		sense_intronic	47.1	-88.5252	88.5252	ENSG00000274995	down
ENSG00000127364	66.0513	-3.47479	0.311436	-11.1573	6.59543e-29	4.17401e-26	TAS2R4	protein_coding	41.46	-88.1883	88.1883	ENSG00000127364	down
ENSG00000249655	36.9456	-6.31115	0.76294	-8.27215	1.31562e-16	1.3178e-14		antisense	43.27	-87.5997	87.5997	ENSG00000249655	down
ENSG00000277151	246.921	-3.05613	0.258137	-11.8392	2.44823e-32	2.43476e-29		lincRNA	34.33	-87.4466	87.4466	ENSG00000277151	down
ENSG00000267088	37.5722	-4.53885	0.470662	-9.64354	5.2353e-22	1.30163e-19		processed_pseudogene	32.88	-85.7185	85.7185	ENSG00000267088	down
ENSG00000127362	36.9603	-4.41919	0.454896	-9.71473	2.60949e-22	7.41469e-20	TAS2R3	protein_coding	45.69	-84.5387	84.5387	ENSG00000127362	down
ENSG00000279598	265.769	-2.89347	0.245454	-11.7883	4.48717e-32	4.165e-29		TEC	39.95	-82.1178	82.1178	ENSG00000279598	down
ENSG00000279764	57.6679	-3.45289	0.320986	-10.7571	5.48504e-27	2.46349e-24		TEC	55.67	-81.5174	81.5174	ENSG00000279764	down
ENSG00000216809	235.883	-3.23442	0.292371	-11.0627	1.90227e-28	1.00578e-25		processed_pseudogene	44.93	-80.8523	80.8523	ENSG00000216809	down
ENSG00000256019	68.1885	-3.66829	0.353399	-10.38	3.05661e-25	1.11993e-22		processed_pseudogene	39.68	-80.522	80.522	ENSG00000256019	down
ENSG00000258441	1144.38	-2.89837	0.24887	-11.6461	2.40206e-31	2.09025e-28	LINC00641	processed_transcript	41.26	-80.2262	80.2262	ENSG00000258441	down
ENSG00000254665	37.8731	-3.92487	0.394163	-9.95746	2.33971e-23	6.93101e-21		antisense	47.55	-79.1222	79.1222	ENSG00000254665	down
ENSG00000234383	35.7579	-4.15968	0.431048	-9.65014	4.90876e-22	1.24263e-19	CTBP2P8	processed_pseudogene	55.86	-78.6414	78.6414	ENSG00000234383	down
ENSG00000279900	35.8946	-4.09247	0.421951	-9.69894	3.04653e-22	8.15709e-20		TEC	40.27	-78.119	78.119	ENSG00000279900	down
ENSG00000267405	54.7197	-3.72556	0.370329	-10.0601	8.28832e-24	2.68368e-21		lincRNA	47.65	-76.6395	76.6395	ENSG00000267405	down
ENSG00000118515	273.951	2.93124	0.262101	11.1836	4.9048e-29	3.25188e-26	SGK1	protein_coding	42.27	74.7111	74.7111	ENSG00000118515	up
ENSG00000119737	114.433	-3.57592	0.353071	-10.128	4.14889e-24	1.4089e-21	GPR75	protein_coding	44.92	-74.5618	74.5618	ENSG00000119737	down
ENSG00000145632	644.097	2.56536	0.216132	11.8694	1.70589e-32	1.827e-29	PLK2	protein_coding	42.35	73.724	73.724	ENSG00000145632	up
ENSG00000207697	59.6685	-3.87894	0.401471	-9.66182	4.38025e-22	1.12937e-19	MIR573	miRNA	43.43	-73.4949	73.4949	ENSG00000207697	down
ENSG00000218996	37.6881	-4.11759	0.439531	-9.36813	7.38279e-21	1.42765e-18	ARL4AP5	processed_pseudogene	39.73	-73.4799	73.4799	ENSG00000218996	down
ENSG00000276136	33.4876	-4.04591	0.430744	-9.39285	5.83958e-21	1.14513e-18		lincRNA	42.69	-72.5883	72.5883	ENSG00000276136	down
ENSG00000197019	197.582	2.8635	0.258671	11.07	1.75338e-28	9.76494e-26	SERTAD1	protein_coding	52.57	71.617	71.617	ENSG00000197019	up
ENSG00000234473	39.2616	-3.87032	0.407533	-9.49695	2.16128e-21	4.55931e-19	ZNF101P2	processed_pseudogene	44.02	-70.9859	70.9859	ENSG00000234473	down
ENSG00000279425	100.574	-3.04185	0.288875	-10.53	6.28344e-26	2.49955e-23		TEC	43.76	-68.7523	68.7523	ENSG00000279425	down
ENSG00000237481	23.9306	-4.83503	0.578324	-8.36042	6.24967e-17	6.74529e-15		antisense	38.05	-68.5172	68.5172	ENSG00000237481	down
ENSG00000229087	236.85	-2.70976	0.244506	-11.0826	1.52381e-28	8.83998e-26		processed_pseudogene	48.85	-67.8892	67.8892	ENSG00000229087	down
ENSG00000254783	21.4506	-4.96241	0.608752	-8.15178	3.58617e-16	3.24222e-14		processed_pseudogene	48.11	-66.9387	66.9387	ENSG00000254783	down
ENSG00000273338	182.33	2.77901	0.256093	10.8516	1.95971e-27	9.09503e-25		antisense	28.71	66.8108	66.8108	ENSG00000273338	up
ENSG00000280010	61.1657	-3.21123	0.317853	-10.1029	5.36451e-24	1.77834e-21		TEC	38.67	-66.633	66.633	ENSG00000280010	down
ENSG00000230832	29.2585	4.20006	0.47626	8.81885	1.1564e-18	1.75005e-16		processed_pseudogene	35.29	66.1802	66.1802	ENSG00000230832	up
ENSG00000267397	41.5196	-3.51744	0.366454	-9.5986	8.10409e-22	1.91243e-19		lincRNA	37.35	-65.841	65.841	ENSG00000267397	down
ENSG00000187536	21.3206	-4.77107	0.579232	-8.2369	1.76736e-16	1.70882e-14	TPM3P7	processed_pseudogene	48.5	-65.6848	65.6848	ENSG00000187536	down
ENSG00000280551	212.501	-2.77718	0.260383	-10.6658	1.47149e-26	6.20834e-24		TEC	38.4	-64.4502	64.4502	ENSG00000280551	down
ENSG00000254676	59.765	-3.18466	0.319309	-9.9736	1.98879e-23	6.15332e-21		sense_overlapping	35.34	-64.3649	64.3649	ENSG00000254676	down
ENSG00000279801	74.1523	-2.92951	0.28274	-10.3611	3.72499e-25	1.32982e-22		TEC	53.69	-64.0866	64.0866	ENSG00000279801	down
ENSG00000250764	49.3796	-3.39864	0.353988	-9.601	7.91762e-22	1.90064e-19		antisense	41.29	-63.6263	63.6263	ENSG00000250764	down
ENSG00000260743	53.704	-3.3209	0.341946	-9.71177	2.68643e-22	7.48064e-20		lincRNA	34.74	-63.5157	63.5157	ENSG00000260743	down
ENSG00000237179	116.425	2.72057	0.255474	10.6491	1.76048e-26	7.20915e-24	LINC01797	lincRNA	36.28	62.9599	62.9599	ENSG00000237179	up
ENSG00000232795	33.1668	-3.8693	0.433392	-8.92794	4.34007e-19	6.86669e-17	SCAND3P1	processed_pseudogene	36.22	-62.5405	62.5405	ENSG00000232795	down
ENSG00000172183	20.5861	-4.21899	0.496683	-8.49434	1.99063e-17	2.4746e-15	ISG20	protein_coding	52.19	-61.6247	61.6247	ENSG00000172183	down
ENSG00000263720	27.7013	-4.25403	0.504498	-8.43221	3.39202e-17	3.93559e-15		sense_intronic	40.05	-61.2793	61.2793	ENSG00000263720	down
ENSG00000201944	80.3049	-3.03273	0.304191	-9.96983	2.06588e-23	6.25287e-21		snoRNA	35.61	-61.2731	61.2731	ENSG00000201944	down
ENSG00000255330	317.173	-2.99769	0.2998	-9.99896	1.54007e-23	4.87328e-21	SOGA3	protein_coding	38.15	-60.8896	60.8896	ENSG00000255330	down
ENSG00000259719	29.4051	-4.28159	0.513481	-8.33837	7.53232e-17	8.00554e-15	LINC02284	lincRNA	42.62	-60.3559	60.3559	ENSG00000259719	down
ENSG00000142871	216.815	2.58912	0.24222	10.6891	1.14474e-26	4.9807e-24	CYR61	protein_coding	50.25	60.3335	60.3335	ENSG00000142871	up
ENSG00000257752	24.05	-5.60845	0.771093	-7.27338	3.50606e-13	1.84207e-11		processed_pseudogene	43.24	-60.205	60.205	ENSG00000257752	down
ENSG00000281026	341.077	-2.66243	0.253002	-10.5234	6.74134e-26	2.60721e-23	N4BP2L2-IT2	sense_intronic	38.1	-60.1279	60.1279	ENSG00000281026	down
ENSG00000242318	22.6458	-4.26575	0.515827	-8.26973	1.34267e-16	1.33528e-14		processed_pseudogene	40.72	-59.1848	59.1848	ENSG00000242318	down
ENSG00000279616	46.1023	-3.10628	0.325365	-9.54705	1.33446e-21	2.99671e-19		TEC	42.03	-57.5387	57.5387	ENSG00000279616	down
ENSG00000214756	578.374	2.29939	0.207892	11.0605	1.95045e-28	1.00578e-25	METTL12	protein_coding	52.54	57.4789	57.4789	ENSG00000214756	up
ENSG00000251348	145.256	-3.12953	0.330374	-9.47271	2.7268e-21	5.5022e-19	HSPD1P11	processed_pseudogene	40.36	-57.1436	57.1436	ENSG00000251348	down
ENSG00000279070	81.7629	2.91596	0.296796	9.82479	8.80609e-23	2.55432e-20		lincRNA	44.39	57.1316	57.1316	ENSG00000279070	up
ENSG00000261542	105.013	-3.09181	0.324551	-9.52642	1.628e-21	3.54166e-19		lincRNA	32.38	-57.0464	57.0464	ENSG00000261542	down
ENSG00000271862	80.4548	-2.97806	0.310131	-9.60257	7.79735e-22	1.90064e-19		lincRNA	40.34	-55.7525	55.7525	ENSG00000271862	down
ENSG00000229065	19.1709	-5.14709	0.704879	-7.30209	2.8334e-13	1.51147e-11		antisense	47.48	-55.6946	55.6946	ENSG00000229065	down
ENSG00000225401	16.1875	-5.14386	0.70587	-7.28726	3.16317e-13	1.66822e-11	TGIF2P1	processed_pseudogene	59.42	-55.4392	55.4392	ENSG00000225401	down
ENSG00000255837	75.4086	-3.10727	0.333585	-9.31479	1.22194e-20	2.25873e-18	TAS2R20	protein_coding	34.76	-54.8313	54.8313	ENSG00000255837	down
ENSG00000229591	24.774	-4.05905	0.49807	-8.14957	3.65222e-16	3.26904e-14		antisense	43.97	-54.7387	54.7387	ENSG00000229591	down
ENSG00000254463	40.6276	-3.48888	0.396929	-8.7897	1.49957e-18	2.21911e-16		processed_pseudogene	45.21	-54.6144	54.6144	ENSG00000254463	down
ENSG00000223375	19.5255	-7.32748	1.20953	-6.05814	1.37705e-09	3.7013e-08		processed_pseudogene	44.91	-54.4553	54.4553	ENSG00000223375	down
ENSG00000232623	17.4195	-5.42634	0.773022	-7.01964	2.22434e-12	9.80048e-11		antisense	48.46	-54.3109	54.3109	ENSG00000232623	down
ENSG00000147437	47.0156	-3.04443	0.326921	-9.31245	1.24917e-20	2.25873e-18	GNRH1	protein_coding	39.78	-53.7224	53.7224	ENSG00000147437	down
ENSG00000279698	21.1537	-5.41322	0.77738	-6.96342	3.32112e-12	1.41407e-10		TEC	41.33	-53.3177	53.3177	ENSG00000279698	down
ENSG00000261229	26.8673	-3.64997	0.430621	-8.47606	2.32947e-17	2.83611e-15		lincRNA	40.63	-53.0971	53.0971	ENSG00000261229	down
ENSG00000240770	22.2669	-4.88175	0.666854	-7.32057	2.46913e-13	1.33442e-11	C21orf91-OT1	lincRNA	39.23	-53.0876	53.0876	ENSG00000240770	down
ENSG00000266288	21.2004	-4.22722	0.537442	-7.86545	3.67768e-15	2.7678e-13		lincRNA	37.89	-53.0849	53.0849	ENSG00000266288	down
ENSG00000252960	20.3529	-4.80882	0.653906	-7.354	1.92359e-13	1.06279e-11	RN7SKP258	misc_RNA	44.08	-52.7699	52.7699	ENSG00000252960	down
ENSG00000278765	72.1994	-2.81634	0.294696	-9.55675	1.21509e-21	2.7734e-19		lincRNA	38.47	-52.2628	52.2628	ENSG00000278765	down
ENSG00000260955	31.9174	-3.54026	0.415066	-8.52938	1.47137e-17	1.84558e-15		lincRNA	43.05	-52.1617	52.1617	ENSG00000260955	down
ENSG00000227773	26.6311	-3.61098	0.428168	-8.43355	3.35335e-17	3.92342e-15	ASH1L-IT1	sense_intronic	43.24	-52.021	52.021	ENSG00000227773	down
ENSG00000213090	75.8163	-2.92912	0.314356	-9.31782	1.1876e-20	2.23445e-18		processed_pseudogene	38.19	-51.7013	51.7013	ENSG00000213090	down
ENSG00000251213	108.938	-2.81987	0.297434	-9.48067	2.52665e-21	5.17331e-19		lincRNA	35.61	-51.5648	51.5648	ENSG00000251213	down
ENSG00000214842	78.8456	2.69333	0.277642	9.7007	2.99429e-22	8.15709e-20	RAD51AP2	protein_coding	34.45	51.4115	51.4115	ENSG00000214842	up
ENSG00000268392	24.7731	-3.95852	0.495519	-7.98862	1.36453e-15	1.08562e-13		lincRNA	41.22	-51.3195	51.3195	ENSG00000268392	down
ENSG00000260198	65.4052	-2.85665	0.307741	-9.28263	1.65341e-20	2.95133e-18		sense_intronic	49.45	-50.077	50.077	ENSG00000260198	down
ENSG00000277039	16.33	-6.52097	1.05972	-6.1535	7.57907e-10	2.1361e-08		misc_RNA	55.7	-50.0183	50.0183	ENSG00000277039	down
ENSG00000223476	23.9824	-3.67533	0.449732	-8.17226	3.02677e-16	2.8283e-14	VN1R42P	processed_pseudogene	38.37	-49.7951	49.7951	ENSG00000223476	down
ENSG00000226977	9.5429	-7.15247	1.22078	-5.85894	4.65843e-09	1.12603e-07	HMGN1P24	processed_pseudogene	47.65	-49.6986	49.6986	ENSG00000226977	down
ENSG00000279499	16.3476	-5.27598	0.774942	-6.80822	9.8811e-12	4.01092e-10		TEC	29.16	-49.5771	49.5771	ENSG00000279499	down
ENSG00000257246	39.7843	-3.1846	0.364714	-8.73178	2.507e-18	3.63593e-16	PHBP19	processed_pseudogene	51.59	-49.1683	49.1683	ENSG00000257246	down
ENSG00000123870	52.1708	-3.00378	0.335521	-8.95258	3.47262e-19	5.55739e-17	ZNF137P	transcribed_unprocessed_pseudogene	46.4	-48.8268	48.8268	ENSG00000123870	down
ENSG00000118491	36.7534	-3.38208	0.402217	-8.4086	4.14919e-17	4.58485e-15	ZC2HC1B	protein_coding	39.82	-48.4945	48.4945	ENSG00000118491	down
ENSG00000279589	104.063	-2.95664	0.328923	-8.98885	2.49827e-19	4.14088e-17		TEC	36.46	-48.4384	48.4384	ENSG00000279589	down
ENSG00000231333	29.2677	-3.31866	0.390887	-8.49009	2.0647e-17	2.54397e-15	RPL34P6	processed_pseudogene	42.61	-48.4342	48.4342	ENSG00000231333	down
ENSG00000163352	20.0417	-3.91271	0.501876	-7.79618	6.38113e-15	4.60334e-13	LENEP	protein_coding	54.66	-48.2708	48.2708	ENSG00000163352	down
ENSG00000226555	60.6224	-2.82844	0.309963	-9.12507	7.16876e-20	1.2172e-17	AGKP1	processed_pseudogene	44.81	-47.842	47.842	ENSG00000226555	down
ENSG00000258739	91.7235	-2.74062	0.296224	-9.25184	2.20651e-20	3.88877e-18	ENO1P2	transcribed_processed_pseudogene	43.23	-47.7147	47.7147	ENSG00000258739	down
ENSG00000259416	30.6989	-3.45747	0.419398	-8.24388	1.6671e-16	1.62315e-14		antisense	55.74	-47.6773	47.6773	ENSG00000259416	down
ENSG00000258900	44.3774	-2.97535	0.33532	-8.87317	7.10952e-19	1.09984e-16	HNRNPCP1	processed_pseudogene	45.95	-47.4827	47.4827	ENSG00000258900	down
ENSG00000127366	32.2123	-3.309	0.393823	-8.40225	4.38006e-17	4.80186e-15	TAS2R5	protein_coding	48.39	-47.3803	47.3803	ENSG00000127366	down
ENSG00000261167	365.54	-2.66133	0.284571	-9.35208	8.59421e-21	1.63914e-18		sense_overlapping	39.27	-47.3329	47.3329	ENSG00000261167	down
ENSG00000261056	167.226	-2.54239	0.26661	-9.53601	1.48438e-21	3.28048e-19		transcribed_processed_pseudogene	45.32	-46.9937	46.9937	ENSG00000261056	down
ENSG00000226761	98.3999	-2.79961	0.307952	-9.09108	9.80611e-20	1.64494e-17	TAS2R46	protein_coding	38.71	-46.9883	46.9883	ENSG00000226761	down
ENSG00000266533	31.1459	-3.0804	0.356011	-8.65255	5.03627e-18	7.012e-16	MIR3619	miRNA	65.06	-46.6808	46.6808	ENSG00000266533	down
ENSG00000248559	14.4921	-5.6273	0.88491	-6.35917	2.02842e-10	6.46264e-09		antisense	44.13	-46.0853	46.0853	ENSG00000248559	down
ENSG00000207737	6.55494	-6.98585	1.22415	-5.70671	1.1518e-08	2.53516e-07	MIR181B2	miRNA	46.07	-46.0786	46.0786	ENSG00000207737	down
ENSG00000207864	51.1114	-2.9753	0.342378	-8.69009	3.62156e-18	5.1452e-16	MIR27B	miRNA	47.42	-45.4881	45.4881	ENSG00000207864	down
ENSG00000225595	16.3321	4.56801	0.653679	6.98815	2.78543e-12	1.20815e-10	LINC01623	lincRNA	44.93	45.3049	45.3049	ENSG00000225595	up
ENSG00000266258	36.704	-2.95574	0.342293	-8.63512	5.86636e-18	7.92984e-16	LINC01909	lincRNA	39.71	-44.6339	44.6339	ENSG00000266258	down
ENSG00000273786	16.8608	-3.79798	0.500497	-7.58842	3.23827e-14	2.03092e-12		sense_intronic	33.48	-44.4072	44.4072	ENSG00000273786	down
ENSG00000258525	39.6196	-3.04417	0.359177	-8.47541	2.34255e-17	2.83611e-15		antisense	39.27	-44.2844	44.2844	ENSG00000258525	down
ENSG00000270012	87.6742	-2.49588	0.267991	-9.31329	1.2393e-20	2.25873e-18		lincRNA	49.5	-44.0426	44.0426	ENSG00000270012	down
ENSG00000233875	15.8962	-4.33054	0.614056	-7.05236	1.75906e-12	8.02998e-11		antisense	53.59	-43.7181	43.7181	ENSG00000233875	down
ENSG00000279587	32.3253	-3.0324	0.359887	-8.42596	3.57796e-17	4.08327e-15		TEC	30.42	-43.6331	43.6331	ENSG00000279587	down
ENSG00000249002	18.7233	-4.09237	0.566778	-7.22042	5.18291e-13	2.61486e-11		processed_pseudogene	41.62	-43.3077	43.3077	ENSG00000249002	down
ENSG00000232882	25.4016	-3.62351	0.473527	-7.65217	1.97613e-14	1.28105e-12	PHKA1P1	processed_pseudogene	49.11	-43.0924	43.0924	ENSG00000232882	down
ENSG00000233956	17.683	-4.04451	0.55982	-7.22465	5.02377e-13	2.58103e-11	BTF3P6	processed_pseudogene	40.28	-42.8241	42.8241	ENSG00000233956	down
ENSG00000225693	30.6949	-3.0568	0.368579	-8.29347	1.0999e-16	1.14283e-14	LAGE3P1	processed_pseudogene	62.19	-42.618	42.618	ENSG00000225693	down
ENSG00000274825	25.3264	-3.22963	0.400726	-8.05945	7.66377e-16	6.54618e-14		lincRNA	46.08	-42.5795	42.5795	ENSG00000274825	down
ENSG00000271924	26.0193	-3.26198	0.4069	-8.01665	1.08671e-15	8.84811e-14	RNA5SP108	rRNA	47.86	-42.5791	42.5791	ENSG00000271924	down
ENSG00000232450	25.7154	-3.33063	0.42161	-7.8998	2.79351e-15	2.12536e-13		transcribed_processed_pseudogene	54.14	-42.2077	42.2077	ENSG00000232450	down
ENSG00000120738	379.492	2.47431	0.27089	9.134	6.60162e-20	1.14893e-17	EGR1	protein_coding	56.56	41.9141	41.9141	ENSG00000120738	up
ENSG00000253180	15.588	-4.16799	0.592797	-7.03105	2.04978e-12	9.17655e-11		processed_pseudogene	41.97	-41.8354	41.8354	ENSG00000253180	down
ENSG00000162396	93.7496	-2.76015	0.319379	-8.64223	5.51264e-18	7.59926e-16	PARS2	protein_coding	49.77	-41.7313	41.7313	ENSG00000162396	down
ENSG00000272650	15.2115	-4.69601	0.709386	-6.61982	3.59642e-11	1.31081e-09		lincRNA	28.52	-41.7121	41.7121	ENSG00000272650	down
ENSG00000237162	14.4938	-5.41389	0.879256	-6.15735	7.39705e-10	2.09327e-08		processed_pseudogene	42.78	-41.5742	41.5742	ENSG00000237162	down
ENSG00000266289	20.4717	-3.45876	0.449825	-7.68913	1.48145e-14	9.86898e-13		lincRNA	31.92	-41.5249	41.5249	ENSG00000266289	down
ENSG00000231697	28.5042	-3.18009	0.397292	-8.00443	1.20026e-15	9.65966e-14	NANOGP5	transcribed_processed_pseudogene	46.86	-41.389	41.389	ENSG00000231697	down
ENSG00000224324	13.6714	-4.11876	0.586547	-7.02204	2.18658e-12	9.7576e-11	THAP5P1	processed_pseudogene	40.08	-41.2315	41.2315	ENSG00000224324	down
ENSG00000258808	15.7268	4.27352	0.619923	6.89364	5.43834e-12	2.26024e-10	LINC02310	lincRNA	44.19	41.2217	41.2217	ENSG00000258808	up
ENSG00000271840	25.0302	-3.35767	0.431791	-7.77614	7.47683e-15	5.33845e-13		lincRNA	43.32	-41.2072	41.2072	ENSG00000271840	down
ENSG00000166343	85.6854	-2.6246	0.298637	-8.78861	1.51415e-18	2.21911e-16	MSS51	protein_coding	42.14	-41.0851	41.0851	ENSG00000166343	down
ENSG00000226769	33.6376	-3.26321	0.41552	-7.85332	4.05182e-15	3.00072e-13	GAPDHP54	processed_pseudogene	51.18	-40.8645	40.8645	ENSG00000226769	down
ENSG00000236605	807.193	2.14228	0.221568	9.66876	4.0932e-22	1.07528e-19		lincRNA	46.76	40.6359	40.6359	ENSG00000236605	up
ENSG00000278899	47.633	2.66066	0.306782	8.67281	4.21599e-18	5.92921e-16		antisense	59.54	40.5139	40.5139	ENSG00000278899	up
ENSG00000232142	14.9591	-4.66924	0.714918	-6.53116	6.52618e-11	2.26593e-09	RPS25P9	processed_pseudogene	45.63	-40.3644	40.3644	ENSG00000232142	down
ENSG00000279573	57.771	-2.69326	0.313188	-8.5995	8.00662e-18	1.06168e-15		TEC	50.46	-40.3289	40.3289	ENSG00000279573	down
ENSG00000279250	26.495	-3.29588	0.424708	-7.76033	8.47094e-15	5.92668e-13		TEC	48.4	-40.2993	40.2993	ENSG00000279250	down
ENSG00000225750	16.3198	-3.85717	0.537934	-7.17034	7.48098e-13	3.62919e-11		lincRNA	47.46	-40.2696	40.2696	ENSG00000225750	down
ENSG00000222898	13.1956	-4.65707	0.713031	-6.53137	6.51691e-11	2.26593e-09	RN7SKP97	misc_RNA	49.85	-40.2592	40.2592	ENSG00000222898	down
ENSG00000277840	38.8508	-2.82746	0.338034	-8.36443	6.04044e-17	6.57039e-15		sense_intronic	38.84	-40.1002	40.1002	ENSG00000277840	down
ENSG00000253463	15.9981	-6.05545	1.05945	-5.71567	1.09272e-08	2.41874e-07	HMGB1P19	processed_pseudogene	43.15	-40.0654	40.0654	ENSG00000253463	down
ENSG00000279265	13.5882	-4.65747	0.715187	-6.51224	7.404e-11	2.55163e-09		TEC	39.48	-40.0225	40.0225	ENSG00000279265	down
ENSG00000275106	34.8712	-2.85322	0.344475	-8.28281	1.20301e-16	1.22259e-14		TEC	40.38	-39.6961	39.6961	ENSG00000275106	down
ENSG00000236514	39.4828	2.75369	0.32676	8.42724	3.53921e-17	4.07243e-15		antisense	49.23	39.6259	39.6259	ENSG00000236514	up
ENSG00000227740	27.0048	-3.32512	0.434413	-7.65427	1.94411e-14	1.27079e-12		lincRNA	38.64	-39.5553	39.5553	ENSG00000227740	down
ENSG00000185338	36.4649	2.85904	0.350198	8.16408	3.23904e-16	2.97449e-14	SOCS1	protein_coding	68.56	38.6731	38.6731	ENSG00000185338	up
ENSG00000238735	17.8034	-5.64768	0.972801	-5.80559	6.41412e-09	1.50343e-07	RNU7-113P	snRNA	37.1	-38.5337	38.5337	ENSG00000238735	down
ENSG00000267274	25.4671	-3.30973	0.442562	-7.47856	7.51438e-14	4.34119e-12		sense_overlapping	45.7	-37.6064	37.6064	ENSG00000267274	down
ENSG00000264395	159.24	2.21074	0.242108	9.13124	6.77221e-20	1.16407e-17	MIR3193	miRNA	56.36	37.4368	37.4368	ENSG00000264395	up
ENSG00000223825	14.2026	-3.97468	0.584871	-6.79583	1.07694e-11	4.30044e-10	DAZAP2P1	processed_pseudogene	54.87	-37.2288	37.2288	ENSG00000223825	down
ENSG00000157450	687.41	-2.36684	0.268837	-8.80399	1.32035e-18	1.9767e-16	RNF111	protein_coding	39.52	-37.169	37.169	ENSG00000157450	down
ENSG00000197182	1238.25	-2.04342	0.216192	-9.45189	3.32771e-21	6.61882e-19	MIRLET7BHG	lincRNA	56.82	-37.1478	37.1478	ENSG00000197182	down
ENSG00000231888	26.1195	-2.99933	0.384228	-7.80612	5.89768e-15	4.27674e-13	MTND5P15	processed_pseudogene	44.99	-37.0983	37.0983	ENSG00000231888	down
ENSG00000159905	247.38	-2.40429	0.276257	-8.70309	3.22966e-18	4.63573e-16	ZNF221	protein_coding	41.33	-36.8671	36.8671	ENSG00000159905	down
ENSG00000270062	26.5071	-2.99877	0.387034	-7.74807	9.32976e-15	6.43061e-13		sense_intronic	32.06	-36.5602	36.5602	ENSG00000270062	down
ENSG00000213613	58.4404	-2.62415	0.316596	-8.28865	1.1454e-16	1.17821e-14	RPL11P3	processed_pseudogene	46.27	-36.5512	36.5512	ENSG00000213613	down
ENSG00000270878	40.3716	-2.70041	0.33078	-8.16377	3.2473e-16	2.97449e-14		processed_pseudogene	60.03	-36.5274	36.5274	ENSG00000270878	down
ENSG00000258215	36.4867	-2.87088	0.362908	-7.91077	2.55804e-15	1.96772e-13		processed_pseudogene	51.99	-36.4775	36.4775	ENSG00000258215	down
ENSG00000178662	817.345	-2.22487	0.248327	-8.95943	3.2637e-19	5.34594e-17	CSRNP3	protein_coding	36.48	-36.2031	36.2031	ENSG00000178662	down
ENSG00000279235	100.134	-2.50893	0.298291	-8.41104	4.06406e-17	4.56322e-15		TEC	44.07	-35.9799	35.9799	ENSG00000279235	down
ENSG00000245059	30.3023	2.8793	0.367067	7.84407	4.3616e-15	3.21304e-13		lincRNA	48.28	35.9714	35.9714	ENSG00000245059	up
ENSG00000198576	404.921	2.48113	0.293335	8.45833	2.71235e-17	3.2277e-15	ARC	protein_coding	66.75	35.9543	35.9543	ENSG00000198576	up
ENSG00000206712	16.4765	-3.83457	0.564187	-6.79664	1.0709e-11	4.30044e-10	RNU6-26P	snRNA	44.86	-35.9165	35.9165	ENSG00000206712	down
ENSG00000269939	63.7491	-2.42707	0.283954	-8.54743	1.25863e-17	1.60769e-15	PCF11-AS1	lincRNA	35.62	-35.9056	35.9056	ENSG00000269939	down
ENSG00000229330	31.6561	-2.70257	0.33422	-8.0862	6.15545e-16	5.29027e-14		sense_intronic	51.89	-35.8807	35.8807	ENSG00000229330	down
ENSG00000239577	18.0526	-3.81454	0.560387	-6.80697	9.96768e-12	4.0343e-10	RN7SL388P	misc_RNA	52.8	-35.8346	35.8346	ENSG00000239577	down
ENSG00000172201	431.367	2.22206	0.249258	8.91471	4.89077e-19	7.65103e-17	ID4	protein_coding	53.08	35.8113	35.8113	ENSG00000172201	up
ENSG00000260966	289.168	-2.60479	0.31656	-8.22842	1.89698e-16	1.82149e-14		sense_overlapping	34.44	-35.7887	35.7887	ENSG00000260966	down
ENSG00000279544	213.308	-2.64256	0.324023	-8.15547	3.47822e-16	3.16518e-14		TEC	37.73	-35.6735	35.6735	ENSG00000279544	down
ENSG00000279602	2286.88	1.94971	0.205599	9.48304	2.4699e-21	5.13259e-19		TEC	46.4	35.6595	35.6595	ENSG00000279602	up
ENSG00000255067	30.7728	-2.91074	0.375164	-7.75859	8.58771e-15	5.97833e-13		sense_intronic	47.1	-35.5792	35.5792	ENSG00000255067	down
ENSG00000233484	6.59291	-6.42268	1.23177	-5.21419	1.84618e-07	3.06115e-06		transcribed_processed_pseudogene	46.46	-35.4154	35.4154	ENSG00000233484	down
ENSG00000231066	42.2399	-2.60367	0.318435	-8.17647	2.92291e-16	2.74971e-14	NPM1P9	processed_pseudogene	41.35	-35.3077	35.3077	ENSG00000231066	down
ENSG00000254500	12.0838	-4.73528	0.781771	-6.05712	1.3858e-09	3.71764e-08	RANP3	processed_pseudogene	41.67	-35.1819	35.1819	ENSG00000254500	down
ENSG00000273444	5.53758	-6.40017	1.2313	-5.19792	2.01533e-07	3.31672e-06		unprocessed_pseudogene	40.12	-35.0684	35.0684	ENSG00000273444	down
ENSG00000259820	386.762	-2.13426	0.238312	-8.95572	3.3753e-19	5.46446e-17		lincRNA	36.21	-34.7082	34.7082	ENSG00000259820	down
ENSG00000279355	92.7742	-2.45474	0.294129	-8.34579	7.0737e-17	7.57593e-15	AGPAT4-IT1	TEC	51.33	-34.6624	34.6624	ENSG00000279355	down
ENSG00000165507	161.607	2.18287	0.246965	8.83879	9.67579e-19	1.4804e-16	C10orf10	protein_coding	57.22	34.554	34.554	ENSG00000165507	up
ENSG00000212195	1065.7	1.88139	0.19808	9.49812	2.13709e-21	4.55931e-19		snoRNA	43.37	34.5067	34.5067	ENSG00000212195	up
ENSG00000222627	8.28804	-6.31994	1.21911	-5.18407	2.17091e-07	3.55595e-06	RNU2-37P	snRNA	45.2	-34.4377	34.4377	ENSG00000222627	down
ENSG00000207597	42.5426	-2.79745	0.360058	-7.76944	7.88326e-15	5.57151e-13	MIR490	miRNA	51.56	-34.28	34.28	ENSG00000207597	down
ENSG00000272576	62.5618	-2.41866	0.290218	-8.33397	7.81786e-17	8.24606e-15		lincRNA	35.08	-34.0639	34.0639	ENSG00000272576	down
ENSG00000180626	956.72	-2.27311	0.265837	-8.55078	1.22257e-17	1.5761e-15	ZNF594	protein_coding	43.95	-33.6476	33.6476	ENSG00000180626	down
ENSG00000228956	505.769	-2.26009	0.263632	-8.5729	1.00915e-17	1.31312e-15	SATB1-AS1	processed_transcript	37.1	-33.6339	33.6339	ENSG00000228956	down
ENSG00000231241	11.7893	-4.69712	0.790901	-5.93895	2.86848e-09	7.20901e-08	RPS3AP3	processed_pseudogene	35.95	-33.5474	33.5474	ENSG00000231241	down
ENSG00000201012	4.36433	-6.29643	1.23386	-5.10305	3.34227e-07	5.19938e-06		misc_RNA	36.79	-33.2707	33.2707	ENSG00000201012	down
ENSG00000270607	97.526	2.24109	0.26263	8.53324	1.42303e-17	1.80116e-15		lincRNA	47.57	33.0436	33.0436	ENSG00000270607	up
ENSG00000277423	11.8863	-4.35072	0.712008	-6.11049	9.93254e-10	2.74386e-08		lincRNA	37.98	-32.8986	32.8986	ENSG00000277423	down
ENSG00000254409	17.2025	-3.27798	0.46693	-7.02028	2.21429e-12	9.78714e-11		sense_overlapping	48.33	-32.8104	32.8104	ENSG00000254409	down
ENSG00000225030	26.3144	-2.89484	0.387733	-7.46605	8.26354e-14	4.7347e-12		sense_intronic	52.3	-32.7832	32.7832	ENSG00000225030	down
ENSG00000184068	86.3399	2.25784	0.266692	8.46608	2.53779e-17	3.04601e-15		antisense	56.07	32.7754	32.7754	ENSG00000184068	up
ENSG00000272672	18.3085	-3.31756	0.475703	-6.97401	3.08042e-12	1.32372e-10		lincRNA	44.06	-32.7715	32.7715	ENSG00000272672	down
ENSG00000271991	187.111	2.16631	0.251598	8.61021	7.29296e-18	9.76345e-16		lincRNA	46.06	32.5171	32.5171	ENSG00000271991	up
ENSG00000272386	13.6512	-3.53509	0.524945	-6.73421	1.64822e-11	6.39226e-10		sense_intronic	38.35	-32.5028	32.5028	ENSG00000272386	down
ENSG00000259407	32.5543	-2.82175	0.374798	-7.52871	5.12428e-14	3.08854e-12		antisense	48.91	-32.479	32.479	ENSG00000259407	down
ENSG00000232015	17.4751	-3.40387	0.496368	-6.85756	7.00456e-12	2.90252e-10	HSPE1P25	processed_pseudogene	44.71	-32.4635	32.4635	ENSG00000232015	down
ENSG00000254180	14.3283	-3.25875	0.466297	-6.98857	2.77694e-12	1.20815e-10		lincRNA	38.39	-32.3199	32.3199	ENSG00000254180	down
ENSG00000213139	54.9382	-2.32885	0.281802	-8.26413	1.40713e-16	1.38947e-14	CRYGS	protein_coding	37.09	-32.2713	32.2713	ENSG00000213139	down
ENSG00000225342	72.7787	2.35771	0.287764	8.19321	2.54358e-16	2.40913e-14		antisense	36.31	32.1076	32.1076	ENSG00000225342	up
ENSG00000261799	214.95	-2.23923	0.266288	-8.40906	4.13324e-17	4.58485e-15		sense_overlapping	39.78	-32.1076	32.1076	ENSG00000261799	down
ENSG00000279281	302.459	-2.28346	0.274874	-8.3073	9.79051e-17	1.02491e-14		TEC	45.42	-31.944	31.944	ENSG00000279281	down
ENSG00000265010	10.239	-4.31225	0.71309	-6.04727	1.47319e-09	3.92185e-08		sense_intronic	44.73	-31.9387	31.9387	ENSG00000265010	down
ENSG00000270883	21.3891	-3.03234	0.422401	-7.17883	7.0312e-13	3.42502e-11		lincRNA	41.47	-31.7345	31.7345	ENSG00000270883	down
ENSG00000236153	37.3453	2.64363	0.343996	7.68507	1.52911e-14	1.0138e-12		antisense	46.54	31.7079	31.7079	ENSG00000236153	up
ENSG00000253257	12.5402	-4.1061	0.666728	-6.15858	7.33999e-10	2.08136e-08	MTND4P7	processed_pseudogene	35.38	-31.5416	31.5416	ENSG00000253257	down
ENSG00000230673	47.8524	-2.4525	0.308444	-7.95119	1.84725e-15	1.4449e-13	PABPC1P3	processed_pseudogene	46.62	-31.4905	31.4905	ENSG00000230673	down
ENSG00000275569	73.8996	-2.39006	0.29667	-8.05628	7.86511e-16	6.67719e-14		antisense	32.5	-31.49	31.49	ENSG00000275569	down
ENSG00000235313	20.2624	-3.04489	0.426697	-7.13596	9.61148e-13	4.63047e-11	HM13-IT1	sense_intronic	52.69	-31.4671	31.4671	ENSG00000235313	down
ENSG00000253784	79.3496	2.24022	0.270294	8.28808	1.15088e-16	1.17821e-14		lincRNA	42.76	31.2035	31.2035	ENSG00000253784	up
ENSG00000207763	12.5045	-4.27679	0.714339	-5.98706	2.13667e-09	5.48873e-08	MIR617	miRNA	45.36	-31.0518	31.0518	ENSG00000207763	down
ENSG00000261351	79.6627	-2.3045	0.284054	-8.1129	4.94258e-16	4.35542e-14		antisense	45.05	-30.7904	30.7904	ENSG00000261351	down
ENSG00000171223	1388.7	2.05227	0.2389	8.59051	8.65869e-18	1.13731e-15	JUNB	protein_coding	64.89	30.6694	30.6694	ENSG00000171223	up
ENSG00000240032	45.0885	-2.58473	0.339228	-7.61944	2.54775e-14	1.61238e-12	LNCSRLR	antisense	34.2	-30.4805	30.4805	ENSG00000240032	down
ENSG00000260949	132.544	-2.3269	0.289784	-8.0298	9.76342e-16	8.09143e-14		sense_overlapping	46.98	-30.4638	30.4638	ENSG00000260949	down
ENSG00000272777	74.5914	-2.32876	0.290235	-8.02369	1.02612e-15	8.4039e-14		lincRNA	35.4	-30.4497	30.4497	ENSG00000272777	down
ENSG00000246863	135.475	2.09778	0.24919	8.41839	3.81698e-17	4.32063e-15		lincRNA	41.23	30.1334	30.1334	ENSG00000246863	up
ENSG00000275029	35.2279	-2.7492	0.374199	-7.34689	2.02865e-13	1.112e-11	HMGB1P24	transcribed_processed_pseudogene	44.34	-30.1144	30.1144	ENSG00000275029	down
ENSG00000255115	11.5729	-3.73576	0.592148	-6.30883	2.81146e-10	8.73748e-09		processed_pseudogene	41.26	-30.1051	30.1051	ENSG00000255115	down
ENSG00000252768	10.6815	-4.20953	0.710289	-5.92651	3.09441e-09	7.69402e-08	RNU6-856P	snRNA	40.82	-29.946	29.946	ENSG00000252768	down
ENSG00000229692	60.7324	-2.6198	0.349706	-7.49143	6.81286e-14	3.96885e-12	SOS1-IT1	sense_intronic	38.13	-29.8692	29.8692	ENSG00000229692	down
ENSG00000270135	11.8673	-3.61595	0.5669	-6.37847	1.78869e-10	5.79161e-09		antisense	29.45	-29.7853	29.7853	ENSG00000270135	down
ENSG00000266680	39.0502	2.56251	0.338727	7.56511	3.87526e-14	2.39801e-12		antisense	45.23	29.7767	29.7767	ENSG00000266680	up
ENSG00000274315	68.2744	-2.22163	0.273512	-8.12261	4.56261e-16	4.04619e-14		antisense	33.4	-29.7543	29.7543	ENSG00000274315	down
ENSG00000233072	14.8181	-3.30295	0.497083	-6.64466	3.03913e-11	1.11646e-09	RPS15AP6	processed_pseudogene	41.3	-29.5685	29.5685	ENSG00000233072	down
ENSG00000206786	4.61841	-6.05005	1.23743	-4.8892	1.01245e-06	1.37929e-05	RNU6-701P	snRNA	40.19	-29.4053	29.4053	ENSG00000206786	down
ENSG00000259959	242.45	-2.11458	0.255609	-8.27272	1.30934e-16	1.3178e-14		lincRNA	37.48	-29.3507	29.3507	ENSG00000259959	down
ENSG00000237370	12.7348	3.52989	0.551632	6.39899	1.56406e-10	5.11183e-09		antisense	58.51	29.2678	29.2678	ENSG00000237370	up
ENSG00000184530	191.13	1.93686	0.224215	8.63841	5.70006e-18	7.78058e-16	C6orf58	protein_coding	35.52	29.2641	29.2641	ENSG00000184530	up
ENSG00000271789	58.0865	-2.36807	0.303873	-7.79294	6.54656e-15	4.69834e-13		lincRNA	39.49	-29.1937	29.1937	ENSG00000271789	down
ENSG00000224635	132.664	-2.01694	0.238662	-8.45105	2.88688e-17	3.40627e-15		lincRNA	48.32	-29.1806	29.1806	ENSG00000224635	down
ENSG00000266676	12.4865	-3.99486	0.665351	-6.00414	1.92352e-09	4.9779e-08	MIR4297	miRNA	68.42	-29.1743	29.1743	ENSG00000266676	down
ENSG00000273449	164.121	-2.13167	0.259584	-8.21186	2.17794e-16	2.07695e-14		lincRNA	33.87	-29.1667	29.1667	ENSG00000273449	down
ENSG00000145012	17.6741	-3.22974	0.485639	-6.65049	2.92121e-11	1.07598e-09	LPP	protein_coding	39.17	-28.9649	28.9649	ENSG00000145012	down
ENSG00000200651	12.8773	-3.43672	0.533206	-6.44539	1.15302e-10	3.80414e-09		misc_RNA	42.86	-28.9363	28.9363	ENSG00000200651	down
ENSG00000270574	158.187	-2.2372	0.281452	-7.94881	1.88319e-15	1.46479e-13		antisense	40.39	-28.7128	28.7128	ENSG00000270574	down
ENSG00000166603	37.386	2.46961	0.326694	7.55941	4.04917e-14	2.47266e-12	MC4R	protein_coding	43.7	28.6644	28.6644	ENSG00000166603	up
ENSG00000188394	34.7124	-2.58993	0.350935	-7.38008	1.58191e-13	8.88101e-12	GPR21	protein_coding	45.81	-28.6227	28.6227	ENSG00000188394	down
ENSG00000187987	352.948	-2.10915	0.258334	-8.16443	3.22957e-16	2.97449e-14	ZSCAN23	protein_coding	39.86	-28.5295	28.5295	ENSG00000187987	down
ENSG00000260278	94.5999	2.17342	0.270589	8.0322	9.57425e-16	7.98217e-14		antisense	45.09	28.4672	28.4672	ENSG00000260278	up
ENSG00000207563	25.9812	-2.65014	0.364874	-7.26317	3.78111e-13	1.9717e-11	MIR23B	miRNA	50.52	-28.3702	28.3702	ENSG00000207563	down
ENSG00000242999	11.0414	-3.40701	0.534131	-6.3786	1.7871e-10	5.79161e-09	RN7SL239P	misc_RNA	53.67	-28.0642	28.0642	ENSG00000242999	down
ENSG00000274308	32.2714	-2.61883	0.360774	-7.25891	3.9023e-13	2.01229e-11		processed_pseudogene	55.77	-28.0118	28.0118	ENSG00000274308	down
ENSG00000143970	1083.88	-2.23056	0.283733	-7.86147	3.79644e-15	2.84182e-13	ASXL2	protein_coding	39.53	-27.9855	27.9855	ENSG00000143970	down
ENSG00000235369	8.74306	-4.39163	0.783773	-5.6032	2.10435e-08	4.39368e-07	RPL36AP15	processed_pseudogene	44.74	-27.9184	27.9184	ENSG00000235369	down
ENSG00000273243	27.8914	-2.74969	0.389869	-7.05286	1.75271e-12	8.02731e-11		lincRNA	43.97	-27.7593	27.7593	ENSG00000273243	down
ENSG00000223787	15.097	-3.45022	0.547953	-6.29656	3.04323e-10	9.35341e-09		processed_pseudogene	40.75	-27.7019	27.7019	ENSG00000223787	down
ENSG00000263755	11.5124	-3.42613	0.543759	-6.30082	2.96073e-10	9.14017e-09	RN7SL498P	misc_RNA	54.36	-27.5428	27.5428	ENSG00000263755	down
ENSG00000257999	36.019	2.43374	0.326344	7.45759	8.81211e-14	5.02832e-12		antisense	39.27	27.4978	27.4978	ENSG00000257999	up
ENSG00000235518	47.002	-2.51952	0.344077	-7.32256	2.43288e-13	1.32317e-11		lincRNA	41.75	-27.4083	27.4083	ENSG00000235518	down
ENSG00000283236	157.069	-2.22809	0.287519	-7.74935	9.2365e-15	6.398e-13		transcribed_unprocessed_pseudogene	38.76	-27.1692	27.1692	ENSG00000283236	down
ENSG00000199630	17.1911	-2.99556	0.447798	-6.68953	2.23891e-11	8.51704e-10		misc_RNA	40.62	-27.1688	27.1688	ENSG00000199630	down
ENSG00000270015	161.025	-2.22322	0.287318	-7.73785	1.01111e-14	6.90079e-13		sense_intronic	51.16	-27.0369	27.0369	ENSG00000270015	down
ENSG00000241030	14.9249	-3.44815	0.554174	-6.22213	4.90446e-10	1.44671e-08		processed_pseudogene	54.23	-27.0322	27.0322	ENSG00000241030	down
ENSG00000256274	170.447	-2.35859	0.314336	-7.5034	6.21829e-14	3.68414e-12		transcribed_processed_pseudogene	33.67	-26.9673	26.9673	ENSG00000256274	down
ENSG00000230325	15.7639	-2.93631	0.43635	-6.72924	1.70549e-11	6.59597e-10		antisense	43.55	-26.9574	26.9574	ENSG00000230325	down
ENSG00000268912	125.261	-2.19153	0.281859	-7.77526	7.52928e-15	5.34848e-13		lincRNA	45.69	-26.8939	26.8939	ENSG00000268912	down
ENSG00000264370	9.13272	-4.07925	0.717457	-5.6857	1.30277e-08	2.82091e-07	MIR3125	miRNA	57.69	-26.7175	26.7175	ENSG00000264370	down
ENSG00000279233	92.0946	-2.06476	0.258797	-7.97832	1.48344e-15	1.17352e-13		TEC	53.04	-26.6984	26.6984	ENSG00000279233	down
ENSG00000274115	73.8886	-2.23857	0.292803	-7.6453	2.08453e-14	1.33132e-12	MIR6081	miRNA	64.95	-26.5846	26.5846	ENSG00000274115	down
ENSG00000252452	12.7514	-3.31369	0.52668	-6.29166	3.14089e-10	9.59005e-09	RNU6-107P	snRNA	44.12	-26.5698	26.5698	ENSG00000252452	down
ENSG00000280028	116.216	-2.16756	0.279091	-7.7665	8.06846e-15	5.6736e-13		TEC	58.77	-26.5442	26.5442	ENSG00000280028	down
ENSG00000242689	114.982	-2.18902	0.283542	-7.72025	1.16097e-14	7.88498e-13	CNTF	protein_coding	41.59	-26.4941	26.4941	ENSG00000242689	down
ENSG00000225527	32.294	-2.51877	0.350231	-7.19174	6.39704e-13	3.16961e-11		antisense	37.37	-26.4446	26.4446	ENSG00000225527	down
ENSG00000253057	16.6	-3.1981	0.501757	-6.37381	1.8439e-10	5.94275e-09	RN7SKP57	misc_RNA	44.71	-26.3076	26.3076	ENSG00000253057	down
ENSG00000199781	11.4597	-3.46978	0.567663	-6.1124	9.81446e-10	2.71664e-08		misc_RNA	36.36	-26.2523	26.2523	ENSG00000199781	down
ENSG00000207759	8.9166	-4.69705	0.89538	-5.24587	1.55548e-07	2.60928e-06	MIR181A1	miRNA	41.82	-26.2259	26.2259	ENSG00000207759	down
ENSG00000204103	162.26	1.94293	0.23842	8.14922	3.66279e-16	3.26904e-14	MAFB	protein_coding	56.44	26.2016	26.2016	ENSG00000204103	up
ENSG00000240531	17.9189	-3.07779	0.474951	-6.48023	9.15828e-11	3.08743e-09		transcribed_processed_pseudogene	41.28	-26.1933	26.1933	ENSG00000240531	down
ENSG00000258640	22.089	-2.85066	0.423866	-6.72537	1.75146e-11	6.75502e-10	RPL21P5	processed_pseudogene	45.75	-26.1416	26.1416	ENSG00000258640	down
ENSG00000251754	3.28931	-5.83054	1.24314	-4.69015	2.73003e-06	3.34303e-05	RNU6-999P	snRNA	44.76	-26.0967	26.0967	ENSG00000251754	down
ENSG00000180787	181.897	-2.09418	0.267348	-7.83317	4.75719e-15	3.48602e-13	ZFP3	protein_coding	45.78	-26.0886	26.0886	ENSG00000180787	down
ENSG00000227583	37.2064	-2.58263	0.366966	-7.0378	1.95295e-12	8.82821e-11	RPS3AP37	processed_pseudogene	39.6	-25.9661	25.9661	ENSG00000227583	down
ENSG00000214773	102.145	-2.04705	0.259363	-7.89262	2.9591e-15	2.23911e-13		sense_intronic	45.6	-25.8951	25.8951	ENSG00000214773	down
ENSG00000131849	292.811	-1.94739	0.240784	-8.08769	6.08063e-16	5.25842e-14	ZNF132	protein_coding	48.36	-25.8596	25.8596	ENSG00000131849	down
ENSG00000137331	82.377	2.1509	0.279622	7.69216	1.44672e-14	9.68401e-13	IER3	protein_coding	58.55	25.8408	25.8408	ENSG00000137331	up
ENSG00000213842	37.9359	-2.46827	0.34383	-7.17874	7.03553e-13	3.42502e-11	SUGT1P2	processed_pseudogene	38.41	-25.8313	25.8313	ENSG00000213842	down
ENSG00000180938	213.821	-1.86456	0.225941	-8.2524	1.55246e-16	1.52218e-14	ZNF572	protein_coding	39.84	-25.7636	25.7636	ENSG00000180938	down
ENSG00000220744	39.8275	-2.50701	0.352435	-7.1134	1.13219e-12	5.34355e-11	RPL5P18	processed_pseudogene	40.52	-25.7524	25.7524	ENSG00000220744	down
ENSG00000264814	7.97524	-4.28765	0.78785	-5.44221	5.26231e-08	1.0078e-06	MIR1273C	miRNA	49.35	-25.7114	25.7114	ENSG00000264814	down
ENSG00000240729	33.155	-2.49454	0.350321	-7.12073	1.07356e-12	5.1189e-11		processed_pseudogene	42.23	-25.6709	25.6709	ENSG00000240729	down
ENSG00000253476	17.0204	-2.9358	0.447026	-6.5674	5.12019e-11	1.82791e-09		lincRNA	40.57	-25.6531	25.6531	ENSG00000253476	down
ENSG00000256064	25.3888	-2.6298	0.379487	-6.92989	4.21171e-12	1.77159e-10		lincRNA	37.64	-25.6448	25.6448	ENSG00000256064	down
ENSG00000273320	51.8198	2.20084	0.29111	7.56017	4.02537e-14	2.46895e-12		antisense	47.11	25.5462	25.5462	ENSG00000273320	up
ENSG00000278743	87.9798	2.06344	0.264252	7.80861	5.78232e-15	4.21504e-13		lincRNA	60.14	25.5355	25.5355	ENSG00000278743	up
ENSG00000235613	53.1283	-2.21611	0.295468	-7.50035	6.36491e-14	3.746e-12	NSRP1P1	processed_pseudogene	41.35	-25.3223	25.3223	ENSG00000235613	down
ENSG00000135747	117.683	-2.17098	0.286768	-7.57051	3.71769e-14	2.31078e-12	ZNF670-ZNF695	protein_coding	42.2	-25.262	25.262	ENSG00000135747	down
ENSG00000261072	126.944	-2.27495	0.308536	-7.37335	1.66389e-13	9.26652e-12		processed_pseudogene	44.95	-25.0997	25.0997	ENSG00000261072	down
ENSG00000229816	91.9161	-2.13106	0.280582	-7.59513	3.07478e-14	1.93711e-12	DDX50P1	processed_pseudogene	42.67	-24.9607	24.9607	ENSG00000229816	down
ENSG00000276116	54.0562	2.22722	0.30029	7.41692	1.19877e-13	6.78473e-12	FUT8-AS1	antisense	56.67	24.8747	24.8747	ENSG00000276116	up
ENSG00000267632	117.979	-1.95521	0.247085	-7.91309	2.51076e-15	1.94207e-13		sense_intronic	50.58	-24.8541	24.8541	ENSG00000267632	down
ENSG00000260369	206.506	1.89313	0.235837	8.02728	9.96541e-16	8.20996e-14		lincRNA	61.81	24.7729	24.7729	ENSG00000260369	up
ENSG00000144802	130.178	1.90753	0.238624	7.99385	1.30784e-15	1.0465e-13	NFKBIZ	protein_coding	40.23	24.7602	24.7602	ENSG00000144802	up
ENSG00000260350	35.8331	-2.46593	0.350627	-7.03292	2.02253e-12	9.11316e-11		antisense	57.21	-24.7588	24.7588	ENSG00000260350	down
ENSG00000261002	22.1112	2.62174	0.384311	6.82192	8.98314e-12	3.66781e-10		antisense	38.94	24.7377	24.7377	ENSG00000261002	up
ENSG00000268598	10.1236	-3.4026	0.568485	-5.98537	2.15897e-09	5.51548e-08	VN1R80P	unprocessed_pseudogene	40.83	-24.6975	24.6975	ENSG00000268598	down
ENSG00000163263	10.2421	-3.52433	0.599617	-5.87763	4.16171e-09	1.01477e-07	C1orf189	protein_coding	46.57	-24.6479	24.6479	ENSG00000163263	down
ENSG00000168209	1287.65	2.15058	0.287331	7.48466	7.17339e-14	4.16146e-12	DDIT4	protein_coding	58.72	24.4752	24.4752	ENSG00000168209	up
ENSG00000248476	35.6394	-2.32048	0.322142	-7.2033	5.87713e-13	2.94343e-11	BACH1-IT1	sense_intronic	43.74	-24.4374	24.4374	ENSG00000248476	down
ENSG00000259548	15.9003	-2.79862	0.426473	-6.56226	5.29999e-11	1.88726e-09		lincRNA	46.83	-24.4157	24.4157	ENSG00000259548	down
ENSG00000256658	66.9933	2.05228	0.268429	7.6455	2.08135e-14	1.33132e-12		antisense	51.61	24.3722	24.3722	ENSG00000256658	up
ENSG00000259469	26.0117	-2.47385	0.355343	-6.96186	3.35816e-12	1.42548e-10		lincRNA	35.16	-24.3576	24.3576	ENSG00000259469	down
ENSG00000276081	4.21576	-5.69695	1.24722	-4.56773	4.93034e-06	5.63372e-05	MIR7156	miRNA	55	-24.2075	24.2075	ENSG00000276081	down
ENSG00000252277	11.5538	-4.21755	0.794126	-5.31094	1.09061e-07	1.92697e-06	SNORD116-30	snoRNA	35.29	-24.1038	24.1038	ENSG00000252277	down
ENSG00000279696	327.759	-1.84496	0.230267	-8.01227	1.12614e-15	9.11581e-14		TEC	37.34	-24.0587	24.0587	ENSG00000279696	down
ENSG00000279348	750.516	-1.96912	0.25438	-7.74087	9.87422e-15	6.77235e-13		TEC	40.08	-23.9627	23.9627	ENSG00000279348	down
ENSG00000270750	48.2234	-2.23701	0.308128	-7.25998	3.87145e-13	2.0038e-11		lincRNA	34.73	-23.9318	23.9318	ENSG00000270750	down
ENSG00000276672	581.549	-1.90335	0.242207	-7.85838	3.89121e-15	2.89718e-13		sense_intronic	39.6	-23.8643	23.8643	ENSG00000276672	down
ENSG00000277806	35.9317	-2.34505	0.331324	-7.07782	1.46443e-12	6.81914e-11		sense_intronic	29.65	-23.8404	23.8404	ENSG00000277806	down
ENSG00000199172	11.221	-3.61318	0.633011	-5.70793	1.1436e-08	2.52335e-07	MIR331	miRNA	51.06	-23.8399	23.8399	ENSG00000199172	down
ENSG00000272077	160.484	-2.00378	0.261894	-7.65112	1.99234e-14	1.28423e-12		lincRNA	41.53	-23.8277	23.8277	ENSG00000272077	down
ENSG00000257511	38.1332	-2.3879	0.340803	-7.0067	2.43999e-12	1.07167e-10		processed_pseudogene	39.4	-23.8072	23.8072	ENSG00000257511	down
ENSG00000199962	4.18794	-6.14777	1.41314	-4.35042	1.35876e-05	0.000135503		misc_RNA	39.45	-23.7799	23.7799	ENSG00000199962	down
ENSG00000230498	40.4574	-2.42308	0.349352	-6.93594	4.03533e-12	1.70254e-10		antisense	34.89	-23.6709	23.6709	ENSG00000230498	down
ENSG00000091844	239.224	-2.17667	0.29741	-7.31875	2.50296e-13	1.34034e-11	RGS17	protein_coding	37.43	-23.6664	23.6664	ENSG00000091844	down
ENSG00000229127	188.991	-2.03651	0.269358	-7.5606	4.01215e-14	2.46895e-12		antisense	37.9	-23.6387	23.6387	ENSG00000229127	down
ENSG00000251988	20.5348	-2.70349	0.412488	-6.55411	5.59754e-11	1.98307e-09	RNU4ATAC18P	snRNA	47.62	-23.5276	23.5276	ENSG00000251988	down
ENSG00000207417	7.30815	-3.92011	0.720385	-5.44169	5.27767e-08	1.00936e-06		misc_RNA	41.12	-23.5048	23.5048	ENSG00000207417	down
ENSG00000222724	321.899	1.76245	0.217616	8.09891	5.54532e-16	4.82547e-14	RNU2-63P	snRNA	38.66	23.4696	23.4696	ENSG00000222724	up
ENSG00000104369	254.421	-1.97098	0.257419	-7.65672	1.90735e-14	1.25264e-12	JPH1	protein_coding	39.71	-23.459	23.459	ENSG00000104369	down
ENSG00000252326	8.33862	-3.92364	0.722348	-5.43178	5.57941e-08	1.06067e-06	SNORD116-25	snoRNA	43.48	-23.4415	23.4415	ENSG00000252326	down
ENSG00000256973	54.402	-2.27201	0.318936	-7.12372	1.05053e-12	5.04364e-11		lincRNA	42.08	-23.3955	23.3955	ENSG00000256973	down
ENSG00000271815	23.9537	-2.33507	0.332576	-7.02114	2.20063e-12	9.77888e-11		lincRNA	48.24	-23.3733	23.3733	ENSG00000271815	down
ENSG00000261334	61.5796	2.05637	0.27515	7.47363	7.80114e-14	4.48824e-12		lincRNA	59.15	23.3355	23.3355	ENSG00000261334	up
ENSG00000260583	30.4413	-2.34154	0.334381	-7.00261	2.51242e-12	1.10001e-10		antisense	44.17	-23.3184	23.3184	ENSG00000260583	down
ENSG00000273199	19.0086	2.65396	0.403764	6.57305	4.92939e-11	1.76431e-09		antisense	67.35	23.2313	23.2313	ENSG00000273199	up
ENSG00000280176	13.6518	-2.8674	0.454941	-6.30278	2.9235e-10	9.04532e-09		TEC	47.22	-23.0641	23.0641	ENSG00000280176	down
ENSG00000251374	9.77041	-3.56905	0.631898	-5.64814	1.6219e-08	3.45286e-07		processed_pseudogene	39.81	-23.0626	23.0626	ENSG00000251374	down
ENSG00000272102	25.017	-2.53303	0.378204	-6.69753	2.11978e-11	8.08596e-10		lincRNA	39.93	-23.031	23.031	ENSG00000272102	down
ENSG00000256229	639.08	-2.06869	0.279427	-7.40333	1.32808e-13	7.48616e-12	ZNF486	protein_coding	40.9	-23.0157	23.0157	ENSG00000256229	down
ENSG00000217331	62.427	-2.23753	0.314417	-7.11644	1.10747e-12	5.24467e-11		processed_pseudogene	30.92	-23.0024	23.0024	ENSG00000217331	down
ENSG00000270100	29.7689	-2.48559	0.368103	-6.75244	1.4538e-11	5.71786e-10		lincRNA	40.06	-22.9738	22.9738	ENSG00000270100	down
ENSG00000222222	49.3172	2.18114	0.303275	7.19196	6.38671e-13	3.16961e-11	RNU2-17P	snRNA	42.63	22.8998	22.8998	ENSG00000222222	up
ENSG00000244356	15.3526	-3.00937	0.492996	-6.10425	1.03285e-09	2.84197e-08	RN7SL398P	misc_RNA	53.36	-22.7099	22.7099	ENSG00000244356	down
ENSG00000206922	16.3384	-2.9459	0.477824	-6.16524	7.03768e-10	2.0079e-08	RNU6-80P	snRNA	41.12	-22.6753	22.6753	ENSG00000206922	down
ENSG00000146426	289.456	-1.89819	0.24763	-7.66545	1.7821e-14	1.17593e-12	TIAM2	protein_coding	43.49	-22.6447	22.6447	ENSG00000146426	down
ENSG00000276696	7.23909	-4.46381	0.897079	-4.97594	6.4931e-07	9.18735e-06		misc_RNA	35.38	-22.4834	22.4834	ENSG00000276696	down
ENSG00000133740	434.715	-2.1003	0.28921	-7.26221	3.8083e-13	1.97847e-11	E2F5	protein_coding	39.49	-22.4809	22.4809	ENSG00000133740	down
ENSG00000203506	193.771	1.76961	0.223901	7.90352	2.71142e-15	2.07424e-13	RBMS3-AS2	antisense	36.04	22.4442	22.4442	ENSG00000203506	up
ENSG00000199122	5.3619	-5.50203	1.23004	-4.47306	7.71082e-06	8.34171e-05	MIR148B	miRNA	43.43	-22.4414	22.4414	ENSG00000199122	down
ENSG00000199664	3.13466	-5.55897	1.25037	-4.44586	8.75413e-06	9.3041e-05	RNU6-1266P	snRNA	39.05	-22.41	22.41	ENSG00000199664	down
ENSG00000186594	53.8266	2.12431	0.295434	7.19046	6.45754e-13	3.17697e-11	MIR22HG	lincRNA	56.95	22.3009	22.3009	ENSG00000186594	up
ENSG00000207082	13.036	-3.13389	0.528793	-5.9265	3.09463e-09	7.69402e-08	RNU6-171P	snRNA	43.93	-22.294	22.294	ENSG00000207082	down
ENSG00000278861	21.686	-2.56503	0.392106	-6.54169	6.0829e-11	2.13331e-09		TEC	37.44	-22.2413	22.2413	ENSG00000278861	down
ENSG00000259818	88.1907	1.93239	0.256824	7.52419	5.30483e-14	3.18359e-12		antisense	47.12	22.2169	22.2169	ENSG00000259818	up
ENSG00000206676	9.36863	-4.0997	0.79574	-5.15206	2.5764e-07	4.1374e-06		misc_RNA	38.83	-22.0698	22.0698	ENSG00000206676	down
ENSG00000196267	148.456	-2.09869	0.291929	-7.18904	6.52504e-13	3.19888e-11	ZNF836	protein_coding	43.18	-22.0257	22.0257	ENSG00000196267	down
ENSG00000222445	11.7932	-3.19763	0.549122	-5.82317	5.77425e-09	1.36263e-07	RN7SKP56	misc_RNA	45.62	-21.9537	21.9537	ENSG00000222445	down
ENSG00000259707	17.8102	-2.56551	0.394904	-6.49654	8.21882e-11	2.80467e-09		processed_pseudogene	52.2	-21.9406	21.9406	ENSG00000259707	down
ENSG00000000457	418.132	-2.07258	0.286967	-7.22237	5.1091e-13	2.59613e-11	SCYL3	protein_coding	40.14	-21.9397	21.9397	ENSG00000000457	down
ENSG00000237887	43.6271	-2.15996	0.305762	-7.0642	1.61546e-12	7.44768e-11	RPL23AP32	processed_pseudogene	48.8	-21.8761	21.8761	ENSG00000237887	down
ENSG00000276216	751.975	1.63031	0.2012	8.10291	5.36607e-16	4.69885e-14		lincRNA	49.57	21.7288	21.7288	ENSG00000276216	up
ENSG00000203721	57.5595	-2.16937	0.310425	-6.98838	2.78071e-12	1.20815e-10	LINC00862	lincRNA	42.07	-21.5155	21.5155	ENSG00000203721	down
ENSG00000249212	69.7248	-2.16737	0.310182	-6.98742	2.79984e-12	1.21063e-10	ATP1B1P1	unprocessed_pseudogene	43.17	-21.4938	21.4938	ENSG00000249212	down
ENSG00000161551	332.352	-2.12883	0.301951	-7.05025	1.786e-12	8.1263e-11	ZNF577	protein_coding	41	-21.4801	21.4801	ENSG00000161551	down
ENSG00000067798	46.1247	2.16752	0.310375	6.98354	2.87823e-12	1.24067e-10	NAV3	protein_coding	35.89	21.4722	21.4722	ENSG00000067798	up
ENSG00000252549	11.7651	-3.03675	0.514574	-5.90148	3.60247e-09	8.84606e-08	RNU6-759P	snRNA	39.81	-21.419	21.419	ENSG00000252549	down
ENSG00000272418	13.4869	-3.02873	0.512648	-5.90801	3.46258e-09	8.53266e-08		sense_intronic	43.51	-21.4098	21.4098	ENSG00000272418	down
ENSG00000260855	153.503	-2.07665	0.29158	-7.12205	1.06337e-12	5.08773e-11		antisense	38.91	-21.3759	21.3759	ENSG00000260855	down
ENSG00000278492	15.5303	-2.66658	0.423962	-6.28968	3.1812e-10	9.69188e-09		sense_intronic	32.64	-21.3689	21.3689	ENSG00000278492	down
ENSG00000179029	876.907	1.61751	0.200954	8.04914	8.33772e-16	7.03552e-14	TMEM107	protein_coding	49.51	21.2746	21.2746	ENSG00000179029	up
ENSG00000261226	154.928	1.89811	0.255516	7.42856	1.09784e-13	6.23887e-12		sense_intronic	61.68	21.2682	21.2682	ENSG00000261226	up
ENSG00000222522	8.30771	-3.5981	0.667323	-5.39184	6.97381e-08	1.28946e-06	RNU6-519P	snRNA	39.81	-21.1913	21.1913	ENSG00000222522	down
ENSG00000274349	141.108	-1.92273	0.261256	-7.35958	1.84487e-13	1.02335e-11	ZNF658	protein_coding	38.33	-21.1308	21.1308	ENSG00000274349	down
ENSG00000207004	24.958	-2.49303	0.385621	-6.46498	1.01309e-10	3.39069e-09	RNU6-301P	snRNA	44.86	-21.1153	21.1153	ENSG00000207004	down
ENSG00000233012	114.438	-1.93057	0.263068	-7.33868	2.15711e-13	1.17778e-11	HDAC1P2	transcribed_processed_pseudogene	46.87	-21.0991	21.0991	ENSG00000233012	down
ENSG00000207134	4.85041	-4.91668	1.07521	-4.57274	4.81376e-06	5.54359e-05	RNU6-106P	snRNA	37.38	-20.9264	20.9264	ENSG00000207134	down
ENSG00000167554	218.735	-1.79252	0.236617	-7.57562	3.57413e-14	2.23151e-12	ZNF610	protein_coding	44.88	-20.8853	20.8853	ENSG00000167554	down
ENSG00000243845	11.9563	-3.86888	0.749938	-5.15893	2.48364e-07	3.99765e-06	RN7SL30P	misc_RNA	55.56	-20.885	20.885	ENSG00000243845	down
ENSG00000227630	22.6765	2.44649	0.377079	6.48799	8.69873e-11	2.95396e-09	LINC01132	lincRNA	50.62	20.8675	20.8675	ENSG00000227630	up
ENSG00000267334	106.52	1.89052	0.256332	7.37527	1.6401e-13	9.17071e-12		lincRNA	49.61	20.8668	20.8668	ENSG00000267334	up
ENSG00000208037	11.0647	3.22178	0.570289	5.64938	1.61028e-08	3.43338e-07	MIR320A	miRNA	59.76	20.8265	20.8265	ENSG00000208037	up
ENSG00000237021	1189.09	1.60869	0.201666	7.97699	1.49939e-15	1.17944e-13		lincRNA	34.41	20.7976	20.7976	ENSG00000237021	up
ENSG00000231307	34.9079	-2.21592	0.326066	-6.79593	1.07617e-11	4.30044e-10	RPS3P2	processed_pseudogene	46.93	-20.7554	20.7554	ENSG00000231307	down
ENSG00000167625	216.133	-1.78183	0.236624	-7.53021	5.06596e-14	3.06667e-12	ZNF526	protein_coding	54.5	-20.5148	20.5148	ENSG00000167625	down
ENSG00000264229	321.61	1.6938	0.219464	7.71787	1.18292e-14	7.99502e-13	RNU4ATAC	snRNA	45.67	20.4902	20.4902	ENSG00000264229	up
ENSG00000265452	16.8661	-2.66611	0.433228	-6.15405	7.55296e-10	2.13306e-08	MIR3682	miRNA	29.76	-20.4517	20.4517	ENSG00000265452	down
ENSG00000272788	18.3547	-2.50168	0.39434	-6.34397	2.23921e-10	7.06951e-09		sense_intronic	45.54	-20.3902	20.3902	ENSG00000272788	down
ENSG00000118260	1854.78	-1.99085	0.280606	-7.09482	1.29521e-12	6.09228e-11	CREB1	protein_coding	37.47	-20.337	20.337	ENSG00000118260	down
ENSG00000231010	71.7014	2.00728	0.284124	7.06482	1.60825e-12	7.43909e-11		lincRNA	46.96	20.3307	20.3307	ENSG00000231010	up
ENSG00000255647	132.72	1.77915	0.237216	7.50011	6.37652e-14	3.746e-12		processed_transcript	46.57	20.3293	20.3293	ENSG00000255647	up
ENSG00000260686	90.5224	-1.91853	0.265634	-7.22246	5.10543e-13	2.59613e-11		sense_overlapping	31.22	-20.3089	20.3089	ENSG00000260686	down
ENSG00000116741	1574.9	1.54934	0.192861	8.03347	9.47553e-16	7.94746e-14	RGS2	protein_coding	40.83	20.296	20.296	ENSG00000116741	up
ENSG00000207975	15.6186	-2.73034	0.451385	-6.0488	1.45925e-09	3.89218e-08	MIR181B1	miRNA	44.55	-20.2313	20.2313	ENSG00000207975	down
ENSG00000261762	206.325	-1.99673	0.282574	-7.06622	1.59212e-12	7.38905e-11		antisense	39.46	-20.2297	20.2297	ENSG00000261762	down
ENSG00000200550	9.66871	-3.29167	0.599337	-5.49218	3.97006e-08	7.78522e-07	RNU6-137P	snRNA	37.96	-20.1079	20.1079	ENSG00000200550	down
ENSG00000188483	561.893	1.74977	0.232711	7.51907	5.51684e-14	3.28252e-12	IER5L	protein_coding	64.99	20.094	20.094	ENSG00000188483	up
ENSG00000260452	39.101	-2.14259	0.315287	-6.79569	1.07797e-11	4.30044e-10	TPRKBP2	processed_pseudogene	33.68	-20.0686	20.0686	ENSG00000260452	down
ENSG00000239466	11.4902	-3.54624	0.671377	-5.28204	1.27756e-07	2.1987e-06	RN7SL552P	misc_RNA	52.54	-20.064	20.064	ENSG00000239466	down
ENSG00000252034	7.12095	-3.54374	0.671498	-5.27736	1.31058e-07	2.24443e-06	RNY4P37	misc_RNA	40.62	-20.0182	20.0182	ENSG00000252034	down
ENSG00000239494	10.128	-2.97833	0.517501	-5.75522	8.65315e-09	1.96218e-07	RN7SL333P	misc_RNA	54.88	-19.9764	19.9764	ENSG00000239494	down
ENSG00000271843	34.1664	-2.20574	0.330285	-6.6783	2.41725e-11	9.04716e-10		lincRNA	36.82	-19.9476	19.9476	ENSG00000271843	down
ENSG00000130544	534.638	-1.87938	0.260288	-7.2204	5.18353e-13	2.61486e-11	ZNF557	protein_coding	45.81	-19.8886	19.8886	ENSG00000130544	down
ENSG00000250569	34.2607	-2.32782	0.359605	-6.47326	9.59126e-11	3.22171e-09	NTAN1P2	processed_pseudogene	48.2	-19.7676	19.7676	ENSG00000250569	down
ENSG00000212124	183.201	-2.00127	0.287248	-6.96702	3.23728e-12	1.38685e-10	TAS2R19	protein_coding	40.52	-19.7284	19.7284	ENSG00000212124	down
ENSG00000273391	112.293	1.83768	0.25276	7.27046	3.58277e-13	1.8753e-11		antisense	62.06	19.7127	19.7127	ENSG00000273391	up
ENSG00000270019	418.619	1.65746	0.216604	7.65204	1.97821e-14	1.28105e-12		lincRNA	44.12	19.7113	19.7113	ENSG00000270019	up
ENSG00000237631	52.7859	-2.12149	0.314418	-6.74735	1.50568e-11	5.87217e-10		processed_pseudogene	44.82	-19.5839	19.5839	ENSG00000237631	down
ENSG00000207245	9.27169	-4.27262	0.901303	-4.74049	2.13199e-06	2.68631e-05	SNORD116-29	snoRNA	40.96	-19.5295	19.5295	ENSG00000207245	down
ENSG00000278784	35.9392	-2.15561	0.322697	-6.67999	2.38964e-11	8.96792e-10		sense_intronic	44.67	-19.5025	19.5025	ENSG00000278784	down
ENSG00000271011	41.6551	-2.15422	0.322718	-6.67523	2.4684e-11	9.2138e-10		antisense	39.81	-19.4645	19.4645	ENSG00000271011	down
ENSG00000197013	283.578	-1.79709	0.246399	-7.2934	3.02218e-13	1.60602e-11	ZNF429	protein_coding	41.06	-19.3982	19.3982	ENSG00000197013	down
ENSG00000273437	25.2219	-2.35153	0.369234	-6.36867	1.9068e-10	6.11715e-09		lincRNA	40	-19.3142	19.3142	ENSG00000273437	down
ENSG00000151687	79.2615	-2.00045	0.290123	-6.89517	5.38002e-12	2.24269e-10	ANKAR	protein_coding	37.84	-19.3028	19.3028	ENSG00000151687	down
ENSG00000273702	229.542	1.66335	0.220668	7.53778	4.7803e-14	2.90638e-12		lincRNA	49.57	19.1895	19.1895	ENSG00000273702	up
ENSG00000254905	24.8679	-2.26713	0.350841	-6.46201	1.03324e-10	3.44985e-09		antisense	50.41	-19.1849	19.1849	ENSG00000254905	down
ENSG00000270361	20.4963	2.46014	0.397498	6.18906	6.05239e-10	1.75192e-08		lincRNA	45.8	19.082	19.082	ENSG00000270361	up
ENSG00000267264	17.6288	-2.58299	0.427846	-6.03718	1.56827e-09	4.15906e-08		processed_pseudogene	43.98	-19.065	19.065	ENSG00000267264	down
ENSG00000263361	3.75241	-5.22844	1.24182	-4.21029	2.55046e-05	0.000232853	MIR378H	miRNA	51.81	-18.9945	18.9945	ENSG00000263361	down
ENSG00000198799	1049.53	-1.85614	0.261903	-7.08712	1.36936e-12	6.39785e-11	LRIG2	protein_coding	41.19	-18.9214	18.9214	ENSG00000198799	down
ENSG00000202361	10.5354	-3.00223	0.53842	-5.57599	2.46121e-08	5.03933e-07		misc_RNA	38.38	-18.9069	18.9069	ENSG00000202361	down
ENSG00000199855	5.98722	-4.22486	0.901071	-4.68871	2.74931e-06	3.36072e-05	RNU6-490P	snRNA	39.25	-18.9002	18.9002	ENSG00000199855	down
ENSG00000221203	7.23067	-3.89736	0.800616	-4.86795	1.12762e-06	1.51689e-05	MIR1262	miRNA	35.48	-18.7815	18.7815	ENSG00000221203	down
ENSG00000226216	72.0373	-2.07699	0.311622	-6.66511	2.64463e-11	9.81899e-10	RPS12P5	processed_pseudogene	44.74	-18.7094	18.7094	ENSG00000226216	down
ENSG00000252236	16.8887	2.55374	0.424976	6.00913	1.86516e-09	4.83587e-08		snoRNA	47.52	18.6819	18.6819	ENSG00000252236	up
ENSG00000249685	12.8334	-2.75807	0.477617	-5.77464	7.71174e-09	1.77179e-07		lincRNA	41.75	-18.6213	18.6213	ENSG00000249685	down
ENSG00000207654	8.92413	-3.46279	0.672549	-5.14876	2.62216e-07	4.19636e-06	MIR128-1	miRNA	50	-18.6199	18.6199	ENSG00000207654	down
ENSG00000111679	35.4111	2.15742	0.331079	6.51633	7.20475e-11	2.48913e-09	PTPN6	protein_coding	57.71	18.5624	18.5624	ENSG00000111679	up
ENSG00000268117	9.93698	-3.03542	0.552897	-5.49002	4.01888e-08	7.86988e-07	VN1R84P	unprocessed_pseudogene	41.28	-18.5283	18.5283	ENSG00000268117	down
ENSG00000138166	153.462	1.83929	0.261247	7.04045	1.91621e-12	8.69033e-11	DUSP5	protein_coding	49.09	18.5051	18.5051	ENSG00000138166	up
ENSG00000102786	4400.68	-1.55974	0.2042	-7.6383	2.20103e-14	1.39931e-12	INTS6	protein_coding	36.13	-18.4893	18.4893	ENSG00000102786	down
ENSG00000238731	3.88017	-5.17163	1.23904	-4.17391	2.99414e-05	0.000268259	RNU7-90P	snRNA	43.55	-18.4702	18.4702	ENSG00000238731	down
ENSG00000256188	290.023	-1.99868	0.296102	-6.74997	1.47874e-11	5.78329e-10	TAS2R30	protein_coding	35.98	-18.4635	18.4635	ENSG00000256188	down
ENSG00000136826	78.8147	1.98067	0.292214	6.77815	1.21721e-11	4.81453e-10	KLF4	protein_coding	56.93	18.4548	18.4548	ENSG00000136826	up
ENSG00000236670	38.7459	-2.09915	0.318697	-6.58667	4.49789e-11	1.62239e-09	KRT18P5	processed_pseudogene	54.69	-18.4512	18.4512	ENSG00000236670	down
ENSG00000277568	9.9432	-3.01989	0.550186	-5.48886	4.04532e-08	7.91054e-07		misc_RNA	57.05	-18.4268	18.4268	ENSG00000277568	down
ENSG00000225183	6.55914	-3.84993	0.793723	-4.85047	1.23167e-06	1.64653e-05		processed_pseudogene	44.54	-18.4159	18.4159	ENSG00000225183	down
ENSG00000100815	1367.32	-1.88724	0.2725	-6.92565	4.33975e-12	1.81995e-10	TRIP11	protein_coding	37.97	-18.3816	18.3816	ENSG00000100815	down
ENSG00000141232	1879.74	1.60009	0.212766	7.52042	5.46011e-14	3.26271e-12	TOB1	protein_coding	50.17	18.3793	18.3793	ENSG00000141232	up
ENSG00000221788	27.6088	-2.34344	0.377143	-6.21368	5.17583e-10	1.51712e-08	MIR1252	miRNA	26.15	-18.3233	18.3233	ENSG00000221788	down
ENSG00000257354	662.098	-1.77681	0.249661	-7.11686	1.10416e-12	5.24467e-11		lincRNA	40.48	-18.2661	18.2661	ENSG00000257354	down
ENSG00000143333	75.6093	2.01424	0.301339	6.68429	2.32039e-11	8.75524e-10	RGS16	protein_coding	50.88	18.2444	18.2444	ENSG00000143333	up
ENSG00000221949	158.733	1.72835	0.239667	7.21146	5.53558e-13	2.78238e-11	LINC01465	lincRNA	58.2	18.2437	18.2437	ENSG00000221949	up
ENSG00000264448	25.7078	2.30955	0.371582	6.21543	5.11827e-10	1.50659e-08		lincRNA	52.48	18.0653	18.0653	ENSG00000264448	up
ENSG00000218682	14.1047	-2.49778	0.418165	-5.9732	2.32649e-09	5.87872e-08		processed_pseudogene	53.56	-18.0607	18.0607	ENSG00000218682	down
ENSG00000250838	275.562	1.57545	0.210299	7.49147	6.81089e-14	3.96885e-12		antisense	61.43	17.9622	17.9622	ENSG00000250838	up
ENSG00000260920	78.9561	-1.91908	0.282563	-6.7917	1.10821e-11	4.40847e-10		sense_overlapping	37.89	-17.9544	17.9544	ENSG00000260920	down
ENSG00000224046	147.836	1.70564	0.236925	7.19906	6.06289e-13	3.02558e-11		antisense	47.9	17.9419	17.9419	ENSG00000224046	up
ENSG00000213131	55.2117	-2.035	0.308534	-6.5957	4.23262e-11	1.53067e-09	YWHAZP4	processed_pseudogene	46.71	-17.9387	17.9387	ENSG00000213131	down
ENSG00000225215	42.7078	-2.03625	0.309241	-6.58465	4.55949e-11	1.64035e-09	SMARCE1P1	processed_pseudogene	47.22	-17.8885	17.8885	ENSG00000225215	down
ENSG00000275709	160.755	1.65563	0.227135	7.28917	3.11868e-13	1.651e-11		lincRNA	40.69	17.8514	17.8514	ENSG00000275709	up
ENSG00000222267	6.15023	-3.83288	0.801354	-4.78301	1.72692e-06	2.22629e-05	RNU6-892P	snRNA	34.34	-17.8322	17.8322	ENSG00000222267	down
ENSG00000269973	110.18	-1.91981	0.283724	-6.76646	1.31968e-11	5.20506e-10		lincRNA	42.62	-17.8227	17.8227	ENSG00000269973	down
ENSG00000228825	12.4036	2.74612	0.486447	5.64525	1.64938e-08	3.506e-07	LAMTOR3P1	processed_pseudogene	39.46	17.7267	17.7267	ENSG00000228825	up
ENSG00000276702	16.7579	-2.39645	0.397149	-6.03412	1.59831e-09	4.22264e-08		antisense	27.46	-17.6724	17.6724	ENSG00000276702	down
ENSG00000249725	14.6379	2.56633	0.44002	5.83231	5.4666e-09	1.30328e-07		lincRNA	38.54	17.6691	17.6691	ENSG00000249725	up
ENSG00000254512	40.1736	-2.91895	0.534442	-5.46168	4.71656e-08	9.108e-07	PHBP2	processed_pseudogene	53.1	-17.6321	17.6321	ENSG00000254512	down
ENSG00000212306	5.33678	-4.65444	1.08234	-4.30036	1.70518e-05	0.000164869		misc_RNA	48.42	-17.6071	17.6071	ENSG00000212306	down
ENSG00000261291	39.1332	-2.11583	0.330088	-6.40989	1.45622e-10	4.78184e-09		sense_intronic	44.24	-17.6046	17.6046	ENSG00000261291	down
ENSG00000276103	5.50215	-4.12327	0.902207	-4.5702	4.87249e-06	5.59272e-05		snRNA	44.44	-17.5337	17.5337	ENSG00000276103	down
ENSG00000235990	19.8393	-2.38558	0.396103	-6.02262	1.71614e-09	4.49132e-08	RPL23AP20	processed_pseudogene	49.64	-17.5283	17.5283	ENSG00000235990	down
ENSG00000266501	17.4012	-2.40999	0.402721	-5.98425	2.17388e-09	5.5434e-08		processed_pseudogene	47.49	-17.4874	17.4874	ENSG00000266501	down
ENSG00000204388	269.641	1.60795	0.219669	7.31986	2.48233e-13	1.33442e-11	HSPA1B	protein_coding	58.75	17.4859	17.4859	ENSG00000204388	up
ENSG00000267766	11.2994	-2.74535	0.489964	-5.60315	2.10485e-08	4.39368e-07		sense_intronic	45.41	-17.4526	17.4526	ENSG00000267766	down
ENSG00000255374	64.7126	-2.05312	0.317178	-6.47307	9.60288e-11	3.22171e-09	TAS2R43	protein_coding	38.95	-17.4349	17.4349	ENSG00000255374	down
ENSG00000224738	67.8132	1.85316	0.27204	6.81207	9.62012e-12	3.9164e-10		antisense	42.19	17.4329	17.4329	ENSG00000224738	up
ENSG00000197837	857.576	1.58707	0.215883	7.35156	1.95909e-13	1.07812e-11	HIST4H4	protein_coding	49.57	17.406	17.406	ENSG00000197837	up
ENSG00000162783	3803.09	1.44243	0.187142	7.70769	1.28115e-14	8.61713e-13	IER5	protein_coding	49.76	17.4024	17.4024	ENSG00000162783	up
ENSG00000249274	38.6044	-2.02981	0.31284	-6.48833	8.67944e-11	2.95396e-09	PDLIM1P4	processed_pseudogene	45.03	-17.3135	17.3135	ENSG00000249274	down
ENSG00000126803	244.591	1.58754	0.216871	7.32018	2.47644e-13	1.33442e-11	HSPA2	protein_coding	45.54	17.264	17.264	ENSG00000126803	up
ENSG00000264638	7.36761	-5.044	1.23727	-4.07671	4.56767e-05	0.000389256	MIR3152	miRNA	45.95	-17.1989	17.1989	ENSG00000264638	down
ENSG00000253168	21.8779	-3.52012	0.719079	-4.89532	9.81478e-07	1.33972e-05		antisense	38.68	-17.1535	17.1535	ENSG00000253168	down
ENSG00000284031	1.70314	-5.11534	1.26656	-4.03876	5.37339e-05	0.000447986	MIR4761	miRNA	62.2	-17.1299	17.1299	ENSG00000284031	down
ENSG00000265972	3713.49	1.71051	0.243634	7.02084	2.20539e-12	9.77888e-11	TXNIP	protein_coding	42.49	17.1218	17.1218	ENSG00000265972	up
ENSG00000243370	17.8457	-2.48089	0.425587	-5.82935	5.5643e-09	1.3243e-07	RN7SL775P	misc_RNA	53.57	-17.0636	17.0636	ENSG00000243370	down
ENSG00000259232	27.9208	-2.19445	0.354181	-6.19585	5.79722e-10	1.68156e-08		processed_pseudogene	53.87	-17.0603	17.0603	ENSG00000259232	down
ENSG00000274270	89.6973	1.73608	0.249626	6.95474	3.53208e-12	1.49475e-10		sense_intronic	58.61	17.0578	17.0578	ENSG00000274270	up
ENSG00000264160	11.1494	-2.74375	0.495286	-5.53972	3.0295e-08	6.07777e-07	MIR4762	miRNA	44	-17.0558	17.0558	ENSG00000264160	down
ENSG00000238523	1.87699	-5.10534	1.2671	-4.02916	5.59776e-05	0.000463087	RNU7-107P	snRNA	32.79	-17.0229	17.0229	ENSG00000238523	down
ENSG00000202382	4.79718	-4.59179	1.0802	-4.25087	2.12946e-05	0.000199626		misc_RNA	44.12	-16.9886	16.9886	ENSG00000202382	down
ENSG00000221044	17.3164	-2.45154	0.419044	-5.85031	4.9066e-09	1.17987e-07		snoRNA	50.49	-16.9847	16.9847	ENSG00000221044	down
ENSG00000236711	115.894	-1.86575	0.2785	-6.69927	2.09465e-11	8.01202e-10	SMAD9-IT1	sense_intronic	42.29	-16.9713	16.9713	ENSG00000236711	down
ENSG00000266072	5.92987	-4.07517	0.902246	-4.5167	6.28112e-06	6.95465e-05	MIR5693	miRNA	46.58	-16.9435	16.9435	ENSG00000266072	down
ENSG00000160888	986.584	1.62296	0.226797	7.15601	8.30566e-13	4.01527e-11	IER2	protein_coding	62.33	16.8728	16.8728	ENSG00000160888	up
ENSG00000228412	63.495	1.89401	0.285903	6.62468	3.47992e-11	1.27168e-09		antisense	38.79	16.8484	16.8484	ENSG00000228412	up
ENSG00000109787	629.899	-1.70458	0.244717	-6.96551	3.27223e-12	1.39752e-10	KLF3	protein_coding	41.91	-16.798	16.798	ENSG00000109787	down
ENSG00000010539	359.787	-1.59785	0.222215	-7.19056	6.4527e-13	3.17697e-11	ZNF200	protein_coding	43.67	-16.7742	16.7742	ENSG00000010539	down
ENSG00000257027	129.598	-1.93121	0.29495	-6.54758	5.84773e-11	2.06645e-09		sense_intronic	41.43	-16.7721	16.7721	ENSG00000257027	down
ENSG00000229521	54.99	-1.99006	0.309342	-6.43322	1.24925e-10	4.11188e-09	MYCBP2-AS2	sense_intronic	42.35	-16.6886	16.6886	ENSG00000229521	down
ENSG00000229623	34.8306	-2.02401	0.31716	-6.38164	1.75196e-10	5.69918e-09	METTL21AP1	processed_pseudogene	46.93	-16.6863	16.6863	ENSG00000229623	down
ENSG00000238015	13.6411	-2.51202	0.438945	-5.72285	1.04753e-08	2.33729e-07		processed_pseudogene	42.92	-16.6579	16.6579	ENSG00000238015	down
ENSG00000231128	54.8109	1.829	0.274206	6.67016	2.55523e-11	9.51241e-10		antisense	38.96	16.5007	16.5007	ENSG00000231128	up
ENSG00000207162	7.60332	-3.75878	0.81074	-4.63624	3.54809e-06	4.22584e-05	RNU6-549P	snRNA	39.25	-16.4412	16.4412	ENSG00000207162	down
ENSG00000265281	20.9707	-2.25034	0.375284	-5.99636	2.0179e-09	5.19321e-08	MIR3935	miRNA	46.15	-16.3927	16.3927	ENSG00000265281	down
ENSG00000260288	79.892	1.73435	0.254117	6.82502	8.79125e-12	3.60002e-10		processed_transcript	49.1	16.3787	16.3787	ENSG00000260288	up
ENSG00000244314	22.8906	-2.23386	0.371477	-6.01347	1.81594e-09	4.72586e-08	RN7SL36P	misc_RNA	54.71	-16.3642	16.3642	ENSG00000244314	down
ENSG00000280440	13.5582	2.58111	0.461976	5.5871	2.30899e-08	4.77683e-07		TEC	43.35	16.3148	16.3148	ENSG00000280440	up
ENSG00000204611	667.119	-1.71664	0.251082	-6.83699	8.08759e-12	3.33147e-10	ZNF616	protein_coding	42.23	-16.2693	16.2693	ENSG00000204611	down
ENSG00000236577	6.1952	-3.71609	0.801751	-4.63496	3.57008e-06	4.24476e-05	SNRPGP14	processed_pseudogene	41.27	-16.2473	16.2473	ENSG00000236577	down
ENSG00000270117	26.673	2.12366	0.34683	6.12306	9.17965e-10	2.55106e-08		lincRNA	52.78	16.1255	16.1255	ENSG00000270117	up
ENSG00000274159	26.3476	-2.1201	0.346491	-6.11878	9.42935e-10	2.61524e-08		sense_intronic	38.52	-16.0756	16.0756	ENSG00000274159	down
ENSG00000199331	16.6489	-2.33848	0.401714	-5.82124	5.84109e-09	1.37607e-07		misc_RNA	44.12	-16.0451	16.0451	ENSG00000199331	down
ENSG00000206609	3.84254	-4.93471	1.24197	-3.9733	7.0885e-05	0.000566226	SNORD116-11	snoRNA	40.22	-16.0231	16.0231	ENSG00000206609	down
ENSG00000283615	4.23186	-4.50812	1.08324	-4.1617	3.15886e-05	0.000280848	MIR924	miRNA	43.4	-16.0107	16.0107	ENSG00000283615	down
ENSG00000197362	132.136	-1.78465	0.2683	-6.65169	2.8974e-11	1.07004e-09	ZNF786	protein_coding	46.13	-16.0093	16.0093	ENSG00000197362	down
ENSG00000236047	33.2595	-2.88318	0.552244	-5.22085	1.78103e-07	2.96263e-06		processed_pseudogene	50.08	-15.9392	15.9392	ENSG00000236047	down
ENSG00000275413	23.8163	-2.41518	0.423457	-5.70348	1.17385e-08	2.56569e-07		antisense	32.33	-15.918	15.918	ENSG00000275413	down
ENSG00000225568	42.0216	-2.0552	0.332319	-6.18441	6.23335e-10	1.80056e-08		processed_pseudogene	42.25	-15.9167	15.9167	ENSG00000225568	down
ENSG00000111215	140.119	-2.06896	0.335688	-6.16333	7.12306e-10	2.02811e-08	PRR4	protein_coding	36.64	-15.9163	15.9163	ENSG00000111215	down
ENSG00000270141	41.9319	2.06988	0.336022	6.15995	7.27675e-10	2.06764e-08	TERC	lincRNA	66.73	15.906	15.906	ENSG00000270141	up
ENSG00000253726	264.258	-1.72765	0.256402	-6.73805	1.60525e-11	6.243e-10		sense_intronic	38	-15.9023	15.9023	ENSG00000253726	down
ENSG00000267127	36.8457	-2.03122	0.327053	-6.21068	5.27544e-10	1.53983e-08		protein_coding	46.26	-15.869	15.869	ENSG00000267127	down
ENSG00000179774	48.0379	1.87409	0.290259	6.45661	1.07072e-10	3.55791e-09	ATOH7	protein_coding	54.26	15.8338	15.8338	ENSG00000179774	up
ENSG00000163110	148.733	1.68826	0.24876	6.78673	1.14707e-11	4.55005e-10	PDLIM5	protein_coding	36.89	15.7717	15.7717	ENSG00000163110	up
ENSG00000235651	93.0704	-1.92889	0.303829	-6.3486	2.17283e-10	6.89118e-09		processed_pseudogene	47.42	-15.743	15.743	ENSG00000235651	down
ENSG00000277728	30.1637	-1.97919	0.316424	-6.25485	3.97902e-10	1.19139e-08		antisense	44.61	-15.683	15.683	ENSG00000277728	down
ENSG00000219902	53.0042	-1.93248	0.30563	-6.32292	2.56672e-10	8.03067e-09	RPL35P3	processed_pseudogene	56.6	-15.6439	15.6439	ENSG00000219902	down
ENSG00000240996	26.5351	-2.15697	0.360931	-5.97613	2.28497e-09	5.7843e-08		lincRNA	36.1	-15.6116	15.6116	ENSG00000240996	down
ENSG00000272335	165.949	-1.88568	0.295478	-6.3818	1.75016e-10	5.69918e-09		lincRNA	35.2	-15.5459	15.5459	ENSG00000272335	down
ENSG00000255046	52.0661	1.83829	0.284877	6.45292	1.09713e-10	3.63698e-09		lincRNA	47.88	15.5138	15.5138	ENSG00000255046	up
ENSG00000232454	21.4428	-2.18447	0.369098	-5.91841	3.25066e-09	8.06754e-08		processed_pseudogene	37.61	-15.495	15.495	ENSG00000232454	down
ENSG00000266415	10.9363	-2.89948	0.565139	-5.13056	2.88887e-07	4.54998e-06	MIR4636	miRNA	45	-15.489	15.489	ENSG00000266415	down
ENSG00000224349	88.9887	1.68718	0.25093	6.7237	1.77166e-11	6.81403e-10		antisense	64.38	15.4657	15.4657	ENSG00000224349	up
ENSG00000253509	8.53219	-2.87269	0.5581	-5.14726	2.64313e-07	4.21888e-06		sense_intronic	48.86	-15.4401	15.4401	ENSG00000253509	down
ENSG00000211520	3.49607	-4.87318	1.24234	-3.92259	8.76013e-05	0.000680621	MIR216B	miRNA	45.12	-15.4338	15.4338	ENSG00000211520	down
ENSG00000277202	5.42191	-4.87613	1.24529	-3.91565	9.01616e-05	0.000696626	MIR8063	miRNA	38.27	-15.394	15.394	ENSG00000277202	down
ENSG00000279792	214.722	-1.5211	0.215593	-7.05541	1.72087e-12	7.90749e-11		TEC	56.49	-15.3661	15.3661	ENSG00000279792	down
ENSG00000273456	117.377	1.61637	0.236648	6.83028	8.47516e-12	3.48081e-10		lincRNA	51.56	15.2882	15.2882	ENSG00000273456	up
ENSG00000222043	39.2922	1.93571	0.310173	6.24075	4.35466e-10	1.29275e-08		antisense	68.45	15.2698	15.2698	ENSG00000222043	up
ENSG00000253327	53.5391	1.79029	0.275971	6.48725	8.74167e-11	2.96132e-09	RAD21-AS1	antisense	42.45	15.2685	15.2685	ENSG00000253327	up
ENSG00000272428	11.996	-2.64574	0.496029	-5.33383	9.61634e-08	1.71872e-06		lincRNA	32.23	-15.2521	15.2521	ENSG00000272428	down
ENSG00000261578	175.783	-1.66108	0.247249	-6.71826	1.83906e-11	7.05379e-10		sense_overlapping	47.28	-15.2015	15.2015	ENSG00000261578	down
ENSG00000226853	61.4937	1.76928	0.271765	6.51033	7.49883e-11	2.57793e-09		lincRNA	45.09	15.1959	15.1959	ENSG00000226853	up
ENSG00000270638	500.885	1.4853	0.209521	7.08901	1.35074e-12	6.33212e-11		lincRNA	41.96	15.1477	15.1477	ENSG00000270638	up
ENSG00000222624	8.45649	-3.41241	0.731122	-4.66736	3.05096e-06	3.69379e-05	RNU2-15P	snRNA	38.74	-15.1256	15.1256	ENSG00000222624	down
ENSG00000264864	18.0257	2.25525	0.391915	5.75444	8.69316e-09	1.96805e-07	MIR3613	miRNA	35.63	15.1236	15.1236	ENSG00000264864	up
ENSG00000259946	88.0959	-2.85549	0.559031	-5.10793	3.25711e-07	5.07257e-06		lincRNA	32.1	-15.1192	15.1192	ENSG00000259946	down
ENSG00000281195	389.8	-1.66848	0.249648	-6.68334	2.33559e-11	8.78875e-10		processed_transcript	36.8	-15.1099	15.1099	ENSG00000281195	down
ENSG00000208032	9.11939	-2.79	0.540308	-5.16372	2.42092e-07	3.92276e-06	MIR548A3	miRNA	36.08	-15.0839	15.0839	ENSG00000208032	down
ENSG00000162772	495.534	1.76719	0.272489	6.48538	8.85071e-11	2.99098e-09	ATF3	protein_coding	43.16	15.0639	15.0639	ENSG00000162772	up
ENSG00000249140	27.4119	-2.0074	0.330021	-6.08264	1.18216e-09	3.2147e-08	PRDX2P3	processed_pseudogene	54.61	-15.0411	15.0411	ENSG00000249140	down
ENSG00000267793	38.8303	-2.05185	0.34125	-6.01277	1.82385e-09	4.73759e-08		transcribed_processed_pseudogene	35.26	-15.0287	15.0287	ENSG00000267793	down
ENSG00000198182	277.798	-1.94378	0.314659	-6.17742	6.51578e-10	1.8705e-08	ZNF607	protein_coding	41.55	-15.0216	15.0216	ENSG00000198182	down
ENSG00000251323	78.9936	-1.92912	0.31135	-6.19598	5.79243e-10	1.68156e-08		lincRNA	39.08	-14.9975	14.9975	ENSG00000251323	down
ENSG00000230359	72.7968	1.72814	0.264089	6.54377	5.9989e-11	2.11068e-09	TPI1P2	transcribed_processed_pseudogene	50.02	14.9926	14.9926	ENSG00000230359	up
ENSG00000272910	14.9318	-2.29371	0.404054	-5.67675	1.37278e-08	2.9633e-07		antisense	33.73	-14.9739	14.9739	ENSG00000272910	down
ENSG00000224660	224.667	-1.68203	0.254197	-6.61703	3.66475e-11	1.33223e-09	SH3BP5-AS1	antisense	45.6	-14.9287	14.9287	ENSG00000224660	down
ENSG00000223039	27.2935	-2.23195	0.388688	-5.74226	9.34233e-09	2.09458e-07	RN7SKP268	misc_RNA	52.85	-14.9069	14.9069	ENSG00000223039	down
ENSG00000279786	58.5292	-1.80586	0.28331	-6.37415	1.83985e-10	5.94275e-09		TEC	43.34	-14.855	14.855	ENSG00000279786	down
ENSG00000222160	4.29007	-3.91713	0.910731	-4.30108	1.69964e-05	0.000164554		misc_RNA	45.19	-14.8212	14.8212	ENSG00000222160	down
ENSG00000264536	3.48937	-4.80905	1.24442	-3.8645	0.000111317	0.000839581	MIR5706	miRNA	45	-14.7923	14.7923	ENSG00000264536	down
ENSG00000233133	4.8041	-3.3861	0.731211	-4.63081	3.64246e-06	4.32345e-05		unprocessed_pseudogene	68.18	-14.7775	14.7775	ENSG00000233133	down
ENSG00000199788	7.84572	-2.90345	0.580687	-5.00003	5.73216e-07	8.23621e-06	RNY3P2	misc_RNA	44.12	-14.7619	14.7619	ENSG00000199788	down
ENSG00000249771	62.3475	1.72005	0.264563	6.50146	7.95444e-11	2.72112e-09		lincRNA	41.45	14.7326	14.7326	ENSG00000249771	up
ENSG00000201557	9.23105	-3.65674	0.82358	-4.44006	8.99347e-06	9.53664e-05	SNORD114-15	snoRNA	45.83	-14.7023	14.7023	ENSG00000201557	down
ENSG00000257023	36.0889	1.982	0.327993	6.04279	1.5147e-09	4.02465e-08		antisense	38.09	14.6574	14.6574	ENSG00000257023	up
ENSG00000243373	19.7168	-2.2129	0.387151	-5.71585	1.09154e-08	2.41874e-07	RN7SL173P	misc_RNA	51.71	-14.6414	14.6414	ENSG00000243373	down
ENSG00000273768	775.712	1.45843	0.207421	7.03124	2.04704e-12	9.17655e-11		snRNA	54.27	14.6387	14.6387	ENSG00000273768	up
ENSG00000266618	16.6951	-2.36315	0.427735	-5.52481	3.29841e-08	6.56053e-07	MIR4742	miRNA	34.12	-14.6115	14.6115	ENSG00000266618	down
ENSG00000164442	1338.99	1.3796	0.190985	7.22361	5.06235e-13	2.59129e-11	CITED2	protein_coding	50.32	14.6052	14.6052	ENSG00000164442	up
ENSG00000272367	53.498	-1.94084	0.318426	-6.09511	1.0936e-09	2.99138e-08		antisense	32.76	-14.6031	14.6031	ENSG00000272367	down
ENSG00000207305	3.66584	-4.367	1.08255	-4.03399	5.48379e-05	0.000456098		misc_RNA	38.89	-14.5899	14.5899	ENSG00000207305	down
ENSG00000265201	7.79574	-2.8871	0.579423	-4.98272	6.26975e-07	8.89844e-06	MIR4677	miRNA	46.25	-14.5818	14.5818	ENSG00000265201	down
ENSG00000252186	75.0245	1.80814	0.287087	6.29824	3.01043e-10	9.27304e-09	RNU6-781P	snRNA	48.51	14.5244	14.5244	ENSG00000252186	up
ENSG00000186638	334.816	-1.71706	0.265789	-6.46024	1.04538e-10	3.48202e-09	KIF24	protein_coding	42.81	-14.5232	14.5232	ENSG00000186638	down
ENSG00000259788	38.1278	1.88453	0.305627	6.16611	6.9992e-10	2.00102e-08		antisense	47.6	14.5085	14.5085	ENSG00000259788	up
ENSG00000176018	196.559	-1.82319	0.290964	-6.26604	3.70346e-10	1.11851e-08	LYSMD3	protein_coding	35.92	-14.4969	14.4969	ENSG00000176018	down
ENSG00000206965	4.24005	-4.35684	1.08398	-4.01931	5.83691e-05	0.000479453	RNU6-5P	snRNA	45.79	-14.4615	14.4615	ENSG00000206965	down
ENSG00000261770	232.603	-1.77897	0.280972	-6.33148	2.4282e-10	7.63155e-09		lincRNA	46.86	-14.4406	14.4406	ENSG00000261770	down
ENSG00000264572	11.3948	-2.44991	0.454409	-5.39142	6.99042e-08	1.29082e-06	MIR4296	miRNA	56.82	-14.4278	14.4278	ENSG00000264572	down
ENSG00000235672	17.281	-2.22173	0.392375	-5.66226	1.49391e-08	3.20983e-07		transcribed_processed_pseudogene	47.87	-14.4268	14.4268	ENSG00000235672	down
ENSG00000264522	688.056	-1.64988	0.251459	-6.56123	5.33665e-11	1.89546e-09	OTUD7B	protein_coding	42.46	-14.3907	14.3907	ENSG00000264522	down
ENSG00000229388	49.287	1.76413	0.278426	6.33607	2.35696e-10	7.42442e-09	LINC01715	lincRNA	47.96	14.3412	14.3412	ENSG00000229388	up
ENSG00000222714	9.99377	-2.48328	0.465219	-5.33786	9.40489e-08	1.68525e-06	RN7SKP38	misc_RNA	49.51	-14.3368	14.3368	ENSG00000222714	down
ENSG00000259183	10.091	-2.5121	0.474006	-5.29972	1.15982e-07	2.02105e-06	MED28P6	processed_pseudogene	40.69	-14.3049	14.3049	ENSG00000259183	down
ENSG00000253008	98.0053	-1.7993	0.287239	-6.26414	3.74879e-10	1.12821e-08	MIR2355	miRNA	41.38	-14.3002	14.3002	ENSG00000253008	down
ENSG00000167074	175.611	-1.81652	0.291668	-6.22803	4.72348e-10	1.39629e-08	TEF	protein_coding	51.78	-14.2688	14.2688	ENSG00000167074	down
ENSG00000230714	7.78228	2.92037	0.596744	4.89384	9.88851e-07	1.34846e-05		lincRNA	32.75	14.2227	14.2227	ENSG00000230714	up
ENSG00000275185	58.8791	-1.88739	0.310384	-6.08083	1.19566e-09	3.23874e-08		antisense	37.27	-14.1358	14.1358	ENSG00000275185	down
ENSG00000275004	183.227	-1.63656	0.250687	-6.5283	6.65222e-11	2.30395e-09	ZNF280B	protein_coding	41.55	-14.1358	14.1358	ENSG00000275004	down
ENSG00000230815	22.512	-2.31264	0.421366	-5.48842	4.05546e-08	7.91923e-07		sense_intronic	39.44	-14.1101	14.1101	ENSG00000230815	down
ENSG00000274978	355.765	1.47966	0.216039	6.84902	7.43602e-12	3.07216e-10	RNU11	snRNA	51.49	14.0753	14.0753	ENSG00000274978	up
ENSG00000208018	8.93532	-2.89109	0.591626	-4.88668	1.02551e-06	1.3952e-05	MIR645	miRNA	56.38	-14.0373	14.0373	ENSG00000208018	down
ENSG00000240589	27.4419	-1.92835	0.322162	-5.98565	2.15522e-09	5.51548e-08	RN7SL258P	misc_RNA	53.33	-13.9968	13.9968	ENSG00000240589	down
ENSG00000247735	86.1118	1.61264	0.246627	6.53875	6.20333e-11	2.17008e-09		antisense	47.76	13.9711	13.9711	ENSG00000247735	up
ENSG00000152443	954.976	-1.55847	0.2348	-6.63742	3.19215e-11	1.16959e-09	ZNF776	protein_coding	43.81	-13.9202	13.9202	ENSG00000152443	down
ENSG00000256436	189.018	-1.82071	0.296818	-6.13409	8.56456e-10	2.38967e-08	TAS2R31	protein_coding	40.45	-13.8768	13.8768	ENSG00000256436	down
ENSG00000279372	23.2267	2.10272	0.368473	5.70659	1.15259e-08	2.53516e-07		TEC	51.01	13.8696	13.8696	ENSG00000279372	up
ENSG00000221783	4.45658	-3.82508	0.90973	-4.20463	2.61512e-05	0.000237665	MIR1183	miRNA	48.31	-13.8622	13.8622	ENSG00000221783	down
ENSG00000198551	537.938	-1.61575	0.248328	-6.50651	7.69174e-11	2.63774e-09	ZNF627	protein_coding	48.23	-13.8611	13.8611	ENSG00000198551	down
ENSG00000272716	81.1163	1.74179	0.278063	6.26402	3.75178e-10	1.12821e-08		lincRNA	47.89	13.8431	13.8431	ENSG00000272716	up
ENSG00000211491	5.89263	-3.162	0.681708	-4.63835	3.51197e-06	4.18999e-05	MIR320D1	miRNA	47.92	-13.8426	13.8426	ENSG00000211491	down
ENSG00000266146	9.67369	-2.64308	0.520397	-5.07897	3.79497e-07	5.8255e-06	MIR5190	miRNA	61.25	-13.8356	13.8356	ENSG00000266146	down
ENSG00000177873	216.773	-1.47324	0.216608	-6.80138	1.0362e-11	4.18176e-10	ZNF619	protein_coding	45.23	-13.817	13.817	ENSG00000177873	down
ENSG00000200090	22.158	-2.11369	0.372727	-5.67089	1.42055e-08	3.06166e-07		misc_RNA	44.44	-13.7687	13.7687	ENSG00000200090	down
ENSG00000202119	8.54114	-2.85229	0.585549	-4.87114	1.10957e-06	1.49696e-05	RNU6-302P	snRNA	45.79	-13.7617	13.7617	ENSG00000202119	down
ENSG00000172086	265.515	-1.80462	0.294178	-6.13444	8.54577e-10	2.38921e-08	KRCC1	protein_coding	38.55	-13.7543	13.7543	ENSG00000172086	down
ENSG00000228988	11.8699	2.46019	0.468748	5.24844	1.53396e-07	2.57939e-06		antisense	36.76	13.7487	13.7487	ENSG00000228988	up
ENSG00000280186	110.799	1.58719	0.243009	6.53141	6.51554e-11	2.26593e-09		TEC	42.04	13.7208	13.7208	ENSG00000280186	up
ENSG00000272936	59.1914	-1.73435	0.277615	-6.24729	4.17624e-10	1.24509e-08		antisense	26.74	-13.7096	13.7096	ENSG00000272936	down
ENSG00000269889	85.4181	1.69375	0.268058	6.31861	2.63919e-10	8.23888e-09		antisense	21.04	13.6925	13.6925	ENSG00000269889	up
ENSG00000208028	27.8626	2.01251	0.347613	5.7895	7.05976e-09	1.63822e-07	MIR616	miRNA	40.21	13.6561	13.6561	ENSG00000208028	up
ENSG00000200413	7.79482	-3.33062	0.743088	-4.48213	7.39019e-06	8.03228e-05	SNORD114-26	snoRNA	47.22	-13.6394	13.6394	ENSG00000200413	down
ENSG00000244086	9.53821	2.57481	0.504078	5.10795	3.25674e-07	5.07257e-06		processed_pseudogene	44.54	13.633	13.633	ENSG00000244086	up
ENSG00000207943	3.69335	-4.28625	1.09038	-3.93098	8.46004e-05	0.000659883	MIR634	miRNA	52.58	-13.6326	13.6326	ENSG00000207943	down
ENSG00000207117	19.2556	-2.34448	0.437555	-5.35814	8.40824e-08	1.53431e-06		misc_RNA	42.72	-13.631	13.631	ENSG00000207117	down
ENSG00000202408	3.882	4.63663	1.22786	3.77618	0.000159253	0.00115244	RNU1-122P	snRNA	48.72	13.6242	13.6242	ENSG00000202408	up
ENSG00000284059	5.25121	-3.51347	0.806564	-4.35609	1.32405e-05	0.000132816	MIR5572	miRNA	59.12	-13.6208	13.6208	ENSG00000284059	down
ENSG00000275441	28.7058	1.92446	0.325543	5.91154	3.38919e-09	8.39639e-08		antisense	53.24	13.6173	13.6173	ENSG00000275441	up
ENSG00000252985	11.9809	-2.42037	0.460164	-5.2598	1.44214e-07	2.44269e-06		snoRNA	43.59	-13.5834	13.5834	ENSG00000252985	down
ENSG00000273682	29.1057	-2.10552	0.373237	-5.64124	1.68834e-08	3.5779e-07		processed_pseudogene	56.59	-13.5729	13.5729	ENSG00000273682	down
ENSG00000200608	8.20847	-3.30463	0.736756	-4.48538	7.27847e-06	7.93353e-05	SNORD114-11	snoRNA	49.33	-13.5507	13.5507	ENSG00000200608	down
ENSG00000147459	988.493	-1.50632	0.22622	-6.65867	2.76309e-11	1.02315e-09	DOCK5	protein_coding	42.37	-13.5419	13.5419	ENSG00000147459	down
ENSG00000233644	27.2262	-2.06236	0.362427	-5.69041	1.26733e-08	2.74887e-07	ARHGEF7-IT1	sense_intronic	43.09	-13.5308	13.5308	ENSG00000233644	down
ENSG00000139725	579.311	1.39206	0.20127	6.91637	4.63354e-12	1.93732e-10	RHOF	protein_coding	56.89	13.5208	13.5208	ENSG00000139725	up
ENSG00000178607	175.521	1.65978	0.262273	6.32843	2.47673e-10	7.76655e-09	ERN1	protein_coding	45.1	13.4604	13.4604	ENSG00000178607	up
ENSG00000149308	887.646	-1.68354	0.268134	-6.27874	3.41334e-10	1.03538e-08	NPAT	protein_coding	40.27	-13.4429	13.4429	ENSG00000149308	down
ENSG00000277440	33.898	-1.85221	0.309689	-5.98086	2.21968e-09	5.64983e-08		sense_intronic	43.81	-13.4247	13.4247	ENSG00000277440	down
ENSG00000196150	624.866	-1.71647	0.27624	-6.21369	5.1755e-10	1.51712e-08	ZNF250	protein_coding	47.13	-13.4211	13.4211	ENSG00000196150	down
ENSG00000275202	52.2487	1.73227	0.280146	6.18347	6.27073e-10	1.80761e-08		antisense	61.76	13.4128	13.4128	ENSG00000275202	up
ENSG00000216977	40.4863	-1.95069	0.334802	-5.82642	5.66297e-09	1.34549e-07	RPL21P65	processed_pseudogene	45.49	-13.4035	13.4035	ENSG00000216977	down
ENSG00000272345	26.8277	-1.9254	0.328513	-5.86097	4.60183e-09	1.11428e-07		antisense	35.29	-13.3873	13.3873	ENSG00000272345	down
ENSG00000262202	315.76	1.44549	0.214105	6.75132	1.46505e-11	5.74587e-10		lincRNA	56.2	13.3573	13.3573	ENSG00000262202	up
ENSG00000253925	78.6025	1.68482	0.269308	6.2561	3.94736e-10	1.18446e-08		antisense	44.09	13.3547	13.3547	ENSG00000253925	up
ENSG00000268439	73.1905	-1.74762	0.284709	-6.13828	8.34209e-10	2.33696e-08	EMG1	protein_coding	45.52	-13.3367	13.3367	ENSG00000268439	down
ENSG00000164011	107.084	-1.68331	0.269507	-6.24588	4.21412e-10	1.2537e-08	ZNF691	protein_coding	47.25	-13.3012	13.3012	ENSG00000164011	down
ENSG00000225742	31.5649	1.92771	0.33098	5.82424	5.7374e-09	1.35623e-07	LINC02036	lincRNA	44.61	13.2388	13.2388	ENSG00000225742	up
ENSG00000145868	1148.17	-1.76004	0.288884	-6.09253	1.11138e-09	3.02812e-08	FBXO38	protein_coding	37.05	-13.2334	13.2334	ENSG00000145868	down
ENSG00000224223	178.62	-1.84866	0.311862	-5.92781	3.07005e-09	7.66027e-08	VSTM2A-OT1	sense_overlapping	35.79	-13.1546	13.1546	ENSG00000224223	down
ENSG00000276137	3.73529	-3.77059	0.914478	-4.12321	3.73627e-05	0.000325126	MIR6133	miRNA	50.93	-13.1516	13.1516	ENSG00000276137	down
ENSG00000241217	46.4251	-1.8163	0.303885	-5.97693	2.27385e-09	5.76664e-08	RN7SL809P	misc_RNA	50.84	-13.1483	13.1483	ENSG00000241217	down
ENSG00000275401	109.973	-1.5598	0.241862	-6.44912	1.12499e-10	3.72048e-09		lincRNA	50.69	-13.1482	13.1482	ENSG00000275401	down
ENSG00000271646	49.603	1.74296	0.285718	6.1003	1.0587e-09	2.90163e-08		lincRNA	50.34	13.1373	13.1373	ENSG00000271646	up
ENSG00000212447	3.99687	-4.2266	1.08812	-3.88432	0.000102615	0.000781995	SNORD90	snoRNA	33.33	-13.1312	13.1312	ENSG00000212447	down
ENSG00000227036	53.8025	1.81592	0.30419	5.9697	2.37695e-09	5.99535e-08	LINC00511	lincRNA	47.33	13.1149	13.1149	ENSG00000227036	up
ENSG00000202187	3.45033	-4.22097	1.08735	-3.88187	0.000103656	0.000788636	RNA5SP355	rRNA	47.41	-13.0982	13.0982	ENSG00000202187	down
ENSG00000271265	26.9705	-1.95226	0.339383	-5.75239	8.79917e-09	1.98881e-07		lincRNA	36.1	-13.0829	13.0829	ENSG00000271265	down
ENSG00000141040	306.163	-1.47535	0.223145	-6.61164	3.80092e-11	1.37813e-09	ZNF287	protein_coding	40.28	-13.0727	13.0727	ENSG00000141040	down
ENSG00000208002	12.0806	-3.34517	0.765231	-4.37145	1.23426e-05	0.000124984	MIR643	miRNA	38.14	-13.0567	13.0567	ENSG00000208002	down
ENSG00000264210	1.58654	4.62746	1.25134	3.69801	0.000217295	0.00150817	MIR4716	miRNA	45.24	13.0566	13.0566	ENSG00000264210	up
ENSG00000222881	19.3844	-2.09225	0.377463	-5.54293	2.97457e-08	5.98482e-07		misc_RNA	38.32	-13.02	13.02	ENSG00000222881	down
ENSG00000277324	39.9722	1.82897	0.308462	5.92934	3.0415e-09	7.61633e-08		antisense	51.28	13.0191	13.0191	ENSG00000277324	up
ENSG00000277476	107.193	-1.625	0.258431	-6.28795	3.21688e-10	9.77919e-09		lincRNA	59.74	-13.0158	13.0158	ENSG00000277476	down
ENSG00000274213	21.3348	2.15218	0.394096	5.46106	4.73292e-08	9.11583e-07		lincRNA	63.51	12.9996	12.9996	ENSG00000274213	up
ENSG00000280088	127.695	-1.76224	0.292002	-6.03503	1.58935e-09	4.20694e-08		TEC	39.54	-12.9984	12.9984	ENSG00000280088	down
ENSG00000274799	10.6303	-2.48907	0.491138	-5.06797	4.02087e-07	6.10497e-06		misc_RNA	55.32	-12.9788	12.9788	ENSG00000274799	down
ENSG00000273175	166.581	1.57759	0.247614	6.37119	1.87568e-10	6.03121e-09		lincRNA	45.05	12.9672	12.9672	ENSG00000273175	up
ENSG00000265565	38.3926	1.91468	0.331411	5.77735	7.58883e-09	1.74643e-07	MIR3143	miRNA	41.27	12.9391	12.9391	ENSG00000265565	up
ENSG00000261447	22.1106	2.04735	0.367493	5.57113	2.53096e-08	5.16693e-07		lincRNA	53.89	12.8712	12.8712	ENSG00000261447	up
ENSG00000268521	47.6421	-1.95619	0.343668	-5.6921	1.25484e-08	2.72988e-07	VN1R83P	unprocessed_pseudogene	35.96	-12.8402	12.8402	ENSG00000268521	down
ENSG00000206828	529.812	1.41671	0.211894	6.68596	2.29417e-11	8.67982e-10		snRNA	45.12	12.8375	12.8375	ENSG00000206828	up
ENSG00000146267	1024.41	-1.57132	0.247479	-6.34928	2.16327e-10	6.87654e-09	FAXC	protein_coding	41.71	-12.8261	12.8261	ENSG00000146267	down
ENSG00000259291	122.084	-1.62962	0.261414	-6.23388	4.55026e-10	1.34794e-08	ZNF710-AS1	antisense	53.18	-12.8257	12.8257	ENSG00000259291	down
ENSG00000206784	4.32678	-3.72693	0.910021	-4.09543	4.21386e-05	0.000362158		misc_RNA	40.71	-12.8247	12.8247	ENSG00000206784	down
ENSG00000266063	4.22767	-4.59254	1.25004	-3.67391	0.000238869	0.00163509	MIR4771-2	miRNA	44.59	-12.7969	12.7969	ENSG00000266063	down
ENSG00000173218	392.094	-1.47121	0.22483	-6.54366	6.00322e-11	2.11068e-09	VANGL1	protein_coding	45.32	-12.7636	12.7636	ENSG00000173218	down
ENSG00000270964	82.8819	1.61152	0.257785	6.25142	4.06739e-10	1.21524e-08		lincRNA	46.77	12.7558	12.7558	ENSG00000270964	up
ENSG00000264885	200.627	-1.53741	0.240208	-6.40034	1.55028e-10	5.07872e-09		sense_intronic	46.1	-12.7517	12.7517	ENSG00000264885	down
ENSG00000238658	13.8692	-2.20503	0.412695	-5.34299	9.14243e-08	1.64883e-06	RNU6-625P	snRNA	38.32	-12.7513	12.7513	ENSG00000238658	down
ENSG00000254028	22.1326	1.98173	0.352344	5.62441	1.86144e-08	3.91493e-07		lincRNA	43.09	12.6975	12.6975	ENSG00000254028	up
ENSG00000275769	22.266	-2.01566	0.362217	-5.56478	2.62479e-08	5.35065e-07		sense_intronic	34.05	-12.6414	12.6414	ENSG00000275769	down
ENSG00000236095	25.81	-2.03154	0.367024	-5.53517	3.10929e-08	6.21992e-07		sense_intronic	42.14	-12.6082	12.6082	ENSG00000236095	down
ENSG00000260400	147.588	-1.88179	0.327672	-5.74288	9.30777e-09	2.0902e-07		sense_overlapping	33.03	-12.57	12.57	ENSG00000260400	down
ENSG00000238250	20.7589	-2.13057	0.395365	-5.38886	7.09049e-08	1.30756e-06	ST6GAL2-IT1	sense_intronic	39.64	-12.5353	12.5353	ENSG00000238250	down
ENSG00000233220	52.49	1.70093	0.28211	6.02932	1.64647e-09	4.33342e-08	LINC00167	lincRNA	54.19	12.5242	12.5242	ENSG00000233220	up
ENSG00000237373	23.3529	-1.98339	0.355531	-5.57866	2.42376e-08	4.96996e-07	BRWD1-IT1	sense_overlapping	37.38	-12.5026	12.5026	ENSG00000237373	down
ENSG00000152782	440.072	-1.68715	0.279633	-6.03345	1.60496e-09	4.23217e-08	PANK1	protein_coding	39.91	-12.4401	12.4401	ENSG00000152782	down
ENSG00000268105	52.1934	-1.76318	0.298716	-5.90253	3.57967e-09	8.8056e-08		processed_pseudogene	36.78	-12.4397	12.4397	ENSG00000268105	down
ENSG00000185716	272.897	-1.80121	0.30838	-5.84088	5.19253e-09	1.24219e-07	C16orf52	protein_coding	39.3	-12.4388	12.4388	ENSG00000185716	down
ENSG00000267543	19.4356	-1.96698	0.351985	-5.58823	2.29389e-08	4.75266e-07		sense_intronic	46.92	-12.4373	12.4373	ENSG00000267543	down
ENSG00000279089	376.274	-1.6916	0.280796	-6.02431	1.69834e-09	4.46149e-08		TEC	37.78	-12.4342	12.4342	ENSG00000279089	down
ENSG00000199460	6.06268	-2.94554	0.647401	-4.54979	5.36989e-06	6.09164e-05	RNU6-1216P	snRNA	40.19	-12.4162	12.4162	ENSG00000199460	down
ENSG00000257680	52.2655	-1.99596	0.360509	-5.5365	3.08579e-08	6.1818e-07		processed_pseudogene	41.86	-12.3927	12.3927	ENSG00000257680	down
ENSG00000130921	399.694	-1.61274	0.262351	-6.14727	7.88287e-10	2.21724e-08	C12orf65	protein_coding	47.41	-12.3442	12.3442	ENSG00000130921	down
ENSG00000273306	76.3679	-1.78248	0.306035	-5.82442	5.73096e-09	1.35623e-07		antisense	44.41	-12.2415	12.2415	ENSG00000273306	down
ENSG00000263235	41.9802	-1.74822	0.297271	-5.88089	4.08064e-09	9.9675e-08		sense_overlapping	50.84	-12.24	12.24	ENSG00000263235	down
ENSG00000206778	5.81117	-3.04752	0.686875	-4.43679	9.13092e-06	9.67503e-05	RNU6-213P	snRNA	41.35	-12.2338	12.2338	ENSG00000206778	down
ENSG00000252112	9.68319	-2.35272	0.46525	-5.0569	4.26128e-07	6.4071e-06		snoRNA	43.75	-12.2185	12.2185	ENSG00000252112	down
ENSG00000273156	64.6327	-1.79909	0.311239	-5.78042	7.45155e-09	1.71768e-07		lincRNA	30.83	-12.171	12.171	ENSG00000273156	down
ENSG00000269961	30.197	1.84481	0.323394	5.70451	1.16678e-08	2.55425e-07		lincRNA	48.32	12.1623	12.1623	ENSG00000269961	up
ENSG00000206727	4.46436	-4.51898	1.25346	-3.60521	0.000311897	0.00206492	SNORD116-9	snoRNA	45.26	-12.1339	12.1339	ENSG00000206727	down
ENSG00000224152	125.943	1.5512	0.249717	6.21181	5.2377e-10	1.53203e-08		antisense	51.32	12.1222	12.1222	ENSG00000224152	up
ENSG00000139800	1001.48	-1.37805	0.209482	-6.57838	4.75604e-11	1.70666e-09	ZIC5	protein_coding	51.78	-12.0826	12.0826	ENSG00000139800	down
ENSG00000141639	250.208	-1.55389	0.250775	-6.19636	5.77839e-10	1.68156e-08	MAPK4	protein_coding	45.75	-12.0804	12.0804	ENSG00000141639	down
ENSG00000261758	86.5988	1.60255	0.263015	6.093	1.10815e-09	3.02525e-08		antisense	43.73	12.0499	12.0499	ENSG00000261758	up
ENSG00000279948	119.344	-1.58535	0.258789	-6.12602	9.01038e-10	2.50903e-08		TEC	46.34	-12.0494	12.0494	ENSG00000279948	down
ENSG00000273783	172.153	1.49422	0.236774	6.31077	2.77658e-10	8.6484e-09		antisense	46.82	12.048	12.048	ENSG00000273783	up
ENSG00000271576	696.818	1.32363	0.197882	6.68896	2.24764e-11	8.52694e-10		lincRNA	43.79	12.0042	12.0042	ENSG00000271576	up
ENSG00000283078	106.634	1.61414	0.266503	6.05675	1.38903e-09	3.71913e-08		lincRNA	51.24	11.9923	11.9923	ENSG00000283078	up
ENSG00000176840	10.0551	2.38868	0.480929	4.9668	6.80653e-07	9.57246e-06	MIR7-3HG	lincRNA	51.53	11.9887	11.9887	ENSG00000176840	up
ENSG00000268713	52.8435	-1.79754	0.314306	-5.71909	1.07098e-08	2.38199e-07		lincRNA	40.14	-11.9052	11.9052	ENSG00000268713	down
ENSG00000242791	27.6892	-1.89088	0.339187	-5.57474	2.479e-08	5.0683e-07		lincRNA	37.87	-11.9033	11.9033	ENSG00000242791	down
ENSG00000109674	496.389	-1.61545	0.268216	-6.02296	1.71253e-09	4.49032e-08	NEIL3	protein_coding	37.34	-11.8699	11.8699	ENSG00000109674	down
ENSG00000272662	44.3615	1.67612	0.283694	5.90822	3.45833e-09	8.53266e-08		lincRNA	42.86	11.8484	11.8484	ENSG00000272662	up
ENSG00000115221	16.1096	-2.09174	0.395932	-5.28307	1.27036e-07	2.19172e-06	ITGB6	protein_coding	40.66	-11.8376	11.8376	ENSG00000115221	down
ENSG00000283736	26.4651	1.8905	0.34055	5.5513	2.83549e-08	5.73815e-07	MIR484	miRNA	59.49	11.799	11.799	ENSG00000283736	up
ENSG00000252153	7.99811	-2.72146	0.590394	-4.60957	4.03495e-06	4.74081e-05	MIR2278	miRNA	58.33	-11.768	11.768	ENSG00000252153	down
ENSG00000248521	136.357	-1.72877	0.298303	-5.79535	6.81805e-09	1.59275e-07		processed_pseudogene	55.01	-11.7519	11.7519	ENSG00000248521	down
ENSG00000255571	758.118	-1.55798	0.25531	-6.10231	1.04546e-09	2.871e-08	MIR9-3HG	lincRNA	53.82	-11.7502	11.7502	ENSG00000255571	down
ENSG00000252317	5.23188	-2.99966	0.68582	-4.37384	1.22082e-05	0.000123979		misc_RNA	37.63	-11.7186	11.7186	ENSG00000252317	down
ENSG00000277590	57.8064	1.62928	0.273871	5.94907	2.69663e-09	6.78936e-08	MIR7845	miRNA	72.73	11.6789	11.6789	ENSG00000277590	up
ENSG00000225423	69.1915	-1.67788	0.286772	-5.85092	4.88849e-09	1.17755e-07	TNPO1P1	processed_pseudogene	41.12	-11.6261	11.6261	ENSG00000225423	down
ENSG00000274220	56.8595	1.73875	0.302659	5.74493	9.19606e-09	2.06845e-07		lincRNA	46.42	11.6224	11.6224	ENSG00000274220	up
ENSG00000263766	33.7769	-1.76494	0.309632	-5.70011	1.19734e-08	2.61293e-07		antisense	43.3	-11.6183	11.6183	ENSG00000263766	down
ENSG00000237605	17.0499	2.03021	0.382799	5.3036	1.13543e-07	1.98351e-06		antisense	56.26	11.5774	11.5774	ENSG00000237605	up
ENSG00000256294	223.249	-1.5295	0.250457	-6.10685	1.01618e-09	2.80163e-08	ZNF225	protein_coding	41.4	-11.5517	11.5517	ENSG00000256294	down
ENSG00000258001	19.2775	2.0111	0.377855	5.32242	1.02399e-07	1.82081e-06		lincRNA	43.48	11.5432	11.5432	ENSG00000258001	up
ENSG00000196152	172.202	-1.43856	0.228593	-6.29308	3.11233e-10	9.52373e-09	ZNF79	protein_coding	47.15	-11.5389	11.5389	ENSG00000196152	down
ENSG00000177614	358.919	-1.64663	0.279886	-5.88321	4.02381e-09	9.84596e-08	PGBD5	protein_coding	48.34	-11.5375	11.5375	ENSG00000177614	down
ENSG00000207174	6.74788	-2.98631	0.687886	-4.34129	1.41649e-05	0.000140569	SNORD116-15	snoRNA	41.3	-11.5036	11.5036	ENSG00000207174	down
ENSG00000270742	96.4041	-1.68746	0.290919	-5.80045	6.61353e-09	1.54757e-07		sense_intronic	41.28	-11.4922	11.4922	ENSG00000270742	down
ENSG00000207093	4.53861	-4.04814	1.09209	-3.70677	0.000209923	0.00146358	SNORD116-8	snoRNA	44.21	-11.4748	11.4748	ENSG00000207093	down
ENSG00000232906	82.796	-1.79219	0.3188	-5.62166	1.89128e-08	3.9717e-07		processed_pseudogene	33.95	-11.4718	11.4718	ENSG00000232906	down
ENSG00000222958	3.36803	-4.04792	1.09328	-3.70255	0.00021344	0.0014829	MIR1913	miRNA	63.75	-11.4511	11.4511	ENSG00000222958	down
ENSG00000208012	2.76382	-4.43402	1.25573	-3.53104	0.000413936	0.00264368	MIRLET7F2	miRNA	42.17	-11.43	11.43	ENSG00000208012	down
ENSG00000270277	163.668	-1.53872	0.254122	-6.05506	1.40364e-09	3.75103e-08		antisense	39.77	-11.4263	11.4263	ENSG00000270277	down
ENSG00000283676	2.73129	4.38018	1.23392	3.54982	0.000385494	0.00248138	MIR5087	miRNA	42.11	11.4117	11.4117	ENSG00000283676	up
ENSG00000199204	8.17753	-2.85875	0.647195	-4.41714	1.00016e-05	0.000104529		misc_RNA	40.2	-11.38	11.38	ENSG00000199204	down
ENSG00000241525	35.9803	1.83769	0.33246	5.52755	3.2473e-08	6.46813e-07		antisense	50.98	11.3739	11.3739	ENSG00000241525	up
ENSG00000265745	19.9252	-1.96105	0.366688	-5.34802	8.89207e-08	1.60994e-06	RN7SL375P	misc_RNA	52.68	-11.3608	11.3608	ENSG00000265745	down
ENSG00000163684	532.085	-1.58681	0.267684	-5.92792	3.06789e-09	7.66027e-08	RPP14	protein_coding	44.14	-11.2914	11.2914	ENSG00000163684	down
ENSG00000218730	18.7711	-2.06073	0.396517	-5.19708	2.02447e-07	3.32783e-06		processed_pseudogene	44.33	-11.2883	11.2883	ENSG00000218730	down
ENSG00000238300	10.4195	-2.39764	0.498398	-4.81069	1.50409e-06	1.96448e-05	SNORD121B	snoRNA	40.74	-11.2851	11.2851	ENSG00000238300	down
ENSG00000125846	323.366	-1.67359	0.290026	-5.77047	7.90498e-09	1.81021e-07	ZNF133	protein_coding	40.41	-11.2838	11.2838	ENSG00000125846	down
ENSG00000165655	311.076	1.37517	0.216219	6.36011	2.01615e-10	6.43827e-09	ZNF503	protein_coding	61.2	11.2644	11.2644	ENSG00000165655	up
ENSG00000118596	41.1144	-1.74477	0.309201	-5.64283	1.6728e-08	3.55036e-07	SLC16A7	protein_coding	35.78	-11.2533	11.2533	ENSG00000118596	down
ENSG00000232082	44.6133	-1.89326	0.349851	-5.41163	6.24549e-08	1.17349e-06	RPS6KA2-IT1	sense_intronic	53.76	-11.228	11.228	ENSG00000232082	down
ENSG00000251774	11.1448	-2.3825	0.494898	-4.81412	1.47851e-06	1.94018e-05	RNU6-377P	snRNA	40.2	-11.2267	11.2267	ENSG00000251774	down
ENSG00000207309	19.9719	-2.16852	0.430869	-5.0329	4.83119e-07	7.08688e-06	RNU4-70P	snRNA	41.01	-11.1669	11.1669	ENSG00000207309	down
ENSG00000261428	278.189	-1.73168	0.307189	-5.63719	1.72851e-08	3.65191e-07		antisense	40.23	-11.1477	11.1477	ENSG00000261428	down
ENSG00000117616	528.598	1.39635	0.222675	6.27078	3.59243e-10	1.08734e-08	RSRP1	protein_coding	46.4	11.12	11.12	ENSG00000117616	up
ENSG00000184557	109.245	1.57925	0.267899	5.89493	3.7483e-09	9.18796e-08	SOCS3	protein_coding	62.24	11.1128	11.1128	ENSG00000184557	up
ENSG00000224142	24.9348	-1.95687	0.369996	-5.28889	1.23058e-07	2.12572e-06	AMMECR1-IT1	sense_intronic	43.78	-11.1003	11.1003	ENSG00000224142	down
ENSG00000105072	91.8154	-1.72995	0.307395	-5.62778	1.82548e-08	3.8451e-07	C19orf44	protein_coding	51.63	-11.0978	11.0978	ENSG00000105072	down
ENSG00000278099	202.458	1.43685	0.232675	6.17533	6.60247e-10	1.89149e-08		snRNA	51.52	11.097	11.097	ENSG00000278099	up
ENSG00000215930	10.0065	-2.38351	0.498229	-4.78396	1.71873e-06	2.21778e-05	MIR942	miRNA	44.19	-11.0931	11.0931	ENSG00000215930	down
ENSG00000275765	107.492	1.47801	0.243057	6.08092	1.19494e-09	3.23874e-08		lincRNA	61.96	11.0697	11.0697	ENSG00000275765	up
ENSG00000259562	67.5598	-1.59093	0.271365	-5.8627	4.55394e-09	1.10461e-07		transcribed_processed_pseudogene	41.58	-11.0678	11.0678	ENSG00000259562	down
ENSG00000206621	10.1585	-2.34495	0.487155	-4.81356	1.48262e-06	1.94374e-05	SNORD116-14	snoRNA	41.3	-11.0479	11.0479	ENSG00000206621	down
ENSG00000272991	27.2471	1.87165	0.346715	5.39824	6.72975e-08	1.25601e-06		antisense	34.57	11.0446	11.0446	ENSG00000272991	up
ENSG00000141582	631.581	1.51015	0.251744	5.99876	1.98831e-09	5.12653e-08	CBX4	protein_coding	62.53	11.0093	11.0093	ENSG00000141582	up
ENSG00000275908	2.76264	-3.99266	1.09644	-3.64149	0.000271064	0.00182496		snRNA	38.95	-10.9349	10.9349	ENSG00000275908	down
ENSG00000225218	12.4431	-2.2155	0.45016	-4.92158	8.5848e-07	1.18109e-05		lincRNA	51.1	-10.9173	10.9173	ENSG00000225218	down
ENSG00000207205	332.442	1.3356	0.210435	6.34688	2.1973e-10	6.95295e-09	RNVU1-15	snRNA	52.73	10.8956	10.8956	ENSG00000207205	up
ENSG00000203872	204.454	-1.61462	0.27987	-5.76917	7.96628e-09	1.82126e-07	C6orf163	protein_coding	40.23	-10.8819	10.8819	ENSG00000203872	down
ENSG00000251748	15.8006	-2.11605	0.421171	-5.02421	5.05513e-07	7.34811e-06	RNU4ATAC11P	snRNA	49.21	-10.8634	10.8634	ENSG00000251748	down
ENSG00000199914	6.38724	-3.97752	1.09375	-3.63661	0.000276254	0.00185697	SNORD114-16	snoRNA	47.14	-10.8634	10.8634	ENSG00000199914	down
ENSG00000222266	4.17438	-3.26898	0.813436	-4.01873	5.85121e-05	0.000479532	RNU6-757P	snRNA	38	-10.8503	10.8503	ENSG00000222266	down
ENSG00000153767	251.09	-1.6403	0.287513	-5.70513	1.16257e-08	2.55281e-07	GTF2E1	protein_coding	38.04	-10.8145	10.8145	ENSG00000153767	down
ENSG00000139675	240.532	-1.72897	0.311296	-5.55413	2.79005e-08	5.65443e-07	HNRNPA1L2	protein_coding	41.98	-10.802	10.802	ENSG00000139675	down
ENSG00000279059	203.127	-1.45272	0.239747	-6.05941	1.36624e-09	3.67934e-08		TEC	39.83	-10.7999	10.7999	ENSG00000279059	down
ENSG00000231466	72.6334	-1.66884	0.295349	-5.65041	1.60068e-08	3.42107e-07		processed_pseudogene	41.79	-10.7905	10.7905	ENSG00000231466	down
ENSG00000206717	5.09124	-3.2683	0.816158	-4.00449	6.21504e-05	0.000504266		misc_RNA	44.9	-10.7767	10.7767	ENSG00000206717	down
ENSG00000225526	11.6917	2.23094	0.457936	4.87173	1.10624e-06	1.4939e-05	MKRN2OS	protein_coding	43.71	10.7658	10.7658	ENSG00000225526	up
ENSG00000260475	38.702	1.70084	0.304677	5.58243	2.37184e-08	4.87784e-07		lincRNA	59.61	10.7353	10.7353	ENSG00000260475	up
ENSG00000279031	24.305	-1.86963	0.351233	-5.32305	1.02043e-07	1.81681e-06		TEC	47.62	-10.733	10.733	ENSG00000279031	down
ENSG00000102554	29.3927	1.79384	0.330259	5.43163	5.58407e-08	1.06067e-06	KLF5	protein_coding	38.99	10.7172	10.7172	ENSG00000102554	up
ENSG00000200769	14.652	-2.07457	0.411881	-5.03683	4.73313e-07	6.98087e-06		misc_RNA	42.39	-10.6967	10.6967	ENSG00000200769	down
ENSG00000272735	37.0416	1.69378	0.303365	5.58331	2.35981e-08	4.8603e-07		lincRNA	53.38	10.6934	10.6934	ENSG00000272735	up
ENSG00000238311	6.47295	-2.63396	0.591289	-4.45461	8.40475e-06	8.98766e-05	SNORD13E	snoRNA	42.31	-10.6579	10.6579	ENSG00000238311	down
ENSG00000200997	91.7737	1.55348	0.267047	5.81726	5.98218e-09	1.40692e-07	RNU1-85P	snRNA	41.46	10.644	10.644	ENSG00000200997	up
ENSG00000142166	460.566	-1.53424	0.262132	-5.85293	4.82987e-09	1.16545e-07	IFNAR1	protein_coding	41.3	-10.6377	10.6377	ENSG00000142166	down
ENSG00000272148	25.52	-1.82793	0.341071	-5.35939	8.3503e-08	1.52774e-06		antisense	42.5	-10.6312	10.6312	ENSG00000272148	down
ENSG00000200522	6.21598	-2.57284	0.57172	-4.50018	6.78963e-06	7.46109e-05	RNU6-957P	snRNA	37.37	-10.6186	10.6186	ENSG00000200522	down
ENSG00000224687	72.9672	1.56536	0.270494	5.78703	7.164e-09	1.65964e-07	RASAL2-AS1	lincRNA	45.58	10.6131	10.6131	ENSG00000224687	up
ENSG00000236073	6.96077	-2.90234	0.687146	-4.22375	2.40266e-05	0.000221391		processed_pseudogene	41.74	-10.6076	10.6076	ENSG00000236073	down
ENSG00000206737	61.3151	1.58652	0.276418	5.73956	9.49212e-09	2.12474e-07	RNVU1-18	snRNA	54.27	10.5863	10.5863	ENSG00000206737	up
ENSG00000200406	6.63385	-3.25288	0.817902	-3.9771	6.97597e-05	0.000558519	SNORD114-23	snoRNA	45.83	-10.5815	10.5815	ENSG00000200406	down
ENSG00000276449	123.5	-1.59669	0.279387	-5.71496	1.09727e-08	2.42497e-07		antisense	41.89	-10.5626	10.5626	ENSG00000276449	down
ENSG00000207263	5.76792	-2.78968	0.648891	-4.29915	1.71452e-05	0.000165542	SNORD116-16	snoRNA	43.48	-10.548	10.548	ENSG00000207263	down
ENSG00000238964	6.70994	-2.7017	0.618035	-4.37144	1.23431e-05	0.000124984	RNU7-125P	snRNA	35.48	-10.5451	10.5451	ENSG00000238964	down
ENSG00000270022	465.117	1.31406	0.208792	6.29366	3.10071e-10	9.50907e-09		lincRNA	49.25	10.5412	10.5412	ENSG00000270022	up
ENSG00000264292	5.85594	-2.69806	0.616902	-4.37357	1.22232e-05	0.000124041	MIR2467	miRNA	60.49	-10.5398	10.5398	ENSG00000264292	down
ENSG00000185278	1224.48	-1.55218	0.26831	-5.78502	7.25045e-09	1.67688e-07	ZBTB37	protein_coding	40.41	-10.5168	10.5168	ENSG00000185278	down
ENSG00000234911	126.865	1.4481	0.241894	5.98651	2.14392e-09	5.49721e-08	TEX21P	unitary_pseudogene	42.85	10.513	10.513	ENSG00000234911	up
ENSG00000273680	101.083	-1.47307	0.248168	-5.93579	2.92438e-09	7.33625e-08		antisense	36.71	-10.5097	10.5097	ENSG00000273680	down
ENSG00000272477	569.153	-1.43047	0.237733	-6.01712	1.77544e-09	4.63781e-08		sense_intronic	31.69	-10.4906	10.4906	ENSG00000272477	down
ENSG00000187772	2063.79	-1.54104	0.265959	-5.79427	6.86202e-09	1.60033e-07	LIN28B	protein_coding	36.8	-10.4726	10.4726	ENSG00000187772	down
ENSG00000201302	109.218	1.43299	0.238731	6.00252	1.94279e-09	5.01846e-08	SNORA65	snoRNA	54.62	10.46	10.46	ENSG00000201302	up
ENSG00000237738	9.79366	-2.28329	0.481168	-4.74531	2.08191e-06	2.63266e-05	RNF216-IT1	sense_intronic	48.47	-10.4566	10.4566	ENSG00000237738	down
ENSG00000256667	210.552	-1.64157	0.293244	-5.59799	2.16854e-08	4.51986e-07	KLRA1P	transcribed_unprocessed_pseudogene	33.5	-10.4156	10.4156	ENSG00000256667	down
ENSG00000199568	740.696	1.26691	0.198981	6.36696	1.92815e-10	6.1714e-09	RNU5A-1	snRNA	41.38	10.4008	10.4008	ENSG00000199568	up
ENSG00000145723	112.127	-1.49967	0.256353	-5.85001	4.91544e-09	1.17996e-07	GIN1	protein_coding	36.01	-10.3899	10.3899	ENSG00000145723	down
ENSG00000196511	43.191	1.6059	0.284218	5.65026	1.60205e-08	3.42107e-07	TPK1	protein_coding	37.29	10.3835	10.3835	ENSG00000196511	up
ENSG00000212429	10.3641	-2.24452	0.470818	-4.76728	1.86732e-06	2.38959e-05	RNU11-6P	snRNA	43.61	-10.3734	10.3734	ENSG00000212429	down
ENSG00000207336	7.38375	-2.54388	0.568807	-4.4723	7.73816e-06	8.36478e-05	RNU6-658P	snRNA	38.68	-10.3728	10.3728	ENSG00000207336	down
ENSG00000272440	13.1437	-2.01036	0.399518	-5.03196	4.85484e-07	7.10021e-06		lincRNA	26.98	-10.3508	10.3508	ENSG00000272440	down
ENSG00000200999	6.54311	-2.8066	0.66176	-4.24111	2.2242e-05	0.000206701		snoRNA	42.5	-10.3414	10.3414	ENSG00000200999	down
ENSG00000258655	119.448	1.41003	0.234349	6.01679	1.77915e-09	4.63877e-08	ARHGAP5-AS1	antisense	46	10.3406	10.3406	ENSG00000258655	up
ENSG00000161298	474.948	-1.5389	0.26754	-5.75202	8.81851e-09	1.98995e-07	ZNF382	protein_coding	41.92	-10.3124	10.3124	ENSG00000161298	down
ENSG00000200683	2.82887	-3.90756	1.09418	-3.57123	0.000355304	0.00231055	RNU6-379P	snRNA	38.46	-10.3014	10.3014	ENSG00000200683	down
ENSG00000260273	39.0047	1.72288	0.317228	5.43104	5.60266e-08	1.06275e-06		antisense	47.71	10.2917	10.2917	ENSG00000260273	up
ENSG00000207739	60.0268	-1.52694	0.265243	-5.75675	8.57485e-09	1.9476e-07	MIR218-2	miRNA	55.45	-10.2465	10.2465	ENSG00000207739	down
ENSG00000259826	75.1198	1.51819	0.262991	5.77277	7.79782e-09	1.78862e-07		antisense	47.18	10.2439	10.2439	ENSG00000259826	up
ENSG00000222112	26.1176	-1.90566	0.370239	-5.14711	2.64532e-07	4.21888e-06	RN7SKP16	misc_RNA	54.18	-10.2425	10.2425	ENSG00000222112	down
ENSG00000227172	20.9862	1.90251	0.369661	5.14665	2.65186e-07	4.22447e-06		antisense	40.78	10.2245	10.2245	ENSG00000227172	up
ENSG00000155542	314.116	1.36714	0.225057	6.07462	1.24284e-09	3.36002e-08	SETD9	protein_coding	38.6	10.2175	10.2175	ENSG00000155542	up
ENSG00000244232	13.5982	-2.12643	0.437489	-4.86053	1.17075e-06	1.56884e-05	RN7SL698P	misc_RNA	52.98	-10.2162	10.2162	ENSG00000244232	down
ENSG00000251726	6.55886	-2.59461	0.590961	-4.39048	1.13099e-05	0.000116384	RNU7-41P	snRNA	44.26	-10.2075	10.2075	ENSG00000251726	down
ENSG00000208883	4.3099	-3.90781	1.09979	-3.55325	0.000380505	0.00245381	SNORD96B	snoRNA	50.63	-10.2	10.2	ENSG00000208883	down
ENSG00000138756	328.16	-1.51699	0.263308	-5.76125	8.34919e-09	1.89944e-07	BMP2K	protein_coding	35.68	-10.1962	10.1962	ENSG00000138756	down
ENSG00000171016	1435.3	-1.56642	0.276336	-5.66854	1.44022e-08	3.09926e-07	PYGO1	protein_coding	39.31	-10.1954	10.1954	ENSG00000171016	down
ENSG00000272906	34.468	1.6883	0.30943	5.45616	4.86555e-08	9.35678e-07		lincRNA	54.1	10.1785	10.1785	ENSG00000272906	up
ENSG00000276030	12.8302	-2.73578	0.642122	-4.26053	2.03941e-05	0.000192507		lincRNA	32.28	-10.1649	10.1649	ENSG00000276030	down
ENSG00000227962	21.8388	-1.95071	0.385534	-5.05976	4.19776e-07	6.32525e-06		processed_pseudogene	40.43	-10.1416	10.1416	ENSG00000227962	down
ENSG00000265093	20.4054	-1.89477	0.369022	-5.13456	2.82802e-07	4.45918e-06	RN7SL246P	misc_RNA	50	-10.1384	10.1384	ENSG00000265093	down
ENSG00000215218	152.74	-1.57727	0.280159	-5.62993	1.80286e-08	3.80321e-07	UBE2QL1	protein_coding	47.32	-10.1259	10.1259	ENSG00000215218	down
ENSG00000258650	7.8019	-2.37866	0.520224	-4.57237	4.82228e-06	5.54422e-05	HSBP1P1	processed_pseudogene	46.39	-10.124	10.124	ENSG00000258650	down
ENSG00000271797	23.151	1.8126	0.345644	5.24411	1.5704e-07	2.63113e-06		antisense	53.6	10.114	10.114	ENSG00000271797	up
ENSG00000175595	196.648	-1.53711	0.270125	-5.69039	1.26752e-08	2.74887e-07	ERCC4	protein_coding	39.57	-10.0848	10.0848	ENSG00000175595	down
ENSG00000240207	158.172	-1.59718	0.286049	-5.58359	2.35607e-08	4.85978e-07		antisense	43.38	-10.0836	10.0836	ENSG00000240207	down
ENSG00000276326	3.63049	-3.46556	0.923704	-3.75181	0.000175563	0.00125545	MIR2909	miRNA	52.17	-10.0543	10.0543	ENSG00000276326	down
ENSG00000201558	254.345	1.31287	0.213646	6.14506	7.99309e-10	2.24371e-08	RNVU1-6	snRNA	50.61	10.0422	10.0422	ENSG00000201558	up
ENSG00000256588	31.7091	-1.71028	0.31784	-5.38095	7.40925e-08	1.35914e-06		sense_intronic	41.14	-10.0338	10.0338	ENSG00000256588	down
ENSG00000185379	439.879	-1.47686	0.254948	-5.79277	6.92352e-09	1.61198e-07	RAD51D	protein_coding	47.17	-10.0318	10.0318	ENSG00000185379	down
ENSG00000247363	31.8255	1.70108	0.315374	5.39385	6.89655e-08	1.28027e-06		lincRNA	42.44	10.0239	10.0239	ENSG00000247363	up
ENSG00000243951	18.9643	-1.91669	0.377626	-5.07563	3.86224e-07	5.89627e-06	RN7SL308P	misc_RNA	52.53	-10.0232	10.0232	ENSG00000243951	down
ENSG00000235688	14.4778	2.07224	0.425615	4.86882	1.12269e-06	1.51319e-05		antisense	57.25	9.98842	9.98842	ENSG00000235688	up
ENSG00000228701	63.0897	1.50701	0.263478	5.7197	1.06712e-08	2.37719e-07	TNKS2-AS1	antisense	38.44	9.98237	9.98237	ENSG00000228701	up
ENSG00000252503	4.71933	-2.9936	0.743071	-4.02868	5.60907e-05	0.000463549	RNU6-531P	snRNA	46.15	-9.98036	9.98036	ENSG00000252503	down
ENSG00000222343	36.8346	-1.92591	0.381384	-5.0498	4.42273e-07	6.63553e-06	RN7SKP139	misc_RNA	48.81	-9.97261	9.97261	ENSG00000222343	down
ENSG00000268362	281.812	-1.42839	0.243223	-5.87275	4.28624e-09	1.04331e-07		lincRNA	45.45	-9.97243	9.97243	ENSG00000268362	down
ENSG00000215952	13.7537	-1.99394	0.402655	-4.95198	7.34609e-07	1.0228e-05	MIR921	miRNA	55.36	-9.95019	9.95019	ENSG00000215952	down
ENSG00000153814	132.941	-1.63319	0.297853	-5.48322	4.17645e-08	8.13269e-07	JAZF1	protein_coding	41.44	-9.94576	9.94576	ENSG00000153814	down
ENSG00000047056	328.334	-1.43859	0.24617	-5.84388	5.09984e-09	1.22212e-07	WDR37	protein_coding	45.5	-9.9448	9.9448	ENSG00000047056	down
ENSG00000206763	22.3882	-1.92602	0.382044	-5.04136	4.62234e-07	6.86839e-06	RNU6-10P	snRNA	44.86	-9.94433	9.94433	ENSG00000206763	down
ENSG00000232519	41.7429	1.5987	0.288933	5.53313	3.14567e-08	6.28368e-07		antisense	64.13	9.91482	9.91482	ENSG00000232519	up
ENSG00000110768	814.602	-1.58884	0.286306	-5.54946	2.86561e-08	5.78231e-07	GTF2H1	protein_coding	40.71	-9.91102	9.91102	ENSG00000110768	down
ENSG00000249493	21.4142	-1.82715	0.353307	-5.17156	2.32147e-07	3.78033e-06	ANKRD20A18P	unprocessed_pseudogene	35.73	-9.90767	9.90767	ENSG00000249493	down
ENSG00000267144	19.5057	1.91961	0.381103	5.03697	4.72953e-07	6.98087e-06		lincRNA	39.12	9.89766	9.89766	ENSG00000267144	up
ENSG00000281468	35.1989	-1.83043	0.354505	-5.16334	2.42584e-07	3.92276e-06		sense_intronic	30.71	-9.89604	9.89604	ENSG00000281468	down
ENSG00000207993	3.41327	-3.87686	1.10386	-3.51211	0.00044457	0.00281352	MIR134	miRNA	60.27	-9.8889	9.8889	ENSG00000207993	down
ENSG00000275097	75.3676	-1.55862	0.279104	-5.58438	2.34535e-08	4.84486e-07		3prime_overlapping_ncRNA	31.22	-9.84228	9.84228	ENSG00000275097	down
ENSG00000201318	4.21448	-3.44612	0.926213	-3.72066	0.000198706	0.00139515	SNORD114-30	snoRNA	45.83	-9.83998	9.83998	ENSG00000201318	down
ENSG00000240399	51.5491	-1.59087	0.288215	-5.51974	3.39492e-08	6.74286e-07		transcribed_processed_pseudogene	43.65	-9.81753	9.81753	ENSG00000240399	down
ENSG00000280040	23.0483	1.84831	0.361332	5.11527	3.13289e-07	4.89554e-06		TEC	34.38	9.81491	9.81491	ENSG00000280040	up
ENSG00000151065	444.318	-1.58532	0.286783	-5.52795	3.23986e-08	6.46254e-07	DCP1B	protein_coding	38.72	-9.8125	9.8125	ENSG00000151065	down
ENSG00000252908	40.132	-1.61338	0.294548	-5.47749	4.31402e-08	8.37714e-07	RNU6-1003P	snRNA	37.14	-9.80438	9.80438	ENSG00000252908	down
ENSG00000259891	77.3786	-1.44299	0.249169	-5.7912	6.98839e-09	1.62436e-07		antisense	48.41	-9.79689	9.79689	ENSG00000259891	down
ENSG00000136099	1511.68	1.21749	0.193146	6.30344	2.91106e-10	9.02687e-09	PCDH8	protein_coding	56.58	9.79402	9.79402	ENSG00000136099	up
ENSG00000262172	25.6995	-1.82021	0.353429	-5.15014	2.60292e-07	4.17516e-06		sense_intronic	62.58	-9.79149	9.79149	ENSG00000262172	down
ENSG00000261526	211.34	1.43332	0.246775	5.80819	6.31506e-09	1.48271e-07		lincRNA	55.35	9.78806	9.78806	ENSG00000261526	up
ENSG00000227331	68.0205	-1.58472	0.287464	-5.51276	3.53253e-08	6.96649e-07		processed_pseudogene	50.75	-9.7571	9.7571	ENSG00000227331	down
ENSG00000225026	10.7046	-2.74662	0.660253	-4.15995	3.18316e-05	0.000282648		processed_pseudogene	40.81	-9.74707	9.74707	ENSG00000225026	down
ENSG00000256442	27.6876	1.70079	0.320393	5.30847	1.10552e-07	1.94591e-06		antisense	50.9	9.71302	9.71302	ENSG00000256442	up
ENSG00000266126	21.4101	-1.92438	0.386357	-4.98082	6.33143e-07	8.97683e-06		sense_intronic	39.89	-9.71209	9.71209	ENSG00000266126	down
ENSG00000226276	16.0713	-1.95636	0.396496	-4.93413	8.05093e-07	1.11093e-05		lincRNA	37.65	-9.69242	9.69242	ENSG00000226276	down
ENSG00000226766	59.8782	-1.64296	0.304682	-5.39239	6.95282e-08	1.28729e-06	FABP7P1	processed_pseudogene	40.41	-9.67758	9.67758	ENSG00000226766	down
ENSG00000272192	41.0679	1.69296	0.318954	5.30784	1.1093e-07	1.94765e-06		lincRNA	39.66	9.66761	9.66761	ENSG00000272192	up
ENSG00000223225	6.38706	-2.48513	0.569798	-4.36143	1.29213e-05	0.000129894	RNU6-1054P	snRNA	40.38	-9.65825	9.65825	ENSG00000223225	down
ENSG00000241400	17.7674	-1.84923	0.364643	-5.07134	3.95023e-07	6.00426e-06		processed_pseudogene	45.3	-9.65583	9.65583	ENSG00000241400	down
ENSG00000183309	522.38	-1.50952	0.268765	-5.61651	1.94858e-08	4.08586e-07	ZNF623	protein_coding	47.94	-9.64391	9.64391	ENSG00000183309	down
ENSG00000197016	462.033	-1.42475	0.246418	-5.78186	7.38811e-09	1.70588e-07	ZNF470	protein_coding	40.11	-9.64281	9.64281	ENSG00000197016	down
ENSG00000198920	391.437	-1.5199	0.272277	-5.58217	2.37533e-08	4.87784e-07	KIAA0753	protein_coding	41.58	-9.59325	9.59325	ENSG00000198920	down
ENSG00000207197	4.81799	-3.40945	0.923577	-3.69157	0.000222872	0.0015415	SNORD116-12	snoRNA	35.87	-9.58757	9.58757	ENSG00000207197	down
ENSG00000198464	1008.89	-1.5288	0.274888	-5.56155	2.67393e-08	5.44286e-07	ZNF480	protein_coding	42.41	-9.57668	9.57668	ENSG00000198464	down
ENSG00000273063	20.563	1.855	0.368513	5.03375	4.80974e-07	7.07885e-06		antisense	55.92	9.55334	9.55334	ENSG00000273063	up
ENSG00000221639	21.1215	-1.88222	0.376902	-4.99391	5.9168e-07	8.47527e-06		snoRNA	52.8	-9.54631	9.54631	ENSG00000221639	down
ENSG00000221763	35.2107	1.59832	0.294526	5.42673	5.73955e-08	1.08428e-06	MIR1289-1	miRNA	41.67	9.53372	9.53372	ENSG00000221763	up
ENSG00000255893	25.7861	-1.85126	0.368116	-5.02901	4.93011e-07	7.19518e-06		antisense	39.22	-9.52095	9.52095	ENSG00000255893	down
ENSG00000181218	766.993	1.23168	0.199357	6.17825	6.48167e-10	1.86455e-08	HIST3H2A	protein_coding	57.65	9.52016	9.52016	ENSG00000181218	up
ENSG00000253513	14.7513	1.91614	0.387814	4.94088	7.77713e-07	1.07635e-05		antisense	49.42	9.51949	9.51949	ENSG00000253513	up
ENSG00000206756	8.28459	-2.4662	0.568059	-4.34145	1.41547e-05	0.000140568		misc_RNA	41.18	-9.50009	9.50009	ENSG00000206756	down
ENSG00000259151	74.6077	-1.52039	0.273948	-5.54991	2.85819e-08	5.77571e-07	CAP2P1	transcribed_processed_pseudogene	48.92	-9.48478	9.48478	ENSG00000259151	down
ENSG00000274210	6.90312	2.46952	0.570007	4.33244	1.47465e-05	0.000145614		snRNA	51.52	9.47506	9.47506	ENSG00000274210	up
ENSG00000136280	172.224	-1.59961	0.296173	-5.40094	6.62936e-08	1.23893e-06	CCM2	protein_coding	46.33	-9.44884	9.44884	ENSG00000136280	down
ENSG00000256304	171.697	-1.55292	0.283398	-5.47965	4.26168e-08	8.28707e-07	CCDC150P1	processed_pseudogene	44.83	-9.44424	9.44424	ENSG00000256304	down
ENSG00000235092	48.5845	1.53819	0.279653	5.50034	3.79067e-08	7.45445e-07	ID2-AS1	antisense	48.44	9.42537	9.42537	ENSG00000235092	up
ENSG00000162997	53.4812	1.50861	0.271869	5.54902	2.87274e-08	5.7883e-07	PRORSD1P	transcribed_unitary_pseudogene	44.56	9.40987	9.40987	ENSG00000162997	up
ENSG00000198039	634.433	-1.59672	0.29599	-5.39449	6.87172e-08	1.27908e-06	ZNF273	protein_coding	44.96	-9.40961	9.40961	ENSG00000198039	down
ENSG00000199237	6.32791	-2.70398	0.656969	-4.11584	3.85777e-05	0.000334482	RNU6-834P	snRNA	40	-9.39802	9.39802	ENSG00000199237	down
ENSG00000228950	51.6944	1.6393	0.308785	5.30888	1.10301e-07	1.94394e-06		lincRNA	46.07	9.36257	9.36257	ENSG00000228950	up
ENSG00000107929	869.508	-1.41181	0.246937	-5.71728	1.08241e-08	2.40358e-07	LARP4B	protein_coding	42.7	-9.34497	9.34497	ENSG00000107929	down
ENSG00000181619	187.089	-1.38714	0.240527	-5.76706	8.06644e-09	1.83812e-07	GPR135	protein_coding	40.34	-9.34323	9.34323	ENSG00000181619	down
ENSG00000283193	25.5176	-1.83695	0.367316	-5.001	5.70343e-07	8.2034e-06	MIR1243	miRNA	30.11	-9.34273	9.34273	ENSG00000283193	down
ENSG00000269887	37.2315	-1.73908	0.337992	-5.14534	2.67042e-07	4.24918e-06		sense_intronic	33.15	-9.34183	9.34183	ENSG00000269887	down
ENSG00000251787	2.37773	-4.16121	1.26689	-3.28459	0.0010213	0.00574295	RNU7-47P	snRNA	45.16	-9.3247	9.3247	ENSG00000251787	down
ENSG00000208004	3.08954	-4.15873	1.26711	-3.28205	0.00103056	0.00577713	MIR323B	miRNA	48.78	-9.30844	9.30844	ENSG00000208004	down
ENSG00000271936	60.5415	-1.60062	0.298723	-5.3582	8.40536e-08	1.53431e-06		antisense	53.25	-9.30613	9.30613	ENSG00000271936	down
ENSG00000279584	16.5759	1.9294	0.396496	4.86612	1.13809e-06	1.52656e-05		TEC	56.12	9.29252	9.29252	ENSG00000279584	up
ENSG00000200612	7.3841	-2.93751	0.750527	-3.91393	9.08063e-05	0.000700441	SNORD114-25	snoRNA	47.22	-9.26676	9.26676	ENSG00000200612	down
ENSG00000207698	5.05901	-2.78641	0.693192	-4.01968	5.82766e-05	0.000478976	MIR32	miRNA	38.57	-9.25001	9.25001	ENSG00000207698	down
ENSG00000207978	2.63424	-3.77822	1.09906	-3.43769	0.000586707	0.00356557	MIR154	miRNA	40.48	-9.2486	9.2486	ENSG00000207978	down
ENSG00000251595	179.594	-1.63569	0.309939	-5.27745	1.30994e-07	2.24443e-06	ABCA11P	transcribed_processed_pseudogene	39.69	-9.23983	9.23983	ENSG00000251595	down
ENSG00000256400	8.76555	-2.44659	0.569874	-4.29321	1.76109e-05	0.000168985		processed_pseudogene	36.46	-9.22891	9.22891	ENSG00000256400	down
ENSG00000185798	222.595	-1.44531	0.257541	-5.61196	2.00045e-08	4.18832e-07	WDR53	protein_coding	43.07	-9.21812	9.21812	ENSG00000185798	down
ENSG00000271870	101.584	-1.60956	0.302826	-5.31511	1.06592e-07	1.88575e-06		antisense	33.81	-9.21393	9.21393	ENSG00000271870	down
ENSG00000261202	50.4961	1.58724	0.297175	5.34109	9.23883e-08	1.66192e-06		antisense	46.62	9.17327	9.17327	ENSG00000261202	up
ENSG00000269867	38.8237	-1.53828	0.283914	-5.41812	6.02273e-08	1.13317e-06		sense_intronic	46.52	-9.14618	9.14618	ENSG00000269867	down
ENSG00000202191	11.3303	-2.32165	0.529162	-4.38741	1.14708e-05	0.000117173	SNORD113-1	snoRNA	33.33	-9.1268	9.1268	ENSG00000202191	down
ENSG00000143878	4358.8	1.22214	0.201336	6.07012	1.27811e-09	3.44867e-08	RHOB	protein_coding	57.34	9.12001	9.12001	ENSG00000143878	up
ENSG00000272008	310.19	1.28618	0.217599	5.91077	3.40505e-09	8.42069e-08		antisense	45.53	9.09926	9.09926	ENSG00000272008	up
ENSG00000264857	6.55738	2.62309	0.638071	4.11096	3.94012e-05	0.000340101	MIR5696	miRNA	41.18	9.0979	9.0979	ENSG00000264857	up
ENSG00000272945	24.087	-1.77903	0.355348	-5.00644	5.54458e-07	8.01632e-06		sense_intronic	49.8	-9.06596	9.06596	ENSG00000272945	down
ENSG00000223486	72.7788	1.45635	0.262844	5.54073	3.01221e-08	6.0518e-07		lincRNA	56.45	9.05574	9.05574	ENSG00000223486	up
ENSG00000222020	65.8222	1.47018	0.266675	5.51303	3.52718e-08	6.9658e-07		antisense	64.05	9.05197	9.05197	ENSG00000222020	up
ENSG00000198948	71.1299	-1.53654	0.284926	-5.39277	6.9379e-08	1.28624e-06	MFAP3L	protein_coding	42.91	-9.05128	9.05128	ENSG00000198948	down
ENSG00000200367	10.2514	-2.44766	0.576248	-4.24757	2.161e-05	0.00020193	SNORD113-8	snoRNA	39.19	-9.0436	9.0436	ENSG00000200367	down
ENSG00000273165	27.8516	-1.73515	0.342781	-5.06197	4.1494e-07	6.26595e-06		lincRNA	34.15	-9.02799	9.02799	ENSG00000273165	down
ENSG00000275175	11.119	2.11417	0.461815	4.57796	4.69522e-06	5.42053e-05		lincRNA	36.71	9.01898	9.01898	ENSG00000275175	up
ENSG00000136848	625.538	-1.30911	0.22445	-5.83252	5.45974e-09	1.30328e-07	DAB2IP	protein_coding	53.14	-9.01315	9.01315	ENSG00000136848	down
ENSG00000251609	44.5125	-1.74754	0.34686	-5.03819	4.69965e-07	6.96098e-06	SETP12	processed_pseudogene	40.75	-9.01266	9.01266	ENSG00000251609	down
ENSG00000252305	10.0505	-2.06362	0.44554	-4.63174	3.62611e-06	4.3077e-05		snoRNA	53.89	-9.00927	9.00927	ENSG00000252305	down
ENSG00000203327	29.5076	-1.74609	0.346711	-5.03616	4.7497e-07	6.9979e-06		antisense	37.18	-9.00116	9.00116	ENSG00000203327	down
ENSG00000157741	987.985	-1.38694	0.245405	-5.65162	1.58941e-08	3.40452e-07	UBN2	protein_coding	39.02	-8.97063	8.97063	ENSG00000157741	down
ENSG00000268357	65.9008	-1.66926	0.325017	-5.13592	2.80774e-07	4.43222e-06	VN1R81P	unprocessed_pseudogene	39.25	-8.93618	8.93618	ENSG00000268357	down
ENSG00000148926	208.627	1.30011	0.223184	5.82529	5.70137e-09	1.3523e-07	ADM	protein_coding	60.01	8.93036	8.93036	ENSG00000148926	up
ENSG00000244357	23.0339	-1.73507	0.344988	-5.02936	4.92116e-07	7.18964e-06	RN7SL145P	misc_RNA	50.68	-8.92396	8.92396	ENSG00000244357	down
ENSG00000224707	73.6238	-1.5623	0.294418	-5.30639	1.11817e-07	1.95827e-06	E2F3-IT1	sense_intronic	39.27	-8.91781	8.91781	ENSG00000224707	down
ENSG00000076650	281.092	-1.48945	0.274274	-5.43052	5.61894e-08	1.06439e-06	GPATCH1	protein_coding	45.71	-8.89635	8.89635	ENSG00000076650	down
ENSG00000108423	313.533	-1.5194	0.282805	-5.3726	7.76108e-08	1.42181e-06	TUBD1	protein_coding	45.29	-8.88416	8.88416	ENSG00000108423	down
ENSG00000101445	304.979	-1.45121	0.264025	-5.49649	3.8743e-08	7.60816e-07	PPP1R16B	protein_coding	47.52	-8.87955	8.87955	ENSG00000101445	down
ENSG00000165115	174.399	-1.44038	0.261213	-5.5142	3.50371e-08	6.92929e-07	KIF27	protein_coding	38.37	-8.87175	8.87175	ENSG00000165115	down
ENSG00000265100	63.5634	1.43553	0.260149	5.5181	3.42689e-08	6.79666e-07		antisense	57.86	8.8539	8.8539	ENSG00000265100	up
ENSG00000188315	186.94	-1.3968	0.249726	-5.59333	2.22752e-08	4.62203e-07	C3orf62	protein_coding	48.07	-8.84897	8.84897	ENSG00000188315	down
ENSG00000227470	47.8939	-1.71006	0.338783	-5.04765	4.4727e-07	6.68887e-06		processed_pseudogene	43.79	-8.84897	8.84897	ENSG00000227470	down
ENSG00000204842	570.549	-1.31774	0.229315	-5.74643	9.11491e-09	2.05351e-07	ATXN2	protein_coding	41.99	-8.8124	8.8124	ENSG00000204842	down
ENSG00000232536	21.8506	1.79564	0.365795	4.90886	9.16089e-07	1.25538e-05		sense_intronic	45.61	8.80082	8.80082	ENSG00000232536	up
ENSG00000201500	8.4144	-2.64933	0.659002	-4.02021	5.81463e-05	0.000478187		snoRNA	39.74	-8.79683	8.79683	ENSG00000201500	down
ENSG00000083097	1165.17	-1.56337	0.297007	-5.26375	1.4115e-07	2.39662e-06	DOPEY1	protein_coding	35.96	-8.78677	8.78677	ENSG00000083097	down
ENSG00000166153	53.9252	-1.51626	0.283815	-5.34244	9.17033e-08	1.65173e-06	DEPDC4	protein_coding	39.88	-8.76713	8.76713	ENSG00000166153	down
ENSG00000200563	4.34913	-2.7411	0.695755	-3.93975	8.15659e-05	0.000639079	RNU6-640P	snRNA	36.19	-8.7563	8.7563	ENSG00000200563	down
ENSG00000244184	40.9485	1.52745	0.287217	5.31809	1.04863e-07	1.85751e-06		antisense	50.54	8.75391	8.75391	ENSG00000244184	up
ENSG00000144227	54.4854	-1.55122	0.294347	-5.27004	1.36397e-07	2.32443e-06	NXPH2	protein_coding	38.25	-8.73909	8.73909	ENSG00000144227	down
ENSG00000274421	88.173	-1.43989	0.263355	-5.4675	4.56439e-08	8.82638e-07		sense_intronic	39.25	-8.71741	8.71741	ENSG00000274421	down
ENSG00000212125	64.6232	-1.5405	0.292222	-5.27166	1.35197e-07	2.3068e-06	TAS2R15P	processed_pseudogene	38.47	-8.68376	8.68376	ENSG00000212125	down
ENSG00000259642	138.601	1.28875	0.223442	5.76769	8.03649e-09	1.8343e-07	ST20-AS1	antisense	56.17	8.68167	8.68167	ENSG00000259642	up
ENSG00000264112	1737.86	-1.45213	0.267447	-5.42962	5.64745e-08	1.06834e-06		lincRNA	40.9	-8.67111	8.67111	ENSG00000264112	down
ENSG00000265558	28.622	-1.72416	0.347599	-4.9602	7.04216e-07	9.85407e-06	MIR3918	miRNA	62.37	-8.6318	8.6318	ENSG00000265558	down
ENSG00000272663	39.4042	1.51672	0.286411	5.2956	1.18626e-07	2.06454e-06		lincRNA	47.03	8.62282	8.62282	ENSG00000272663	up
ENSG00000275673	38.8105	-1.56409	0.300324	-5.20803	1.90857e-07	3.1522e-06		sense_intronic	52.38	-8.60469	8.60469	ENSG00000275673	down
ENSG00000207626	6.03739	-2.61685	0.654579	-3.99775	6.39469e-05	0.000517034	MIR562	miRNA	37.89	-8.60022	8.60022	ENSG00000207626	down
ENSG00000221808	5.15966	-3.03147	0.818195	-3.70507	0.000211334	0.00147047	MIR1256	miRNA	42.02	-8.58677	8.58677	ENSG00000221808	down
ENSG00000243854	16.1986	-1.85546	0.389116	-4.7684	1.85697e-06	2.37852e-05	RN7SL67P	misc_RNA	53.38	-8.57908	8.57908	ENSG00000243854	down
ENSG00000258101	41.0641	1.53045	0.291484	5.25053	1.51658e-07	2.55325e-06		antisense	46.26	8.55965	8.55965	ENSG00000258101	up
ENSG00000201710	7.70873	-2.7431	0.704681	-3.89268	9.91414e-05	0.000758016		snoRNA	36	-8.55935	8.55935	ENSG00000201710	down
ENSG00000258284	7.59002	-2.33685	0.554069	-4.21762	2.46892e-05	0.00022615	POLR2KP1	processed_pseudogene	41.07	-8.51924	8.51924	ENSG00000258284	down
ENSG00000269906	73.2557	1.46596	0.274102	5.34821	8.8827e-08	1.60994e-06		sense_intronic	35.18	8.49257	8.49257	ENSG00000269906	up
ENSG00000207761	3.84707	-4.04126	1.27243	-3.17602	0.00149312	0.00792557	MIR329-1	miRNA	42.5	-8.49056	8.49056	ENSG00000207761	down
ENSG00000265967	17.7191	-2.50425	0.616411	-4.06262	4.85245e-05	0.000410953		antisense	42.96	-8.4799	8.4799	ENSG00000265967	down
ENSG00000180221	29.3658	-1.7474	0.357864	-4.88285	1.04563e-06	1.41756e-05	TPT1P10	processed_pseudogene	42.14	-8.47218	8.47218	ENSG00000180221	down
ENSG00000196214	749.508	-1.46298	0.273683	-5.34551	9.01625e-08	1.62944e-06	ZNF766	protein_coding	44.77	-8.46764	8.46764	ENSG00000196214	down
ENSG00000131127	1442.04	-1.4397	0.26741	-5.38387	7.29017e-08	1.33906e-06	ZNF141	protein_coding	40.31	-8.45565	8.45565	ENSG00000131127	down
ENSG00000266498	29.2183	1.5995	0.313567	5.10097	3.37909e-07	5.2508e-06		lincRNA	48.69	8.44498	8.44498	ENSG00000266498	up
ENSG00000200795	695.009	1.16506	0.194833	5.9798	2.23405e-09	5.67604e-08	RNU4-1	snRNA	48.23	8.44198	8.44198	ENSG00000200795	up
ENSG00000122035	109.855	1.30436	0.230716	5.65352	1.57192e-08	3.37223e-07	RASL11A	protein_coding	53.83	8.44191	8.44191	ENSG00000122035	up
ENSG00000183475	392.667	-1.42435	0.26329	-5.40982	6.30867e-08	1.18377e-06	ASB7	protein_coding	40.07	-8.44176	8.44176	ENSG00000183475	down
ENSG00000275127	6.33552	-2.51355	0.621657	-4.0433	5.27038e-05	0.000440454	SNORD116-22	snoRNA	43.48	-8.43571	8.43571	ENSG00000275127	down
ENSG00000275810	11.0335	-2.16211	0.494879	-4.36896	1.24839e-05	0.000125952	MIR8082	miRNA	50.62	-8.43177	8.43177	ENSG00000275810	down
ENSG00000114315	53.4118	1.61788	0.319459	5.06445	4.09592e-07	6.19864e-06	HES1	protein_coding	53.32	8.42547	8.42547	ENSG00000114315	up
ENSG00000252212	14.5366	-1.8945	0.405547	-4.67148	2.99039e-06	3.63309e-05	RNU2-58P	snRNA	43.72	-8.41106	8.41106	ENSG00000252212	down
ENSG00000122741	626.92	-1.50426	0.286656	-5.24763	1.54067e-07	2.58755e-06	DCAF10	protein_coding	38.56	-8.40449	8.40449	ENSG00000122741	down
ENSG00000261242	46.9944	1.4982	0.284958	5.25762	1.4593e-07	2.46576e-06		antisense	47.72	8.40199	8.40199	ENSG00000261242	up
ENSG00000125398	118.072	1.38232	0.252384	5.47706	4.32448e-08	8.38577e-07	SOX9	protein_coding	53.34	8.39961	8.39961	ENSG00000125398	up
ENSG00000070269	57.0858	-1.65566	0.331566	-4.99345	5.93097e-07	8.47812e-06	TMEM260	protein_coding	39.13	-8.39702	8.39702	ENSG00000070269	down
ENSG00000207279	11.8413	-2.13121	0.485631	-4.38854	1.14113e-05	0.000116986	SNORD116-24	snoRNA	40.22	-8.37963	8.37963	ENSG00000207279	down
ENSG00000135315	721.879	-1.47194	0.277971	-5.2953	1.18824e-07	2.06541e-06	CEP162	protein_coding	37	-8.36795	8.36795	ENSG00000135315	down
ENSG00000207009	14.3312	1.93278	0.419017	4.61265	3.97574e-06	4.6831e-05		misc_RNA	46.36	8.36789	8.36789	ENSG00000207009	up
ENSG00000260060	94.0448	-1.39701	0.256901	-5.43793	5.39045e-08	1.02951e-06		antisense	50.06	-8.3644	8.3644	ENSG00000260060	down
ENSG00000135913	1868.23	-1.31783	0.235424	-5.59766	2.17266e-08	4.52166e-07	USP37	protein_coding	39.62	-8.36121	8.36121	ENSG00000135913	down
ENSG00000255100	13.0705	1.94025	0.422171	4.59588	4.30917e-06	5.02063e-05		antisense	50.41	8.34161	8.34161	ENSG00000255100	up
ENSG00000196482	1933.26	-1.38026	0.252746	-5.46103	4.73371e-08	9.11583e-07	ESRRG	protein_coding	38.06	-8.33703	8.33703	ENSG00000196482	down
ENSG00000201003	9.61458	-2.05896	0.462368	-4.45308	8.4648e-06	9.04493e-05		snoRNA	47.79	-8.3256	8.3256	ENSG00000201003	down
ENSG00000271387	78.7803	1.38942	0.25553	5.43741	5.40609e-08	1.03031e-06		lincRNA	56.72	8.31851	8.31851	ENSG00000271387	up
ENSG00000012174	319.82	-1.45032	0.272636	-5.31961	1.0399e-07	1.84675e-06	MBTPS2	protein_coding	38.49	-8.31554	8.31554	ENSG00000012174	down
ENSG00000254884	71.0364	1.45929	0.275328	5.30019	1.15684e-07	2.01838e-06	PRR13P2	processed_pseudogene	56.65	8.31064	8.31064	ENSG00000254884	up
ENSG00000104722	710.693	1.19255	0.203398	5.86316	4.54147e-09	1.1035e-07	NEFM	protein_coding	49.83	8.29686	8.29686	ENSG00000104722	up
ENSG00000279865	96.6549	1.40484	0.260278	5.39747	6.7589e-08	1.25976e-06		TEC	38.59	8.28817	8.28817	ENSG00000279865	up
ENSG00000276524	63.262	1.43484	0.268758	5.33879	9.35703e-08	1.681e-06		lincRNA	58.04	8.28538	8.28538	ENSG00000276524	up
ENSG00000214432	19.096	1.71552	0.351998	4.87366	1.09548e-06	1.48081e-05		antisense	47.04	8.28511	8.28511	ENSG00000214432	up
ENSG00000251972	16.8056	-2.02188	0.451045	-4.48266	7.37197e-06	8.01875e-05	RNU6-123P	snRNA	33.33	-8.28141	8.28141	ENSG00000251972	down
ENSG00000136870	738.72	-1.44938	0.273098	-5.30717	1.11343e-07	1.95242e-06	ZNF189	protein_coding	39.9	-8.27512	8.27512	ENSG00000136870	down
ENSG00000164074	279.609	-1.467	0.27827	-5.27185	1.35053e-07	2.3068e-06	ABHD18	protein_coding	39.82	-8.26945	8.26945	ENSG00000164074	down
ENSG00000196456	115.75	-1.53307	0.297463	-5.15383	2.55217e-07	4.10322e-06	ZNF775	protein_coding	52.5	-8.25847	8.25847	ENSG00000196456	down
ENSG00000266910	42.4155	-1.59555	0.316228	-5.04557	4.52183e-07	6.74785e-06		processed_pseudogene	42.23	-8.25032	8.25032	ENSG00000266910	down
ENSG00000278475	67.0708	-1.5941	0.315977	-5.04499	4.53543e-07	6.76089e-06		sense_intronic	33.05	-8.24148	8.24148	ENSG00000278475	down
ENSG00000230734	29.4265	-1.62994	0.32711	-4.98285	6.2655e-07	8.89844e-06	RPL10P3	processed_pseudogene	50.85	-8.23232	8.23232	ENSG00000230734	down
ENSG00000212283	17.7082	-1.81629	0.384837	-4.71965	2.36251e-06	2.95536e-05	SNORD89	snoRNA	47.37	-8.2267	8.2267	ENSG00000212283	down
ENSG00000207063	8.53904	-2.143	0.494948	-4.32974	1.49283e-05	0.000146992	SNORD116-1	snoRNA	42.11	-8.21348	8.21348	ENSG00000207063	down
ENSG00000155016	311.734	-1.38539	0.256307	-5.40518	6.47426e-08	1.2132e-06	CYP2U1	protein_coding	40.45	-8.19605	8.19605	ENSG00000155016	down
ENSG00000261135	30.8904	1.58522	0.314248	5.04449	4.54733e-07	6.77138e-06		lincRNA	41.26	8.19453	8.19453	ENSG00000261135	up
ENSG00000231125	137.421	-1.51175	0.292483	-5.16868	2.3575e-07	3.83452e-06		sense_intronic	40.43	-8.18808	8.18808	ENSG00000231125	down
ENSG00000205181	329.302	-1.45629	0.276823	-5.26074	1.43478e-07	2.43318e-06	LINC00654	lincRNA	50.26	-8.17537	8.17537	ENSG00000205181	down
ENSG00000275710	13.0602	-2.78118	0.7366	-3.7757	0.000159557	0.00115403		antisense	25.73	-8.17051	8.17051	ENSG00000275710	down
ENSG00000212535	15.8371	-1.92269	0.420952	-4.56747	4.93654e-06	5.63372e-05	RNU6-808P	snRNA	32.41	-8.16989	8.16989	ENSG00000212535	down
ENSG00000208025	8.811	-2.28619	0.547674	-4.17437	2.98814e-05	0.000267894	MIR591	miRNA	41.05	-8.16636	8.16636	ENSG00000208025	down
ENSG00000274344	10.457	-2.04141	0.461483	-4.42359	9.70719e-06	0.000101772		misc_RNA	37.5	-8.15009	8.15009	ENSG00000274344	down
ENSG00000207290	4.19521	-2.68708	0.70017	-3.83776	0.00012416	0.000927407		misc_RNA	40.35	-8.1492	8.1492	ENSG00000207290	down
ENSG00000151151	433.727	-1.35865	0.249876	-5.4373	5.40943e-08	1.03031e-06	IPMK	protein_coding	38.62	-8.1343	8.1343	ENSG00000151151	down
ENSG00000166292	62.8277	1.41478	0.265676	5.32522	1.00833e-07	1.79756e-06	TMEM100	protein_coding	40.18	8.12837	8.12837	ENSG00000166292	up
ENSG00000107890	794.027	-1.47744	0.283741	-5.207	1.91921e-07	3.166e-06	ANKRD26	protein_coding	38.15	-8.12516	8.12516	ENSG00000107890	down
ENSG00000260519	19.6169	1.71842	0.356337	4.82246	1.41801e-06	1.8734e-05		antisense	54.97	8.1236	8.1236	ENSG00000260519	up
ENSG00000199015	3.03655	-3.62173	1.10327	-3.28272	0.0010281	0.0057672	MIR377	miRNA	39.13	-8.10919	8.10919	ENSG00000199015	down
ENSG00000266649	393.775	-1.33437	0.243708	-5.4753	4.3676e-08	8.45759e-07	MIR3126	miRNA	40.54	-8.10333	8.10333	ENSG00000266649	down
ENSG00000179134	132.034	-1.48776	0.287093	-5.18215	2.19344e-07	3.58863e-06	SAMD4B	protein_coding	49.82	-8.10097	8.10097	ENSG00000179134	down
ENSG00000267692	7.92491	-2.20754	0.521716	-4.23131	2.32337e-05	0.000214653		processed_pseudogene	43.31	-8.09784	8.09784	ENSG00000267692	down
ENSG00000272205	36.7652	1.5426	0.303308	5.08593	3.65821e-07	5.64045e-06		lincRNA	58.21	8.09665	8.09665	ENSG00000272205	up
ENSG00000141905	16.4431	-1.80259	0.383856	-4.696	2.65303e-06	3.2602e-05	NFIC	protein_coding	55.9	-8.08777	8.08777	ENSG00000141905	down
ENSG00000088876	349.296	-1.39542	0.260893	-5.34864	8.86192e-08	1.60866e-06	ZNF343	protein_coding	43.04	-8.08443	8.08443	ENSG00000088876	down
ENSG00000254936	61.551	-1.49473	0.289402	-5.16489	2.40577e-07	3.90391e-06		sense_intronic	43.59	-8.08425	8.08425	ENSG00000254936	down
ENSG00000237440	828.359	-1.40303	0.263194	-5.33078	9.77933e-08	1.74561e-06	ZNF737	protein_coding	39.46	-8.0787	8.0787	ENSG00000237440	down
ENSG00000275939	11.8558	-2.12915	0.494527	-4.30543	1.66658e-05	0.000161925		misc_RNA	57.23	-8.07095	8.07095	ENSG00000275939	down
ENSG00000105085	66.2388	1.41448	0.266698	5.30368	1.13494e-07	1.98351e-06	MED26	protein_coding	52.52	8.06616	8.06616	ENSG00000105085	up
ENSG00000243173	28.9257	-1.5492	0.306132	-5.06056	4.18033e-07	6.30582e-06	RN7SL861P	misc_RNA	52.28	-8.05624	8.05624	ENSG00000243173	down
ENSG00000140557	403.833	-1.41811	0.268502	-5.28158	1.28071e-07	2.2014e-06	ST8SIA2	protein_coding	48	-8.0227	8.0227	ENSG00000140557	down
ENSG00000229447	17.9972	-1.74965	0.368578	-4.74703	2.06421e-06	2.61511e-05		processed_pseudogene	39.13	-8.0178	8.0178	ENSG00000229447	down
ENSG00000122778	846.039	-1.27573	0.229441	-5.56016	2.69529e-08	5.47832e-07	KIAA1549	protein_coding	44.25	-7.98777	7.98777	ENSG00000122778	down
ENSG00000249471	113.154	-1.42027	0.269772	-5.26469	1.40428e-07	2.38727e-06	ZNF324B	protein_coding	58.99	-7.98487	7.98487	ENSG00000249471	down
ENSG00000181827	2186.75	-1.33835	0.246758	-5.42375	5.83611e-08	1.10103e-06	RFX7	protein_coding	37.13	-7.97417	7.97417	ENSG00000181827	down
ENSG00000234160	99.2893	-1.47392	0.285457	-5.16337	2.42547e-07	3.92276e-06		antisense	48.87	-7.96862	7.96862	ENSG00000234160	down
ENSG00000207605	4.62063	2.59193	0.671705	3.85873	0.000113976	0.000857311	MIR191	miRNA	59.78	7.94909	7.94909	ENSG00000207605	up
ENSG00000197020	976.559	-1.3217	0.242652	-5.44687	5.12636e-08	9.84473e-07	ZNF100	protein_coding	38.56	-7.93916	7.93916	ENSG00000197020	down
ENSG00000265435	6.5746	-2.28475	0.555214	-4.11508	3.87037e-05	0.000335119	MIR3121	miRNA	35.06	-7.93907	7.93907	ENSG00000265435	down
ENSG00000242889	56.8765	-1.51625	0.298652	-5.07697	3.83497e-07	5.86115e-06	RN7SL449P	misc_RNA	55.94	-7.93303	7.93303	ENSG00000242889	down
ENSG00000201231	5.25693	-2.9804	0.831347	-3.58503	0.000337042	0.00220415	RNU4-50P	snRNA	41.13	-7.91821	7.91821	ENSG00000201231	down
ENSG00000266900	158.233	-1.47088	0.285721	-5.14795	2.63343e-07	4.20955e-06		sense_intronic	34.37	-7.90711	7.90711	ENSG00000266900	down
ENSG00000200257	5.1882	-2.3993	0.599386	-4.00293	6.25637e-05	0.000507028	RNU6-97P	snRNA	41.35	-7.90561	7.90561	ENSG00000200257	down
ENSG00000276292	14.0675	-1.88391	0.415148	-4.53792	5.68124e-06	6.38933e-05		antisense	35.68	-7.90214	7.90214	ENSG00000276292	down
ENSG00000260951	146.337	-1.51113	0.297781	-5.07462	3.88266e-07	5.92045e-06		lincRNA	40.38	-7.89965	7.89965	ENSG00000260951	down
ENSG00000265917	25.0832	-1.76342	0.375838	-4.69199	2.70565e-06	3.31608e-05	MIR3685	miRNA	45.16	-7.89904	7.89904	ENSG00000265917	down
ENSG00000264099	37.5342	-1.6555	0.342047	-4.83997	1.29856e-06	1.72848e-05	MIR4803	miRNA	35.14	-7.88403	7.88403	ENSG00000264099	down
ENSG00000269001	148.712	-1.45039	0.280206	-5.17617	2.26486e-07	3.69246e-06		transcribed_unprocessed_pseudogene	44.81	-7.87953	7.87953	ENSG00000269001	down
ENSG00000230376	8.92732	2.13161	0.501763	4.24823	2.15466e-05	0.000201473	MEMO1P4	processed_pseudogene	44.04	7.87796	7.87796	ENSG00000230376	up
ENSG00000206638	2.61761	-3.20497	0.93041	-3.44468	0.000571731	0.00348673	RNU6-672P	snRNA	39.25	-7.87647	7.87647	ENSG00000206638	down
ENSG00000270231	193.37	-1.47932	0.288932	-5.11996	3.05594e-07	4.79143e-06	NBPF8	unprocessed_pseudogene	44.63	-7.86931	7.86931	ENSG00000270231	down
ENSG00000245888	96.7745	1.37135	0.257821	5.31902	1.04329e-07	1.85042e-06		antisense	44.09	7.86159	7.86159	ENSG00000245888	up
ENSG00000275745	7.73203	2.39611	0.599885	3.99429	6.48891e-05	0.00052374		misc_RNA	41.44	7.86138	7.86138	ENSG00000275745	up
ENSG00000207493	15.2945	-1.82808	0.398011	-4.59303	4.36846e-06	5.08225e-05	SNORA46	snoRNA	43.7	-7.84966	7.84966	ENSG00000207493	down
ENSG00000237200	9.21641	-2.12365	0.50019	-4.24569	2.1792e-05	0.000203259	ZBTB40-IT1	sense_intronic	44.07	-7.84042	7.84042	ENSG00000237200	down
ENSG00000140948	481.883	-1.34946	0.252056	-5.35383	8.61141e-08	1.56728e-06	ZCCHC14	protein_coding	48.02	-7.83344	7.83344	ENSG00000140948	down
ENSG00000165801	228.865	-1.40752	0.268866	-5.23501	1.64974e-07	2.75081e-06	ARHGEF40	protein_coding	53.84	-7.82655	7.82655	ENSG00000165801	down
ENSG00000126749	1176.19	-1.39307	0.265031	-5.25625	1.47025e-07	2.48124e-06	EMG1	protein_coding	48.3	-7.80862	7.80862	ENSG00000126749	down
ENSG00000254331	11.4074	-1.98523	0.452328	-4.38891	1.13918e-05	0.000116934	CKS1BP7	processed_pseudogene	45.96	-7.80604	7.80604	ENSG00000254331	down
ENSG00000238812	3.9311	-2.77443	0.751349	-3.6926	0.000221973	0.00153681	RNU7-127P	snRNA	46.77	-7.80552	7.80552	ENSG00000238812	down
ENSG00000272843	41.0928	1.4911	0.293846	5.07443	3.88658e-07	5.92045e-06		antisense	51.27	7.79495	7.79495	ENSG00000272843	up
ENSG00000278770	9.80203	-1.96129	0.444664	-4.41073	1.03024e-05	0.000107205		misc_RNA	53.02	-7.7859	7.7859	ENSG00000278770	down
ENSG00000233924	50.2368	-1.54814	0.311638	-4.96774	6.77363e-07	9.54548e-06	RPSAP13	processed_pseudogene	49.6	-7.77197	7.77197	ENSG00000233924	down
ENSG00000103494	382.856	-1.44927	0.281983	-5.13956	2.75389e-07	4.35709e-06	RPGRIP1L	protein_coding	37.27	-7.76924	7.76924	ENSG00000103494	down
ENSG00000125449	125.381	-1.35661	0.255572	-5.30814	1.10748e-07	1.94691e-06	ARMC7	protein_coding	51.99	-7.74714	7.74714	ENSG00000125449	down
ENSG00000236756	16.8767	1.74842	0.374705	4.66613	3.06927e-06	3.71273e-05	DNAJC9-AS1	antisense	41.21	7.74604	7.74604	ENSG00000236756	up
ENSG00000196081	1068.42	-1.45677	0.284631	-5.11808	3.08654e-07	4.83396e-06	ZNF724	protein_coding	40.39	-7.74372	7.74372	ENSG00000196081	down
ENSG00000271270	212.857	-1.47989	0.291491	-5.07697	3.83503e-07	5.86115e-06	TMCC1-AS1	antisense	44.04	-7.74282	7.74282	ENSG00000271270	down
ENSG00000124216	1107.16	1.26982	0.231443	5.48655	4.0986e-08	7.99227e-07	SNAI1	protein_coding	55.16	7.74254	7.74254	ENSG00000124216	up
ENSG00000219395	64.9949	-1.6348	0.338736	-4.82618	1.39174e-06	1.84369e-05	HSPA8P15	processed_pseudogene	47.04	-7.73966	7.73966	ENSG00000219395	down
ENSG00000253633	59.3875	1.44325	0.280764	5.14045	2.74076e-07	4.34125e-06		lincRNA	43.71	7.73928	7.73928	ENSG00000253633	up
ENSG00000167528	54.0717	-1.50615	0.29978	-5.02417	5.05601e-07	7.34811e-06	ZNF641	protein_coding	46.15	-7.7323	7.7323	ENSG00000167528	down
ENSG00000198743	2080.33	-1.43003	0.277084	-5.16098	2.45654e-07	3.9678e-06	SLC5A3	protein_coding	39.03	-7.72422	7.72422	ENSG00000198743	down
ENSG00000268996	64.4514	1.35891	0.256849	5.29068	1.21863e-07	2.11032e-06	MAN1B1-AS1	antisense	60.58	7.71269	7.71269	ENSG00000268996	up
ENSG00000197302	467.388	-1.39953	0.26856	-5.21122	1.87598e-07	3.10206e-06	ZNF720	protein_coding	38.78	-7.70909	7.70909	ENSG00000197302	down
ENSG00000075151	181.063	1.25076	0.226797	5.51489	3.48992e-08	6.91183e-07	EIF4G3	protein_coding	39.36	7.7052	7.7052	ENSG00000075151	up
ENSG00000251369	351.585	-1.3949	0.267322	-5.21805	1.80816e-07	3.00418e-06	ZNF550	protein_coding	44.48	-7.70301	7.70301	ENSG00000251369	down
ENSG00000228293	30.4447	1.55375	0.314805	4.9356	7.99033e-07	1.10366e-05		antisense	45.57	7.70219	7.70219	ENSG00000228293	up
ENSG00000154319	348.833	-1.44833	0.283056	-5.11676	3.10832e-07	4.8626e-06	FAM167A	protein_coding	52.59	-7.69515	7.69515	ENSG00000154319	down
ENSG00000166833	1727.01	-1.21262	0.21665	-5.59712	2.1794e-08	4.52892e-07	NAV2	protein_coding	44.51	-7.69285	7.69285	ENSG00000166833	down
ENSG00000137992	768.978	-1.39591	0.267815	-5.2122	1.86611e-07	3.08941e-06	DBT	protein_coding	39.15	-7.69161	7.69161	ENSG00000137992	down
ENSG00000236723	75.0037	-1.36718	0.259606	-5.26635	1.39162e-07	2.36865e-06		antisense	47.26	-7.69106	7.69106	ENSG00000236723	down
ENSG00000112715	984.023	1.28046	0.235131	5.44572	5.1595e-08	9.89472e-07	VEGFA	protein_coding	56.4	7.68863	7.68863	ENSG00000112715	up
ENSG00000047932	1919.26	-1.47608	0.291544	-5.06297	4.12766e-07	6.23989e-06	GOPC	protein_coding	36.66	-7.68273	7.68273	ENSG00000047932	down
ENSG00000276365	3.71182	-2.76115	0.75221	-3.67072	0.000241866	0.00165479	MIR145	miRNA	47.73	-7.67948	7.67948	ENSG00000276365	down
ENSG00000200832	6.56418	-2.37564	0.599459	-3.96297	7.40228e-05	0.000586195	SNORD114-4	snoRNA	42.67	-7.67796	7.67796	ENSG00000200832	down
ENSG00000168517	130.961	-1.30201	0.241679	-5.38736	7.15005e-08	1.31506e-06	HEXIM2	protein_coding	53.43	-7.65721	7.65721	ENSG00000168517	down
ENSG00000273329	430.052	-1.16392	0.204291	-5.69739	1.21658e-08	2.65077e-07		lincRNA	46.42	-7.6547	7.6547	ENSG00000273329	down
ENSG00000090447	456.49	-1.30094	0.241458	-5.38785	7.13039e-08	1.31318e-06	TFAP4	protein_coding	56.39	-7.6517	7.6517	ENSG00000090447	down
ENSG00000104728	120.272	-1.50048	0.299688	-5.00681	5.53402e-07	8.00937e-06	ARHGEF10	protein_coding	50	-7.64706	7.64706	ENSG00000104728	down
ENSG00000199347	388.709	1.15841	0.203056	5.70487	1.16429e-08	2.55281e-07	RNU5E-1	snRNA	40	7.63739	7.63739	ENSG00000199347	up
ENSG00000266993	15.1845	-1.87072	0.418139	-4.47391	7.68022e-06	8.31507e-05		antisense	42.62	-7.63278	7.63278	ENSG00000266993	down
ENSG00000164031	570.202	-1.49726	0.299121	-5.00552	5.57111e-07	8.04633e-06	DNAJB14	protein_coding	34.8	-7.62763	7.62763	ENSG00000164031	down
ENSG00000202523	11.9416	-2.01941	0.470206	-4.29474	1.74902e-05	0.000168058		misc_RNA	34.31	-7.62234	7.62234	ENSG00000202523	down
ENSG00000272599	139.679	-1.43633	0.280907	-5.11319	3.16755e-07	4.94415e-06		antisense	40.62	-7.62104	7.62104	ENSG00000272599	down
ENSG00000202189	6.11507	-2.3827	0.604812	-3.93958	8.16256e-05	0.000639186	SNORA30B	snoRNA	53.49	-7.61124	7.61124	ENSG00000202189	down
ENSG00000222164	52.8841	-1.49842	0.299852	-4.9972	5.81702e-07	8.34952e-06	RN7SKP266	misc_RNA	43.55	-7.60947	7.60947	ENSG00000222164	down
ENSG00000231188	34.4166	1.49372	0.29857	5.00292	5.64672e-07	8.13022e-06		antisense	48.9	7.6029	7.6029	ENSG00000231188	up
ENSG00000258099	57.5818	1.39742	0.269841	5.17869	2.23451e-07	3.64725e-06	ATXN2-AS	antisense	61.79	7.59922	7.59922	ENSG00000258099	up
ENSG00000225808	61.146	-2.18632	0.531523	-4.11331	3.90024e-05	0.000337286	DNAJC19P5	processed_pseudogene	41.14	-7.5909	7.5909	ENSG00000225808	down
ENSG00000275318	43.5508	-1.47997	0.294798	-5.02028	5.15959e-07	7.48301e-06		unprocessed_pseudogene	35.56	-7.58621	7.58621	ENSG00000275318	down
ENSG00000224165	67.8399	1.40184	0.271393	5.16537	2.39969e-07	3.89859e-06	DNAJC27-AS1	antisense	45.18	7.5827	7.5827	ENSG00000224165	up
ENSG00000259408	65.6212	-1.47201	0.292459	-5.03322	4.82302e-07	7.08354e-06		antisense	42.23	-7.5805	7.5805	ENSG00000259408	down
ENSG00000200855	9.93036	-2.05434	0.484462	-4.24047	2.23057e-05	0.000206904		misc_RNA	44.12	-7.56868	7.56868	ENSG00000200855	down
ENSG00000221164	37.6031	-1.51571	0.306054	-4.95242	7.32954e-07	1.02254e-05	SNORA11F	snoRNA	50.78	-7.56387	7.56387	ENSG00000221164	down
ENSG00000212017	15.5979	-1.8477	0.412347	-4.48094	7.43162e-06	8.07102e-05	MIR548U	miRNA	33.33	-7.56278	7.56278	ENSG00000212017	down
ENSG00000163026	730.614	-1.44933	0.285991	-5.06776	4.02529e-07	6.10502e-06	WDCP	protein_coding	43.29	-7.55726	7.55726	ENSG00000163026	down
ENSG00000185875	375.179	-1.48968	0.298288	-4.99411	5.91064e-07	8.47516e-06	THNSL1	protein_coding	37.6	-7.55545	7.55545	ENSG00000185875	down
ENSG00000273723	333.008	1.16817	0.207114	5.64021	1.69843e-08	3.5938e-07		lincRNA	38.77	7.5282	7.5282	ENSG00000273723	up
ENSG00000224977	22.1375	1.72896	0.373899	4.62415	3.76144e-06	4.44194e-05		lincRNA	54.51	7.52518	7.52518	ENSG00000224977	up
ENSG00000139318	294.025	1.19999	0.216048	5.55429	2.78741e-08	5.65443e-07	DUSP6	protein_coding	46.57	7.4971	7.4971	ENSG00000139318	up
ENSG00000283200	8.60478	-2.11701	0.510135	-4.1499	3.32617e-05	0.000293289	MIR1206	miRNA	42.37	-7.47878	7.47878	ENSG00000283200	down
ENSG00000258634	261.269	-1.38003	0.267499	-5.15903	2.48238e-07	3.99765e-06		antisense	53.13	-7.44969	7.44969	ENSG00000258634	down
ENSG00000205683	81.5275	-1.4428	0.286656	-5.03322	4.82309e-07	7.08354e-06	DPF3	protein_coding	45.75	-7.43007	7.43007	ENSG00000205683	down
ENSG00000207034	16.8396	-1.75742	0.385851	-4.55465	5.24736e-06	5.97376e-05		misc_RNA	41.03	-7.42289	7.42289	ENSG00000207034	down
ENSG00000270640	57.8629	1.35381	0.260509	5.1968	2.02751e-07	3.32889e-06		sense_intronic	39.86	7.41579	7.41579	ENSG00000270640	up
ENSG00000269846	37.5304	1.48823	0.300783	4.94786	7.50351e-07	1.04055e-05		antisense	55.52	7.41547	7.41547	ENSG00000269846	up
ENSG00000272055	5.59738	-2.49966	0.658809	-3.79421	0.000148117	0.0010831	RNU6-6P	snRNA	45.79	-7.4123	7.4123	ENSG00000272055	down
ENSG00000261839	78.4882	1.30412	0.246334	5.2941	1.19601e-07	2.07631e-06		lincRNA	43.07	7.41092	7.41092	ENSG00000261839	up
ENSG00000199325	4.53957	2.54938	0.678867	3.75534	0.000173106	0.00123979	RNU4-39P	snRNA	45.67	7.41015	7.41015	ENSG00000199325	up
ENSG00000212207	5.78814	-2.51203	0.664423	-3.78077	0.000156346	0.00113434	RNU6-1321P	snRNA	33.64	-7.39857	7.39857	ENSG00000212207	down
ENSG00000260404	187.769	-1.30242	0.246205	-5.28998	1.22329e-07	2.11575e-06		transcribed_unprocessed_pseudogene	46.61	-7.39062	7.39062	ENSG00000260404	down
ENSG00000278333	4.82075	-2.7271	0.752793	-3.62264	0.00029161	0.00195009		misc_RNA	55.29	-7.39029	7.39029	ENSG00000278333	down
ENSG00000269837	313.501	-1.40981	0.27739	-5.08242	3.72651e-07	5.73306e-06	IPO5P1	transcribed_processed_pseudogene	46.62	-7.3897	7.3897	ENSG00000269837	down
ENSG00000180953	119.278	-1.60412	0.337252	-4.75643	1.97043e-06	2.50313e-05	ST20	protein_coding	41.13	-7.38138	7.38138	ENSG00000180953	down
ENSG00000171488	308.782	-1.31492	0.250224	-5.25497	1.48045e-07	2.49543e-06	LRRC8C	protein_coding	39.69	-7.36731	7.36731	ENSG00000171488	down
ENSG00000261575	39.5238	1.45479	0.291589	4.98918	6.06373e-07	8.64128e-06		transcribed_unprocessed_pseudogene	52.83	7.36622	7.36622	ENSG00000261575	up
ENSG00000197937	477.322	-1.46614	0.295215	-4.96635	6.82256e-07	9.57678e-06	ZNF347	protein_coding	44.35	-7.35824	7.35824	ENSG00000197937	down
ENSG00000062725	1897.35	-1.45083	0.290544	-4.99348	5.93008e-07	8.47812e-06	APPBP2	protein_coding	39.69	-7.35816	7.35816	ENSG00000062725	down
ENSG00000276730	4.2827	-2.72458	0.754245	-3.61234	0.000303452	0.00201573		misc_RNA	46.75	-7.3443	7.3443	ENSG00000276730	down
ENSG00000256464	31.111	-1.63698	0.348724	-4.69419	2.67667e-06	3.28635e-05	YWHABP2	processed_pseudogene	43.2	-7.33903	7.33903	ENSG00000256464	down
ENSG00000129757	148.681	1.36601	0.265829	5.1387	2.76647e-07	4.37203e-06	CDKN1C	protein_coding	67.44	7.3209	7.3209	ENSG00000129757	up
ENSG00000264676	8.61265	-1.97399	0.464085	-4.2535	2.10456e-05	0.000197985	RN7SL204P	misc_RNA	58.4	-7.3104	7.3104	ENSG00000264676	down
ENSG00000138696	304.505	-1.29891	0.246963	-5.25954	1.44413e-07	2.44309e-06	BMPR1B	protein_coding	36.7	-7.28958	7.28958	ENSG00000138696	down
ENSG00000198346	290.986	-1.45896	0.294609	-4.9522	7.33792e-07	1.02268e-05	ZNF813	protein_coding	43.99	-7.2806	7.2806	ENSG00000198346	down
ENSG00000138246	1890.59	-1.38189	0.271198	-5.0955	3.47826e-07	5.39088e-06	DNAJC13	protein_coding	36.8	-7.28026	7.28026	ENSG00000138246	down
ENSG00000265333	7.05451	-2.19065	0.545112	-4.01871	5.85165e-05	0.000479532	MIR3137	miRNA	54.67	-7.27117	7.27117	ENSG00000265333	down
ENSG00000083814	142.124	-1.3475	0.261668	-5.14965	2.60975e-07	4.18131e-06	ZNF671	protein_coding	49.44	-7.24776	7.24776	ENSG00000083814	down
ENSG00000238386	7.37722	-2.52947	0.67865	-3.72721	0.000193611	0.00136458	RNU7-48P	snRNA	33.33	-7.24694	7.24694	ENSG00000238386	down
ENSG00000197933	213.77	-1.43586	0.288387	-4.97894	6.39348e-07	9.05558e-06	ZNF823	protein_coding	44.81	-7.24117	7.24117	ENSG00000197933	down
ENSG00000120129	608.7	1.1084	0.195198	5.67832	1.3602e-08	2.9407e-07	DUSP1	protein_coding	52.99	7.23956	7.23956	ENSG00000120129	up
ENSG00000129292	3709.88	-1.38873	0.274123	-5.06611	4.06035e-07	6.1515e-06	PHF20L1	protein_coding	34.77	-7.23672	7.23672	ENSG00000129292	down
ENSG00000236860	13.8031	-1.858	0.425679	-4.36479	1.27244e-05	0.0001281	RPL39P29	processed_pseudogene	40.13	-7.23217	7.23217	ENSG00000236860	down
ENSG00000207136	6.83791	-2.18512	0.54458	-4.01249	6.00816e-05	0.000490445	RNU6-769P	snRNA	36.54	-7.23146	7.23146	ENSG00000207136	down
ENSG00000213865	121.863	-1.43967	0.289829	-4.96731	6.78871e-07	9.55704e-06	C8orf44	protein_coding	40.76	-7.22668	7.22668	ENSG00000213865	down
ENSG00000220515	59.3951	-1.55745	0.326261	-4.77364	1.80928e-06	2.32172e-05	PGAM1P10	processed_pseudogene	53.09	-7.21754	7.21754	ENSG00000220515	down
ENSG00000184205	334.997	1.24634	0.233163	5.34537	9.0232e-08	1.62944e-06	TSPYL2	protein_coding	52.46	7.21378	7.21378	ENSG00000184205	up
ENSG00000232503	28.996	-1.68986	0.36909	-4.57845	4.68427e-06	5.41237e-05	CYCSP8	processed_pseudogene	46.47	-7.20999	7.20999	ENSG00000232503	down
ENSG00000152193	1021.77	-1.35212	0.263943	-5.12278	3.0106e-07	4.73099e-06	RNF219	protein_coding	38.52	-7.20011	7.20011	ENSG00000152193	down
ENSG00000163393	327.327	-1.39468	0.276809	-5.03841	4.6942e-07	6.96032e-06	SLC22A15	protein_coding	39.5	-7.19286	7.19286	ENSG00000163393	down
ENSG00000259378	75.2711	-1.48877	0.305885	-4.86709	1.13252e-06	1.52201e-05	DCAF13P3	processed_pseudogene	39.43	-7.17228	7.17228	ENSG00000259378	down
ENSG00000275291	132.225	1.23762	0.231361	5.34931	8.82921e-08	1.60482e-06		snRNA	46.91	7.17149	7.17149	ENSG00000275291	up
ENSG00000143322	1617.25	-1.29848	0.249031	-5.21413	1.84685e-07	3.06115e-06	ABL2	protein_coding	41.31	-7.15996	7.15996	ENSG00000143322	down
ENSG00000280129	172.215	1.21443	0.225139	5.39415	6.88471e-08	1.27978e-06		TEC	42.77	7.15649	7.15649	ENSG00000280129	up
ENSG00000160229	356.728	-1.38951	0.276394	-5.02729	4.9746e-07	7.2525e-06	ZNF66	protein_coding	38.46	-7.14142	7.14142	ENSG00000160229	down
ENSG00000275611	14.906	-1.88974	0.439962	-4.29525	1.745e-05	0.000167787		sense_intronic	36.59	-7.13424	7.13424	ENSG00000275611	down
ENSG00000105750	266.011	-1.42389	0.287011	-4.9611	7.00942e-07	9.82801e-06	ZNF85	protein_coding	37.87	-7.13018	7.13018	ENSG00000105750	down
ENSG00000262074	492.062	1.15849	0.21056	5.50193	3.7565e-08	7.39769e-07	SNORD3B-2	snoRNA	56.13	7.10257	7.10257	ENSG00000262074	up
ENSG00000213096	1011.67	-1.42321	0.287506	-4.95021	7.41327e-07	1.03112e-05	ZNF254	protein_coding	41.43	-7.09713	7.09713	ENSG00000213096	down
ENSG00000278916	157.419	1.24176	0.23386	5.30987	1.09706e-07	1.93591e-06	CEP83-AS1	lincRNA	44.48	7.09434	7.09434	ENSG00000278916	up
ENSG00000125347	144.036	1.25188	0.237043	5.28123	1.28318e-07	2.20293e-06	IRF1	protein_coding	53.85	7.08189	7.08189	ENSG00000125347	up
ENSG00000164683	110.087	1.31022	0.2539	5.16037	2.46457e-07	3.97616e-06	HEY1	protein_coding	46.45	7.0759	7.0759	ENSG00000164683	up
ENSG00000173275	173.601	-1.36449	0.270317	-5.04773	4.47098e-07	6.68887e-06	ZNF449	protein_coding	37.9	-7.06075	7.06075	ENSG00000173275	down
ENSG00000185658	4493.75	-1.35882	0.26867	-5.05759	4.24585e-07	6.39081e-06	BRWD1	protein_coding	38.65	-7.05834	7.05834	ENSG00000185658	down
ENSG00000216031	3.44034	-3.46329	1.11069	-3.11815	0.00181991	0.00939858	MIR298	miRNA	53.41	-7.01988	7.01988	ENSG00000216031	down
ENSG00000283162	81.9528	-1.31564	0.256599	-5.12723	2.94037e-07	4.62586e-06		transcribed_unprocessed_pseudogene	41.54	-7.01869	7.01869	ENSG00000283162	down
ENSG00000228079	14.863	-2.28207	0.591	-3.86136	0.000112755	0.000848592		lincRNA	39.55	-7.00891	7.00891	ENSG00000228079	down
ENSG00000223023	6.79465	-2.15109	0.540914	-3.97677	6.98564e-05	0.000558971		misc_RNA	37.96	-6.99667	6.99667	ENSG00000223023	down
ENSG00000207642	28.6983	-1.58284	0.339774	-4.65849	3.18534e-06	3.83315e-05	MIR571	miRNA	50	-6.99051	6.99051	ENSG00000207642	down
ENSG00000252148	6.58563	-2.30757	0.602092	-3.83259	0.000126799	0.000944079	RNU6-1206P	snRNA	30.1	-6.98039	6.98039	ENSG00000252148	down
ENSG00000277453	17.2911	1.62485	0.353768	4.59299	4.36941e-06	5.08225e-05		lincRNA	49.15	6.97703	6.97703	ENSG00000277453	up
ENSG00000240291	102.28	-1.48361	0.308752	-4.80516	1.54626e-06	2.00826e-05		antisense	39.11	-6.96876	6.96876	ENSG00000240291	down
ENSG00000272854	13.9233	1.81516	0.418859	4.33358	1.46703e-05	0.000145067		antisense	49.1	6.96736	6.96736	ENSG00000272854	up
ENSG00000179943	143.902	-1.30853	0.255567	-5.1201	3.05376e-07	4.79143e-06	FIZ1	protein_coding	57.1	-6.96075	6.96075	ENSG00000179943	down
ENSG00000228606	11.0454	1.83767	0.427271	4.30094	1.70073e-05	0.000164554		antisense	58.74	6.95317	6.95317	ENSG00000228606	up
ENSG00000156097	22.5629	1.63319	0.35738	4.5699	4.87961e-06	5.59628e-05	GPR61	protein_coding	49.33	6.94449	6.94449	ENSG00000156097	up
ENSG00000118762	977.601	-1.36331	0.272439	-5.00409	5.61263e-07	8.08951e-06	PKD2	protein_coding	40.51	-6.94209	6.94209	ENSG00000118762	down
ENSG00000272829	43.7285	1.47276	0.306018	4.81265	1.4894e-06	1.9508e-05		lincRNA	52.91	6.93638	6.93638	ENSG00000272829	up
ENSG00000279319	157.421	-1.31954	0.259882	-5.07746	3.82509e-07	5.86115e-06		TEC	34.93	-6.90385	6.90385	ENSG00000279319	down
ENSG00000234284	202.618	-1.25501	0.241034	-5.20678	1.92148e-07	3.166e-06	ZNF879	protein_coding	43.57	-6.90192	6.90192	ENSG00000234284	down
ENSG00000200394	46.3086	-1.37049	0.275587	-4.97298	6.59312e-07	9.30993e-06	SNORA38B	snoRNA	48.09	-6.895	6.895	ENSG00000200394	down
ENSG00000273373	742.636	-1.42889	0.293497	-4.8685	1.12451e-06	1.51418e-05		antisense	34.98	-6.88698	6.88698	ENSG00000273373	down
ENSG00000188613	377.582	1.26467	0.244072	5.18155	2.20053e-07	3.59601e-06	NANOS1	protein_coding	50.86	6.8851	6.8851	ENSG00000188613	up
ENSG00000213062	42.5708	1.40622	0.28702	4.8994	9.61301e-07	1.31475e-05		lincRNA	46.98	6.864	6.864	ENSG00000213062	up
ENSG00000253764	26.9576	1.49671	0.31554	4.74333	2.1023e-06	2.6513e-05		lincRNA	65.14	6.84977	6.84977	ENSG00000253764	up
ENSG00000212354	3.80017	-2.68148	0.76342	-3.51246	0.00044398	0.00281106	RNU6-1242P	snRNA	33.01	-6.84081	6.84081	ENSG00000212354	down
ENSG00000258365	52.636	-1.45315	0.302196	-4.80864	1.51962e-06	1.9792e-05		antisense	45.53	-6.83491	6.83491	ENSG00000258365	down
ENSG00000198429	284.208	-1.37686	0.278895	-4.93684	7.93977e-07	1.09777e-05	ZNF69	protein_coding	43.23	-6.82853	6.82853	ENSG00000198429	down
ENSG00000221287	3.50379	-2.66468	0.757519	-3.51765	0.000435394	0.00276298	MIR1289-2	miRNA	53.15	-6.81791	6.81791	ENSG00000221287	down
ENSG00000272800	50.5045	-1.61406	0.354528	-4.5527	5.2961e-06	6.01939e-05		lincRNA	30.68	-6.81205	6.81205	ENSG00000272800	down
ENSG00000272807	119.118	-1.39738	0.28605	-4.8851	1.03379e-06	1.40287e-05		antisense	31.62	-6.78146	6.78146	ENSG00000272807	down
ENSG00000198538	434.348	-1.46745	0.308152	-4.76211	1.91583e-06	2.44045e-05	ZNF28	protein_coding	45.1	-6.76867	6.76867	ENSG00000198538	down
ENSG00000178882	164.926	-1.31715	0.262137	-5.02465	5.04346e-07	7.3452e-06	RFLNA	protein_coding	47.18	-6.76222	6.76222	ENSG00000178882	down
ENSG00000051341	1739.76	-1.25903	0.244724	-5.14468	2.67973e-07	4.25912e-06	POLQ	protein_coding	39.06	-6.76183	6.76183	ENSG00000051341	down
ENSG00000206987	5.60819	2.58885	0.728762	3.5524	0.000381737	0.00246061		snoRNA	44.36	6.7542	6.7542	ENSG00000206987	up
ENSG00000198435	127.919	1.28386	0.252401	5.0866	3.64547e-07	5.62704e-06	NRARP	protein_coding	67.29	6.73992	6.73992	ENSG00000198435	up
ENSG00000200942	4.56281	-2.65766	0.759487	-3.49928	0.000466522	0.00292717	RNU6-501P	snRNA	39	-6.73331	6.73331	ENSG00000200942	down
ENSG00000207375	3.9966	-3.04704	0.935208	-3.25814	0.00112144	0.0061837	SNORD116-23	snoRNA	44.57	-6.73016	6.73016	ENSG00000207375	down
ENSG00000264802	7.10995	-2.08661	0.527191	-3.95797	7.55883e-05	0.000597285	MIR5191	miRNA	56.67	-6.72685	6.72685	ENSG00000264802	down
ENSG00000272426	33.067	1.51825	0.325494	4.66445	3.09441e-06	3.73017e-05		lincRNA	40.87	6.72322	6.72322	ENSG00000272426	up
ENSG00000250600	4.34475	2.46793	0.679812	3.63032	0.000283074	0.00189756	ROPN1L-AS1	antisense	57.06	6.71723	6.71723	ENSG00000250600	up
ENSG00000277918	232.946	1.17861	0.222761	5.29092	1.217e-07	2.11013e-06		snRNA	53.66	6.68943	6.68943	ENSG00000277918	up
ENSG00000257433	35.5426	1.41926	0.294977	4.81142	1.49858e-06	1.95913e-05		antisense	50.18	6.68179	6.68179	ENSG00000257433	up
ENSG00000265195	24.242	-1.54829	0.336418	-4.60229	4.17868e-06	4.88085e-05	MIR4312	miRNA	59.21	-6.67547	6.67547	ENSG00000265195	down
ENSG00000213183	34.7574	-1.54474	0.335259	-4.60759	4.07354e-06	4.77407e-05	RPS7P8	processed_pseudogene	46.13	-6.67499	6.67499	ENSG00000213183	down
ENSG00000172403	2526.61	-1.31992	0.264758	-4.98539	6.18375e-07	8.80331e-06	SYNPO2	protein_coding	38.36	-6.67268	6.67268	ENSG00000172403	down
ENSG00000144711	459.628	-1.3203	0.264896	-4.98421	6.22139e-07	8.84784e-06	IQSEC1	protein_coding	54.36	-6.67169	6.67169	ENSG00000144711	down
ENSG00000199471	9.73328	-1.98053	0.488886	-4.05112	5.09739e-05	0.000428828		misc_RNA	43.56	-6.66987	6.66987	ENSG00000199471	down
ENSG00000259931	11.1753	-1.87423	0.450107	-4.16396	3.12777e-05	0.000278617		processed_pseudogene	39.11	-6.66286	6.66286	ENSG00000259931	down
ENSG00000200291	6.03148	-2.08142	0.528513	-3.93826	8.20756e-05	0.000641988		misc_RNA	45.1	-6.64488	6.64488	ENSG00000200291	down
ENSG00000207248	12.5514	-1.72066	0.395985	-4.34526	1.3911e-05	0.000138345	RNU6-1005P	snRNA	43.93	-6.64008	6.64008	ENSG00000207248	down
ENSG00000276517	360.931	-1.36604	0.27955	-4.88656	1.02613e-06	1.3952e-05		sense_intronic	38.95	-6.63261	6.63261	ENSG00000276517	down
ENSG00000146278	1221.93	1.14835	0.215226	5.33557	9.52423e-08	1.70445e-06	PNRC1	protein_coding	48.53	6.62417	6.62417	ENSG00000146278	up
ENSG00000119547	1176.15	-1.32308	0.266732	-4.96034	7.0369e-07	9.85407e-06	ONECUT2	protein_coding	44.08	-6.62386	6.62386	ENSG00000119547	down
ENSG00000130066	196.298	1.19236	0.228087	5.22764	1.71683e-07	2.85926e-06	SAT1	protein_coding	43.75	6.61012	6.61012	ENSG00000130066	up
ENSG00000252282	3.69299	-3.03886	0.939796	-3.23353	0.00122269	0.00668114	RNU6-1089P	snRNA	43.27	-6.60998	6.60998	ENSG00000252282	down
ENSG00000197989	636.697	1.1103	0.204835	5.42047	5.94438e-08	1.11994e-06	SNHG12	antisense	51.03	6.60719	6.60719	ENSG00000197989	up
ENSG00000272159	22.8239	-1.51311	0.326868	-4.62911	3.67232e-06	4.34039e-05		antisense	42.59	-6.60089	6.60089	ENSG00000272159	down
ENSG00000116514	123.317	1.22906	0.23893	5.14404	2.6889e-07	4.26882e-06	RNF19B	protein_coding	44.34	6.59969	6.59969	ENSG00000116514	up
ENSG00000234779	18.2781	1.63437	0.367591	4.44617	8.74148e-06	9.29775e-05		antisense	61.04	6.58918	6.58918	ENSG00000234779	up
ENSG00000214188	103.533	1.40158	0.291616	4.80625	1.53787e-06	1.99923e-05	ST7-OT4	sense_intronic	38.94	6.58622	6.58622	ENSG00000214188	up
ENSG00000200169	182.013	1.22659	0.238503	5.14285	2.70603e-07	4.29113e-06	RNU5D-1	snRNA	37.93	6.58361	6.58361	ENSG00000200169	up
ENSG00000243094	23.383	-1.65287	0.374314	-4.41573	1.00672e-05	0.000104993		processed_pseudogene	46.04	-6.57649	6.57649	ENSG00000243094	down
ENSG00000260804	861.143	-1.24809	0.244909	-5.09614	3.46643e-07	5.3805e-06	LINC01963	lincRNA	44.66	-6.5764	6.5764	ENSG00000260804	down
ENSG00000184635	983.064	-1.28229	0.255387	-5.02096	5.14149e-07	7.46454e-06	ZNF93	protein_coding	40	-6.57429	6.57429	ENSG00000184635	down
ENSG00000156239	446.042	-1.38924	0.288227	-4.81993	1.43609e-06	1.88985e-05	N6AMT1	protein_coding	38.62	-6.56215	6.56215	ENSG00000156239	down
ENSG00000262904	79.6504	1.3001	0.2615	4.9717	6.63691e-07	9.36227e-06	TMPOP2	processed_pseudogene	43.63	6.53769	6.53769	ENSG00000262904	up
ENSG00000122435	1148.37	-1.34754	0.276087	-4.88087	1.05618e-06	1.43046e-05	TRMT13	protein_coding	35.8	-6.52821	6.52821	ENSG00000122435	down
ENSG00000271474	366.5	1.12165	0.209384	5.35687	8.46741e-08	1.54309e-06		antisense	44.58	6.51857	6.51857	ENSG00000271474	up
ENSG00000125968	4353.29	1.31772	0.267355	4.92873	8.27675e-07	1.14096e-05	ID1	protein_coding	58.56	6.51313	6.51313	ENSG00000125968	up
ENSG00000102189	1440.63	-1.33299	0.271955	-4.90151	9.51034e-07	1.30199e-05	EEA1	protein_coding	36.99	-6.51219	6.51219	ENSG00000102189	down
ENSG00000151116	180.652	-1.42815	0.301616	-4.735	2.19056e-06	2.75512e-05	UEVLD	protein_coding	40.83	-6.51216	6.51216	ENSG00000151116	down
ENSG00000212615	41.3791	1.44353	0.306732	4.70616	2.52423e-06	3.12677e-05		snoRNA	33.33	6.50297	6.50297	ENSG00000212615	up
ENSG00000228808	18.7947	-1.68755	0.388827	-4.3401	1.42417e-05	0.000141197	HMGB3P4	processed_pseudogene	51.56	-6.49736	6.49736	ENSG00000228808	down
ENSG00000277688	19.3089	1.68044	0.386536	4.34744	1.37736e-05	0.000137076		antisense	39.22	6.49161	6.49161	ENSG00000277688	up
ENSG00000283515	58.5491	-1.40259	0.294106	-4.76897	1.85168e-06	2.37393e-05		protein_coding	47.26	-6.4863	6.4863	ENSG00000283515	down
ENSG00000132466	3022.78	-1.28779	0.258838	-4.97529	6.51507e-07	9.20906e-06	ANKRD17	protein_coding	36.17	-6.48505	6.48505	ENSG00000132466	down
ENSG00000227986	58.8246	-1.44128	0.306502	-4.70234	2.57191e-06	3.17453e-05	TRIM60P18	unprocessed_pseudogene	40.73	-6.48334	6.48334	ENSG00000227986	down
ENSG00000206645	4.87937	-2.50289	0.70712	-3.53955	0.000400815	0.00257524		misc_RNA	39.22	-6.48043	6.48043	ENSG00000206645	down
ENSG00000202293	3.53659	-3.37963	1.11669	-3.02648	0.00247421	0.0121042	SNORD114-22	snoRNA	45.83	-6.47898	6.47898	ENSG00000202293	down
ENSG00000162994	75.8217	-1.41108	0.297051	-4.7503	2.03119e-06	2.57561e-05	CLHC1	protein_coding	39.9	-6.47561	6.47561	ENSG00000162994	down
ENSG00000274964	187.617	-1.4389	0.306186	-4.69945	2.60862e-06	3.21414e-05		sense_intronic	34.71	-6.46491	6.46491	ENSG00000274964	down
ENSG00000178171	2618.34	-1.23284	0.242593	-5.08194	3.73603e-07	5.74136e-06	AMER3	protein_coding	55.57	-6.46131	6.46131	ENSG00000178171	down
ENSG00000206585	99.6007	1.29577	0.261874	4.94808	7.49472e-07	1.04037e-05	RNVU1-7	snRNA	54.88	6.45659	6.45659	ENSG00000206585	up
ENSG00000206870	7.39267	-2.08569	0.538246	-3.87497	0.000106637	0.000807782	RNU6-398P	snRNA	42.2	-6.45042	6.45042	ENSG00000206870	down
ENSG00000203865	75.8333	-1.30863	0.26595	-4.92056	8.62966e-07	1.18492e-05	ATP1A1-AS1	processed_transcript	45.35	-6.4467	6.4467	ENSG00000203865	down
ENSG00000124225	324.042	-1.24564	0.246758	-5.04802	4.46411e-07	6.68887e-06	PMEPA1	protein_coding	54.59	-6.44574	6.44574	ENSG00000124225	down
ENSG00000278356	33.8474	-1.52914	0.336098	-4.54968	5.37279e-06	6.09164e-05		sense_intronic	44.42	-6.44571	6.44571	ENSG00000278356	down
ENSG00000165449	393.132	-1.25121	0.248614	-5.03273	4.83555e-07	7.08688e-06	SLC16A9	protein_coding	40.06	-6.44314	6.44314	ENSG00000165449	down
ENSG00000201036	10.1902	-2.2296	0.595695	-3.74285	0.000181945	0.00129576		snoRNA	38.2	-6.4379	6.4379	ENSG00000201036	down
ENSG00000170734	487.718	-1.2244	0.240807	-5.08457	3.68461e-07	5.67487e-06	POLH	protein_coding	43.39	-6.42327	6.42327	ENSG00000170734	down
ENSG00000273271	31.4405	-2.31397	0.631058	-3.6668	0.000245601	0.00167787		antisense	35.77	-6.42182	6.42182	ENSG00000273271	down
ENSG00000206846	16.8467	-1.56782	0.350122	-4.47791	7.53774e-06	8.17188e-05		misc_RNA	43.62	-6.40873	6.40873	ENSG00000206846	down
ENSG00000162231	995.49	1.14821	0.219058	5.24158	1.59206e-07	2.66422e-06	NXF1	protein_coding	50.07	6.40063	6.40063	ENSG00000162231	up
ENSG00000251745	17.9312	-1.52791	0.337242	-4.53058	5.88206e-06	6.56532e-05	RNU7-124P	snRNA	37.1	-6.39084	6.39084	ENSG00000251745	down
ENSG00000173889	2056.39	-1.23851	0.245779	-5.03914	4.6763e-07	6.94116e-06	PHC3	protein_coding	37.75	-6.38896	6.38896	ENSG00000173889	down
ENSG00000266402	244.307	1.13196	0.214661	5.27324	1.34033e-07	2.29255e-06	SNHG25	lincRNA	63.71	6.38388	6.38388	ENSG00000266402	up
ENSG00000207650	10.9238	-1.8448	0.449614	-4.10307	4.07699e-05	0.000351044	MIR570	miRNA	37.11	-6.37311	6.37311	ENSG00000207650	down
ENSG00000239039	207.523	1.16507	0.224368	5.1927	2.07269e-07	3.39906e-06	SNORD13	snoRNA	49.04	6.37137	6.37137	ENSG00000239039	up
ENSG00000212499	3.40563	-2.60998	0.760467	-3.43207	0.000598985	0.00362279	RNA5SP300	rRNA	54.21	-6.37084	6.37084	ENSG00000212499	down
ENSG00000275857	16.2166	1.64425	0.37763	4.35413	1.33598e-05	0.000133627		antisense	50.27	6.36999	6.36999	ENSG00000275857	up
ENSG00000260310	21.9112	1.63297	0.373805	4.36851	1.25097e-05	0.000126121		sense_intronic	56.74	6.36729	6.36729	ENSG00000260310	up
ENSG00000277610	23.9031	1.59335	0.36015	4.42412	9.68379e-06	0.000101603	RNVU1-4	snRNA	43.9	6.36237	6.36237	ENSG00000277610	up
ENSG00000105793	660.667	-1.38953	0.292899	-4.74406	2.09477e-06	2.64419e-05	GTPBP10	protein_coding	38.02	-6.36087	6.36087	ENSG00000105793	down
ENSG00000226609	38.1543	1.41376	0.300761	4.70063	2.59366e-06	3.19855e-05		antisense	43.09	6.35493	6.35493	ENSG00000226609	up
ENSG00000168040	190.293	-1.2145	0.239366	-5.07382	3.89915e-07	5.9331e-06	FADD	protein_coding	55.01	-6.34784	6.34784	ENSG00000168040	down
ENSG00000118412	2693.78	-1.27292	0.257389	-4.94552	7.59423e-07	1.05208e-05	CASP8AP2	protein_coding	42.57	-6.33654	6.33654	ENSG00000118412	down
ENSG00000135837	3652.06	-1.2843	0.260998	-4.92072	8.62282e-07	1.18492e-05	CEP350	protein_coding	36.47	-6.32685	6.32685	ENSG00000135837	down
ENSG00000200170	5.21087	-2.13921	0.565494	-3.7829	0.000155012	0.00112642		misc_RNA	47.52	-6.30702	6.30702	ENSG00000200170	down
ENSG00000078687	334.908	-1.22284	0.242759	-5.03726	4.72238e-07	6.9798e-06	TNRC6C	protein_coding	42.22	-6.30515	6.30515	ENSG00000078687	down
ENSG00000087074	511.771	1.19743	0.235279	5.0894	3.59196e-07	5.5542e-06	PPP1R15A	protein_coding	56.68	6.29295	6.29295	ENSG00000087074	up
ENSG00000270558	32.5381	-1.46036	0.317729	-4.59623	4.30203e-06	5.01651e-05		processed_pseudogene	36.11	-6.27895	6.27895	ENSG00000270558	down
ENSG00000237082	26.6882	-1.49678	0.330061	-4.53487	5.76385e-06	6.45097e-05	COX5BP6	processed_pseudogene	52.25	-6.27208	6.27208	ENSG00000237082	down
ENSG00000274191	28.5014	-1.57579	0.356881	-4.41544	1.00803e-05	0.000105051		lincRNA	43.93	-6.26943	6.26943	ENSG00000274191	down
ENSG00000154734	930.191	1.05892	0.195979	5.40324	6.54467e-08	1.22475e-06	ADAMTS1	protein_coding	45.12	6.26028	6.26028	ENSG00000154734	up
ENSG00000019549	808.727	1.21153	0.240271	5.04233	4.5989e-07	6.84086e-06	SNAI2	protein_coding	41.13	6.25739	6.25739	ENSG00000019549	up
ENSG00000222365	419.377	1.10517	0.209208	5.28262	1.27346e-07	2.19435e-06	SNORD12B	snoRNA	41.76	6.25381	6.25381	ENSG00000222365	up
ENSG00000278576	118.91	-1.26821	0.257622	-4.92274	8.53398e-07	1.17526e-05		sense_intronic	43.2	-6.25209	6.25209	ENSG00000278576	down
ENSG00000204256	7056.85	1.08049	0.20242	5.33788	9.40381e-08	1.68525e-06	BRD2	protein_coding	51.46	6.23805	6.23805	ENSG00000204256	up
ENSG00000101138	890.204	-1.22478	0.244724	-5.00472	5.59439e-07	8.07158e-06	CSTF1	protein_coding	41.14	-6.23784	6.23784	ENSG00000101138	down
ENSG00000272247	27.9475	1.44289	0.313205	4.60686	4.08789e-06	4.78685e-05		antisense	51.84	6.23322	6.23322	ENSG00000272247	up
ENSG00000219150	8.9515	-2.84513	0.876828	-3.2448	0.00117534	0.00644769		processed_pseudogene	47.6	-6.23253	6.23253	ENSG00000219150	down
ENSG00000104047	661.667	-1.2958	0.267155	-4.85038	1.23226e-06	1.64653e-05	DTWD1	protein_coding	36.31	-6.19838	6.19838	ENSG00000104047	down
ENSG00000226419	815.485	-1.11319	0.212596	-5.23615	1.63961e-07	2.73721e-06	SLC16A1-AS1	antisense	43.76	-6.19231	6.19231	ENSG00000226419	down
ENSG00000234134	53.8232	1.31039	0.272481	4.80912	1.51593e-06	1.97624e-05		sense_intronic	57.31	6.1643	6.1643	ENSG00000234134	up
ENSG00000077782	192.56	1.23457	0.249264	4.95286	7.31321e-07	1.02128e-05	FGFR1	protein_coding	50.55	6.16155	6.16155	ENSG00000077782	up
ENSG00000261335	185.725	1.17695	0.231804	5.07733	3.82778e-07	5.86115e-06		antisense	46.77	6.1578	6.1578	ENSG00000261335	up
ENSG00000198440	340.771	-1.2959	0.268068	-4.83424	1.33655e-06	1.77396e-05	ZNF583	protein_coding	38.95	-6.15691	6.15691	ENSG00000198440	down
ENSG00000264249	8.4675	1.89853	0.478357	3.96884	7.22226e-05	0.000574931	MIR3912	miRNA	31.43	6.15195	6.15195	ENSG00000264249	up
ENSG00000183850	219.689	-1.2995	0.269323	-4.82508	1.39945e-06	1.85214e-05	ZNF730	protein_coding	41.52	-6.14968	6.14968	ENSG00000183850	down
ENSG00000278514	20.0402	1.58776	0.364979	4.35028	1.35961e-05	0.000135503		lincRNA	37.7	6.14155	6.14155	ENSG00000278514	up
ENSG00000221214	12.9503	-1.7247	0.41389	-4.16705	3.08572e-05	0.000275577	MIR548E	miRNA	35.23	-6.13951	6.13951	ENSG00000221214	down
ENSG00000252759	123.435	1.19657	0.238574	5.01548	5.29015e-07	7.66439e-06		misc_RNA	39.58	6.12106	6.12106	ENSG00000252759	up
ENSG00000185453	15.2943	-1.68011	0.398504	-4.21603	2.48638e-05	0.000227599	C19orf68	protein_coding	50.04	-6.12034	6.12034	ENSG00000185453	down
ENSG00000266490	72.454	-1.46846	0.324728	-4.52214	6.12189e-06	6.80248e-05		lincRNA	37.01	-6.11958	6.11958	ENSG00000266490	down
ENSG00000252906	25.8734	-1.52529	0.344056	-4.43327	9.28165e-06	9.81978e-05	SCARNA3	scaRNA	46.85	-6.11321	6.11321	ENSG00000252906	down
ENSG00000185730	155.679	-1.187	0.235866	-5.03252	4.84084e-07	7.08717e-06	ZNF696	protein_coding	58.48	-6.11248	6.11248	ENSG00000185730	down
ENSG00000236255	12.246	-1.69652	0.404811	-4.1909	2.77848e-05	0.0002512		lincRNA	48.08	-6.10745	6.10745	ENSG00000236255	down
ENSG00000266579	42.8222	-1.4642	0.323693	-4.52341	6.08518e-06	6.76709e-05		lincRNA	34.79	-6.10511	6.10511	ENSG00000266579	down
ENSG00000031691	598.082	-1.32145	0.277278	-4.76581	1.88096e-06	2.40262e-05	CENPQ	protein_coding	37.99	-6.10421	6.10421	ENSG00000031691	down
ENSG00000230251	55.089	-1.49651	0.334854	-4.46914	7.85341e-06	8.46964e-05	PHBP4	processed_pseudogene	50.66	-6.09398	6.09398	ENSG00000230251	down
ENSG00000270419	90.6439	1.20037	0.240564	4.9898	6.0441e-07	8.62213e-06	CAHM	lincRNA	60.94	6.07911	6.07911	ENSG00000270419	up
ENSG00000199787	6.16309	-2.0128	0.525642	-3.82923	0.000128547	0.000956071	SNORA80C	snoRNA	54.81	-6.07767	6.07767	ENSG00000199787	down
ENSG00000175387	3669.02	-1.23828	0.25209	-4.91206	9.0124e-07	1.23625e-05	SMAD2	protein_coding	37.52	-6.07735	6.07735	ENSG00000175387	down
ENSG00000230695	25.8342	1.46777	0.325726	4.50615	6.60143e-06	7.27457e-05		antisense	51.89	6.07392	6.07392	ENSG00000230695	up
ENSG00000201240	6.2073	-2.34906	0.664968	-3.53258	0.000411521	0.0026343	SNORD114-9	snoRNA	47.22	-6.059	6.059	ENSG00000201240	down
ENSG00000201899	6.14863	-2.34943	0.665219	-3.53181	0.00041272	0.00263955	SNORD114-24	snoRNA	44.44	-6.05794	6.05794	ENSG00000201899	down
ENSG00000265986	9.66373	-1.83118	0.456853	-4.00824	6.11725e-05	0.00049691	MIR4735	miRNA	37.68	-6.04971	6.04971	ENSG00000265986	down
ENSG00000272644	29.2971	-1.41884	0.310048	-4.5762	4.73494e-06	5.46185e-05		lincRNA	44.96	-6.04804	6.04804	ENSG00000272644	down
ENSG00000141026	436.417	-1.08454	0.206938	-5.24089	1.59801e-07	2.67096e-06	MED9	protein_coding	47.9	-6.04451	6.04451	ENSG00000141026	down
ENSG00000149474	522.706	-1.24897	0.256112	-4.87667	1.07893e-06	1.45986e-05	KAT14	protein_coding	42.25	-6.03965	6.03965	ENSG00000149474	down
ENSG00000204149	259.793	-1.3402	0.284917	-4.70383	2.55321e-06	3.15705e-05	AGAP6	protein_coding	41.1	-6.03187	6.03187	ENSG00000204149	down
ENSG00000207450	4.61666	-2.20671	0.606779	-3.63676	0.000276087	0.00185697		misc_RNA	35.64	-6.02696	6.02696	ENSG00000207450	down
ENSG00000235381	221.85	-1.27422	0.264578	-4.81606	1.4642e-06	1.92321e-05		antisense	41.83	-6.0092	6.0092	ENSG00000235381	down
ENSG00000204920	93.4486	-1.4366	0.317076	-4.53077	5.877e-06	6.56532e-05	ZNF155	protein_coding	40.41	-6.00891	6.00891	ENSG00000204920	down
ENSG00000186105	158.545	-1.34995	0.288895	-4.6728	2.9712e-06	3.61293e-05	LRRC70	protein_coding	32.72	-5.99667	5.99667	ENSG00000186105	down
ENSG00000181450	1802.02	-1.32758	0.2818	-4.71106	2.46429e-06	3.06069e-05	ZNF678	protein_coding	40.32	-5.99291	5.99291	ENSG00000181450	down
ENSG00000278231	15.7657	1.67025	0.399302	4.18292	2.87791e-05	0.000258845		lincRNA	47.64	5.99112	5.99112	ENSG00000278231	up
ENSG00000204713	2017.16	-1.24392	0.255619	-4.86628	1.13717e-06	1.52656e-05	TRIM27	protein_coding	44.66	-5.99105	5.99105	ENSG00000204713	down
ENSG00000197863	257.052	-1.22148	0.249393	-4.89782	9.69071e-07	1.32408e-05	ZNF790	protein_coding	42.57	-5.95848	5.95848	ENSG00000197863	down
ENSG00000222145	12.5441	-2.23227	0.621197	-3.5935	0.000326272	0.00215191		snoRNA	47.62	-5.95385	5.95385	ENSG00000222145	down
ENSG00000273402	63.111	-1.28821	0.270418	-4.76377	1.90012e-06	2.42488e-05		antisense	27.52	-5.94547	5.94547	ENSG00000273402	down
ENSG00000242876	9.1109	-1.81465	0.454829	-3.98975	6.61436e-05	0.00053263	RN7SL812P	misc_RNA	52.69	-5.9404	5.9404	ENSG00000242876	down
ENSG00000207223	12.3129	-2.38016	0.6857	-3.47114	0.000518255	0.00320127		misc_RNA	39.22	-5.93773	5.93773	ENSG00000207223	down
ENSG00000199591	4.75131	-2.25607	0.632889	-3.56471	0.000364254	0.00236104		misc_RNA	42.99	-5.92646	5.92646	ENSG00000199591	down
ENSG00000266276	2.73257	-2.70807	0.835076	-3.24291	0.00118318	0.00648558	MIR4743	miRNA	53.62	-5.9254	5.9254	ENSG00000266276	down
ENSG00000254324	6.82117	-2.03451	0.541618	-3.75636	0.000172403	0.00123656	MIR151A	miRNA	52.22	-5.91592	5.91592	ENSG00000254324	down
ENSG00000225156	120.187	-1.35532	0.292752	-4.62959	3.66385e-06	4.33774e-05		lincRNA	50.97	-5.91291	5.91291	ENSG00000225156	down
ENSG00000142544	87.8577	-1.33183	0.285245	-4.66907	3.02566e-06	3.66953e-05	CTU1	protein_coding	54.31	-5.90717	5.90717	ENSG00000142544	down
ENSG00000231473	52.938	1.29365	0.273266	4.73404	2.20091e-06	2.76423e-05	LINC00441	lincRNA	39.88	5.89702	5.89702	ENSG00000231473	up
ENSG00000277342	379.93	1.1192	0.219651	5.09536	3.48086e-07	5.39088e-06		sense_intronic	30.36	5.89632	5.89632	ENSG00000277342	up
ENSG00000108599	628.702	-1.26554	0.264467	-4.78526	1.70768e-06	2.20557e-05	AKAP10	protein_coding	41.26	-5.89298	5.89298	ENSG00000108599	down
ENSG00000201136	5.84287	-2.04043	0.546156	-3.73598	0.000186989	0.00132527	RNU6-353P	snRNA	38.89	-5.87172	5.87172	ENSG00000201136	down
ENSG00000260339	116.607	1.17788	0.237991	4.94925	7.45001e-07	1.03519e-05	HEXA-AS1	antisense	41.18	5.8717	5.8717	ENSG00000260339	up
ENSG00000202142	4.06215	-3.26874	1.1209	-2.91618	0.0035435	0.0162224	SNORD114-18	snoRNA	37.5	-5.85068	5.85068	ENSG00000202142	down
ENSG00000211514	43.2225	-1.35359	0.293854	-4.60633	4.09834e-06	4.79506e-05	MIR454	miRNA	39.13	-5.84644	5.84644	ENSG00000211514	down
ENSG00000119866	1102.25	-1.12861	0.223665	-5.04599	4.51185e-07	6.74018e-06	BCL11A	protein_coding	44.56	-5.83641	5.83641	ENSG00000119866	down
ENSG00000243107	107.257	-1.46704	0.332367	-4.41391	1.0152e-05	0.000105719		sense_overlapping	38.79	-5.83272	5.83272	ENSG00000243107	down
ENSG00000256006	54.508	-1.26398	0.265402	-4.76251	1.91202e-06	2.43782e-05		sense_intronic	43.46	-5.83074	5.83074	ENSG00000256006	down
ENSG00000026652	960.458	-1.32694	0.285705	-4.64445	3.40977e-06	4.07504e-05	AGPAT4	protein_coding	45.36	-5.8251	5.8251	ENSG00000026652	down
ENSG00000173295	162.809	-1.30193	0.277706	-4.68814	2.75694e-06	3.3671e-05	FAM86B3P	transcribed_unprocessed_pseudogene	52.58	-5.82318	5.82318	ENSG00000173295	down
ENSG00000207234	17.8175	-1.5419	0.358943	-4.29567	1.74169e-05	0.000167701	RNU6-125P	snRNA	41.12	-5.82138	5.82138	ENSG00000207234	down
ENSG00000228886	13.3999	-1.62531	0.389188	-4.17616	2.96469e-05	0.000266306		lincRNA	44.26	-5.80988	5.80988	ENSG00000228886	down
ENSG00000196247	1482.96	-1.26753	0.267034	-4.74668	2.0678e-06	2.61727e-05	ZNF107	protein_coding	39.91	-5.808	5.808	ENSG00000196247	down
ENSG00000243314	19.4682	-1.64336	0.396321	-4.14654	3.37535e-05	0.000297248		processed_pseudogene	42.78	-5.79593	5.79593	ENSG00000243314	down
ENSG00000197779	336.841	-1.33952	0.290548	-4.61033	4.02039e-06	4.7277e-05	ZNF81	protein_coding	39.93	-5.7939	5.7939	ENSG00000197779	down
ENSG00000168675	69.0312	-1.27993	0.271457	-4.71505	2.41646e-06	3.01203e-05	LDLRAD4	protein_coding	46.44	-5.78676	5.78676	ENSG00000168675	down
ENSG00000272263	93.4571	-1.22907	0.255442	-4.81154	1.49771e-06	1.95913e-05		antisense	43.14	-5.78639	5.78639	ENSG00000272263	down
ENSG00000231074	1667.6	-1.27146	0.26908	-4.72521	2.29875e-06	2.88078e-05	HCG18	antisense	42.72	-5.77305	5.77305	ENSG00000231074	down
ENSG00000199942	5.23404	-2.54103	0.767945	-3.30887	0.000936729	0.0053495	SNORD114-19	snoRNA	40	-5.77243	5.77243	ENSG00000199942	down
ENSG00000282988	150.055	1.29485	0.276731	4.67909	2.88154e-06	3.51311e-05	HIST1H3D	protein_coding	47.53	5.76765	5.76765	ENSG00000282988	up
ENSG00000259732	52.4217	-1.27302	0.269985	-4.71515	2.41537e-06	3.01203e-05		sense_overlapping	42.36	-5.7555	5.7555	ENSG00000259732	down
ENSG00000223734	26.1625	1.41382	0.31648	4.46733	7.92001e-06	8.53486e-05		lincRNA	44.27	5.75256	5.75256	ENSG00000223734	up
ENSG00000239272	20.5571	-1.52203	0.354351	-4.29526	1.74486e-05	0.000167787	RPL21P10	processed_pseudogene	47.08	-5.74604	5.74604	ENSG00000239272	down
ENSG00000135048	52.0108	1.28433	0.273914	4.6888	2.74808e-06	3.36072e-05	TMEM2	protein_coding	40.46	5.74553	5.74553	ENSG00000135048	up
ENSG00000235088	37.9314	-1.41846	0.318276	-4.45669	8.3233e-06	8.91426e-05		processed_pseudogene	47.74	-5.74464	5.74464	ENSG00000235088	down
ENSG00000200871	3.78525	-2.39975	0.7076	-3.39139	0.000695395	0.00412526	RNU6-810P	snRNA	38.32	-5.72232	5.72232	ENSG00000200871	down
ENSG00000199289	2.69031	3.18622	1.09214	2.9174	0.00352963	0.0161761	RNU6-502P	snRNA	44.44	5.70693	5.70693	ENSG00000199289	up
ENSG00000239197	19.6255	-1.55562	0.367736	-4.23025	2.3343e-05	0.00021552		snoRNA	41.96	-5.70369	5.70369	ENSG00000239197	down
ENSG00000168807	442.418	-1.23762	0.26002	-4.75971	1.9387e-06	2.46507e-05	SNTB2	protein_coding	41.92	-5.70317	5.70317	ENSG00000168807	down
ENSG00000278928	390.408	-1.3557	0.298308	-4.54462	5.50339e-06	6.22451e-05		TEC	41.49	-5.70192	5.70192	ENSG00000278928	down
ENSG00000166068	783.214	-1.20968	0.251488	-4.8101	1.50855e-06	1.96847e-05	SPRED1	protein_coding	35.39	-5.69261	5.69261	ENSG00000166068	down
ENSG00000082556	218.206	-1.32262	0.288018	-4.59213	4.38749e-06	5.09483e-05	OPRK1	protein_coding	42.12	-5.67783	5.67783	ENSG00000082556	down
ENSG00000265688	74.5412	-1.33293	0.29171	-4.56935	4.89229e-06	5.6062e-05	MAFG-AS1	antisense	65.54	-5.66672	5.66672	ENSG00000265688	down
ENSG00000282527	11.7053	1.77319	0.45027	3.93806	8.21423e-05	0.000642149		antisense	36.18	5.66067	5.66067	ENSG00000282527	up
ENSG00000121075	99.3388	1.21302	0.253389	4.78719	1.69135e-06	2.18651e-05	TBX4	protein_coding	52.81	5.65297	5.65297	ENSG00000121075	up
ENSG00000231961	28.2667	-1.50748	0.352266	-4.27939	1.87404e-05	0.000178714		processed_pseudogene	44.88	-5.64981	5.64981	ENSG00000231961	down
ENSG00000221036	2.98805	-2.89308	0.946953	-3.05515	0.00224948	0.0112377	MIR1193	miRNA	55.13	-5.63955	5.63955	ENSG00000221036	down
ENSG00000209042	270.546	1.07137	0.210515	5.08928	3.59429e-07	5.5542e-06	SNORD12C	snoRNA	41.57	5.63046	5.63046	ENSG00000209042	up
ENSG00000146648	455.979	-1.17549	0.242197	-4.85347	1.21319e-06	1.62416e-05	EGFR	protein_coding	44.57	-5.62988	5.62988	ENSG00000146648	down
ENSG00000251733	19.197	-1.57983	0.379222	-4.16597	3.1003e-05	0.000276525	SCARNA8	scaRNA	47.33	-5.62145	5.62145	ENSG00000251733	down
ENSG00000169955	251.432	-1.08311	0.214304	-5.0541	4.32427e-07	6.4948e-06	ZNF747	protein_coding	57.48	-5.61858	5.61858	ENSG00000169955	down
ENSG00000283563	566.644	-1.27297	0.273386	-4.65633	3.21898e-06	3.87028e-05		protein_coding	37.06	-5.61669	5.61669	ENSG00000283563	down
ENSG00000134852	822.4	-1.19478	0.248573	-4.80656	1.53547e-06	1.99798e-05	CLOCK	protein_coding	37.44	-5.61477	5.61477	ENSG00000134852	down
ENSG00000100234	1749.02	-1.17762	0.243397	-4.83828	1.30966e-06	1.73992e-05	TIMP3	protein_coding	47.18	-5.60486	5.60486	ENSG00000100234	down
ENSG00000221406	13.8822	-2.20101	0.628086	-3.50431	0.000457795	0.00288541	MIR320B2	miRNA	36.96	-5.5901	5.5901	ENSG00000221406	down
ENSG00000216179	3.33112	-2.87372	0.943001	-3.04742	0.00230815	0.0114446	MIR541	miRNA	53.57	-5.57904	5.57904	ENSG00000216179	down
ENSG00000222767	3.64483	-2.87567	0.943968	-3.04637	0.00231624	0.0114806		misc_RNA	44.21	-5.57891	5.57891	ENSG00000222767	down
ENSG00000239183	33.9226	1.39211	0.314045	4.43283	9.30027e-06	9.83202e-05	SNORA84	snoRNA	55.64	5.57868	5.57868	ENSG00000239183	up
ENSG00000254678	10.2341	1.87021	0.492716	3.79571	0.000147222	0.00107712		processed_pseudogene	58.8	5.55028	5.55028	ENSG00000254678	up
ENSG00000152749	710.606	-1.32674	0.292847	-4.53048	5.88488e-06	6.56532e-05	GPR180	protein_coding	36.49	-5.54941	5.54941	ENSG00000152749	down
ENSG00000187479	454.129	1.29538	0.282889	4.5791	4.6697e-06	5.40002e-05	C11orf96	protein_coding	53.45	5.52816	5.52816	ENSG00000187479	up
ENSG00000253854	35.6791	-1.36247	0.305439	-4.46071	8.16868e-06	8.77566e-05		antisense	40.97	-5.52718	5.52718	ENSG00000253854	down
ENSG00000204335	69.7844	1.33945	0.297977	4.49514	6.95258e-06	7.62812e-05	SP5	protein_coding	66.42	5.51528	5.51528	ENSG00000204335	up
ENSG00000135457	709.583	-1.22051	0.258963	-4.71309	2.43991e-06	3.03582e-05	TFCP2	protein_coding	41.94	-5.51394	5.51394	ENSG00000135457	down
ENSG00000256525	714.114	-1.22696	0.261128	-4.6987	2.61819e-06	3.22309e-05	POLG2	protein_coding	41.34	-5.51118	5.51118	ENSG00000256525	down
ENSG00000256037	23.9872	-1.70357	0.429885	-3.96286	7.40586e-05	0.000586195	MRPL40P1	processed_pseudogene	50.99	-5.50587	5.50587	ENSG00000256037	down
ENSG00000239419	112.048	1.14973	0.237306	4.84493	1.26655e-06	1.69071e-05	RN7SL535P	misc_RNA	53.72	5.48643	5.48643	ENSG00000239419	up
ENSG00000162086	1243.55	-1.16133	0.240939	-4.82004	1.43532e-06	1.88985e-05	ZNF75A	protein_coding	45.02	-5.48564	5.48564	ENSG00000162086	down
ENSG00000182903	1076.11	-1.21461	0.257835	-4.7108	2.46747e-06	3.06191e-05	ZNF721	protein_coding	41.11	-5.48276	5.48276	ENSG00000182903	down
ENSG00000101463	239.984	-1.23641	0.265064	-4.66459	3.09238e-06	3.73017e-05	SYNDIG1	protein_coding	46.16	-5.47518	5.47518	ENSG00000101463	down
ENSG00000233895	44.3923	-1.30227	0.287134	-4.5354	5.74935e-06	6.43992e-05		lincRNA	44.35	-5.45797	5.45797	ENSG00000233895	down
ENSG00000138685	586.605	-1.24897	0.269794	-4.62935	3.66821e-06	4.33921e-05	FGF2	protein_coding	38.74	-5.44874	5.44874	ENSG00000138685	down
ENSG00000234345	41.0088	-1.43251	0.332204	-4.31213	1.61691e-05	0.000157539		processed_pseudogene	44.18	-5.44727	5.44727	ENSG00000234345	down
ENSG00000171295	396.423	-1.23147	0.264279	-4.65974	3.1661e-06	3.81329e-05	ZNF440	protein_coding	44.1	-5.4415	5.4415	ENSG00000171295	down
ENSG00000235159	194.09	1.13852	0.235135	4.84198	1.28549e-06	1.71272e-05		lincRNA	41.72	5.42654	5.42654	ENSG00000235159	up
ENSG00000234215	19.1372	1.47903	0.350062	4.22505	2.38893e-05	0.000220272		lincRNA	44.2	5.40887	5.40887	ENSG00000234215	up
ENSG00000151490	549.763	-1.18686	0.250952	-4.72942	2.25159e-06	2.82422e-05	PTPRO	protein_coding	37.5	-5.39915	5.39915	ENSG00000151490	down
ENSG00000267376	9.62044	-1.7048	0.434851	-3.92042	8.83947e-05	0.000685638		processed_pseudogene	47.06	-5.39382	5.39382	ENSG00000267376	down
ENSG00000201689	4.32465	-2.62727	0.837156	-3.13832	0.00169919	0.00887056	SNORD114-29	snoRNA	42.86	-5.39128	5.39128	ENSG00000201689	down
ENSG00000168661	109.079	-1.33192	0.298991	-4.4547	8.40115e-06	8.98766e-05	ZNF30	protein_coding	42.7	-5.3894	5.3894	ENSG00000168661	down
ENSG00000252636	25.484	-1.41797	0.329225	-4.307	1.65484e-05	0.000160896	RNU6-826P	snRNA	47.12	-5.37901	5.37901	ENSG00000252636	down
ENSG00000249492	72.4927	1.17929	0.249112	4.73396	2.20177e-06	2.76423e-05		processed_transcript	36.71	5.37569	5.37569	ENSG00000249492	up
ENSG00000276115	228.307	-1.26674	0.27767	-4.56202	5.06641e-06	5.7772e-05		sense_intronic	36.19	-5.36879	5.36879	ENSG00000276115	down
ENSG00000130956	248.071	-1.18684	0.251776	-4.71389	2.43034e-06	3.02662e-05	HABP4	protein_coding	43.78	-5.36339	5.36339	ENSG00000130956	down
ENSG00000176732	84.5757	1.17231	0.247379	4.73892	2.14859e-06	2.70478e-05	PFN4	protein_coding	44.06	5.35495	5.35495	ENSG00000176732	up
ENSG00000162490	260.568	-1.21548	0.261533	-4.64752	3.35951e-06	4.02187e-05	DRAXIN	protein_coding	53.39	-5.34273	5.34273	ENSG00000162490	down
ENSG00000146414	4471.13	-1.26993	0.279406	-4.5451	5.49088e-06	6.21541e-05	SHPRH	protein_coding	35.43	-5.34199	5.34199	ENSG00000146414	down
ENSG00000262251	196.151	1.09906	0.224926	4.88633	1.02732e-06	1.39546e-05		sense_intronic	49.82	5.33626	5.33626	ENSG00000262251	up
ENSG00000187626	182.744	-1.15481	0.242267	-4.76668	1.87283e-06	2.39443e-05	ZKSCAN4	protein_coding	44.69	-5.33614	5.33614	ENSG00000187626	down
ENSG00000251445	4.38411	2.40588	0.736826	3.2652	0.00109388	0.00605814		antisense	53.73	5.33543	5.33543	ENSG00000251445	up
ENSG00000127152	708.2	-1.14792	0.240116	-4.78068	1.74703e-06	2.25012e-05	BCL11B	protein_coding	50.77	-5.33529	5.33529	ENSG00000127152	down
ENSG00000234707	28.9376	1.36079	0.310611	4.38102	1.18122e-05	0.000120309		antisense	42.96	5.33391	5.33391	ENSG00000234707	up
ENSG00000125848	573.114	-1.06367	0.214493	-4.959	7.08582e-07	9.9052e-06	FLRT3	protein_coding	35.11	-5.32275	5.32275	ENSG00000125848	down
ENSG00000260708	167.314	1.11754	0.230917	4.83956	1.3013e-06	1.73047e-05		antisense	51.64	5.32152	5.32152	ENSG00000260708	up
ENSG00000180488	700.465	-1.29274	0.287804	-4.49174	7.06442e-06	7.73254e-05	MIGA1	protein_coding	39.53	-5.31534	5.31534	ENSG00000180488	down
ENSG00000245975	41.22	1.3086	0.293209	4.46301	8.0816e-06	8.69553e-05		lincRNA	45.68	5.31383	5.31383	ENSG00000245975	up
ENSG00000259415	38.1101	1.35087	0.307896	4.38742	1.14704e-05	0.000117173		sense_intronic	45.47	5.31049	5.31049	ENSG00000259415	up
ENSG00000107290	2825.76	-1.29388	0.28852	-4.48453	7.30748e-06	7.95481e-05	SETX	protein_coding	41	-5.30409	5.30409	ENSG00000107290	down
ENSG00000241634	145.632	-1.33834	0.303812	-4.40517	1.05702e-05	0.000109582		processed_pseudogene	50.49	-5.30018	5.30018	ENSG00000241634	down
ENSG00000185112	1181.36	1.04532	0.20942	4.99149	5.99143e-07	8.55576e-06	FAM43A	protein_coding	60.99	5.2974	5.2974	ENSG00000185112	up
ENSG00000221614	2.91655	-3.16754	1.12657	-2.81166	0.00492869	0.0213112	MIR1185-2	miRNA	38.37	-5.2942	5.2942	ENSG00000221614	down
ENSG00000261061	76.4704	-1.30956	0.294229	-4.4508	8.55507e-06	9.13331e-05		sense_intronic	43.44	-5.28978	5.28978	ENSG00000261061	down
ENSG00000201221	8.42354	-1.78905	0.472308	-3.7879	0.000151927	0.00110632	RNU4-40P	snRNA	37.06	-5.28866	5.28866	ENSG00000201221	down
ENSG00000138735	1124.09	-1.24163	0.271581	-4.57187	4.83397e-06	5.55308e-05	PDE5A	protein_coding	36.45	-5.28373	5.28373	ENSG00000138735	down
ENSG00000221176	8.13428	-1.78293	0.47022	-3.79168	0.000149631	0.00109245	MIR1207	miRNA	62.07	-5.28031	5.28031	ENSG00000221176	down
ENSG00000165891	1102	-1.11623	0.231466	-4.82243	1.41821e-06	1.8734e-05	E2F7	protein_coding	40.18	-5.27683	5.27683	ENSG00000165891	down
ENSG00000206656	5.91418	-2.68871	0.877306	-3.06474	0.00217862	0.0109347	SNORD116-17	snoRNA	42.39	-5.27308	5.27308	ENSG00000206656	down
ENSG00000175906	784.944	1.13561	0.237767	4.77613	1.787e-06	2.29524e-05	ARL4D	protein_coding	55.99	5.26828	5.26828	ENSG00000175906	up
ENSG00000272155	25.3621	-2.35057	0.715556	-3.28496	0.00101996	0.00573775		antisense	39.55	-5.26824	5.26824	ENSG00000272155	down
ENSG00000178177	772.28	-1.22584	0.266904	-4.59282	4.373e-06	5.08225e-05	LCORL	protein_coding	36.02	-5.26369	5.26369	ENSG00000178177	down
ENSG00000207385	7.86301	-1.85368	0.499697	-3.70961	0.000207579	0.00145014	RNU6-310P	snRNA	38.32	-5.26184	5.26184	ENSG00000207385	down
ENSG00000234946	39.7467	1.31108	0.295627	4.43491	9.21105e-06	9.7525e-05	SDHCP3	processed_pseudogene	49.01	5.25859	5.25859	ENSG00000234946	up
ENSG00000180357	1562.37	-1.17512	0.25068	-4.68772	2.76267e-06	3.37113e-05	ZNF609	protein_coding	42.67	-5.25538	5.25538	ENSG00000180357	down
ENSG00000151612	247.252	-1.16601	0.24778	-4.70581	2.52857e-06	3.12935e-05	ZNF827	protein_coding	41.53	-5.25233	5.25233	ENSG00000151612	down
ENSG00000172244	330.535	-1.19342	0.256636	-4.65026	3.31524e-06	3.97814e-05	C5orf34	protein_coding	37.92	-5.25144	5.25144	ENSG00000172244	down
ENSG00000143756	1030.31	-1.29379	0.290114	-4.4596	8.21118e-06	8.81451e-05	FBXO28	protein_coding	40.97	-5.24608	5.24608	ENSG00000143756	down
ENSG00000274292	176.724	1.13777	0.239007	4.76041	1.93196e-06	2.45875e-05		lincRNA	50.9	5.24431	5.24431	ENSG00000274292	up
ENSG00000273061	51.4387	1.24526	0.273887	4.54662	5.45154e-06	6.17589e-05	CDC37L1-AS1	lincRNA	41.23	5.24168	5.24168	ENSG00000273061	up
ENSG00000261474	24.833	-1.39602	0.325987	-4.28244	1.84855e-05	0.000176738		lincRNA	48.37	-5.2388	5.2388	ENSG00000261474	down
ENSG00000226754	51.361	1.29884	0.292073	4.44698	8.70873e-06	9.27001e-05		antisense	44.9	5.23812	5.23812	ENSG00000226754	up
ENSG00000274428	394.502	1.15503	0.24481	4.71807	2.38087e-06	2.97567e-05		snRNA	45.62	5.22815	5.22815	ENSG00000274428	up
ENSG00000147813	69.3753	-1.29755	0.292097	-4.44219	8.90488e-06	9.45711e-05	NAPRT	protein_coding	67.89	-5.22164	5.22164	ENSG00000147813	down
ENSG00000239884	15.9124	-1.55043	0.382944	-4.04871	5.15007e-05	0.000431955	RN7SL608P	misc_RNA	55.2	-5.21651	5.21651	ENSG00000239884	down
ENSG00000249085	32.6976	1.34616	0.309458	4.35006	1.361e-05	0.000135545		antisense	38.46	5.20683	5.20683	ENSG00000249085	up
ENSG00000270395	4.08994	-2.33678	0.714116	-3.27226	0.00106691	0.00593707	MREGP1	processed_pseudogene	51.76	-5.20266	5.20266	ENSG00000270395	down
ENSG00000196437	560.627	-1.18218	0.254224	-4.65013	3.31726e-06	3.97814e-05	ZNF569	protein_coding	39.27	-5.20195	5.20195	ENSG00000196437	down
ENSG00000178386	151.96	-1.26427	0.281512	-4.49099	7.08927e-06	7.75365e-05	ZNF223	protein_coding	43.75	-5.19676	5.19676	ENSG00000178386	down
ENSG00000121297	633.292	-1.31594	0.299175	-4.39855	1.08976e-05	0.000112641	TSHZ3	protein_coding	46.88	-5.19572	5.19572	ENSG00000121297	down
ENSG00000141179	328.586	-1.24846	0.276372	-4.51732	6.26261e-06	6.94775e-05	PCTP	protein_coding	40.32	-5.1913	5.1913	ENSG00000141179	down
ENSG00000279133	514.998	-1.15379	0.245354	-4.70254	2.56945e-06	3.17431e-05		TEC	40.51	-5.19013	5.19013	ENSG00000279133	down
ENSG00000201690	3.70258	-2.24241	0.671456	-3.33962	0.000838939	0.00485073	RNY1P2	misc_RNA	42.74	-5.18936	5.18936	ENSG00000201690	down
ENSG00000274954	19.3171	1.55345	0.385198	4.03287	5.50999e-05	0.00045773		sense_intronic	26.62	5.18759	5.18759	ENSG00000274954	up
ENSG00000163625	2255.49	-1.18496	0.255489	-4.638	3.51799e-06	4.19358e-05	WDFY3	protein_coding	36.88	-5.18705	5.18705	ENSG00000163625	down
ENSG00000173334	831.111	1.00547	0.199586	5.03777	4.70983e-07	6.96864e-06	TRIB1	protein_coding	51.37	5.18505	5.18505	ENSG00000173334	up
ENSG00000188234	88.3117	-1.40394	0.330814	-4.2439	2.19664e-05	0.000204574	AGAP4	protein_coding	41.11	-5.17935	5.17935	ENSG00000188234	down
ENSG00000234816	167.288	1.16825	0.25029	4.66758	3.04768e-06	3.69302e-05	HIST1H2APS5	unprocessed_pseudogene	54.47	5.17841	5.17841	ENSG00000234816	up
ENSG00000240823	10.6645	-1.71818	0.449211	-3.82488	0.000130836	0.000968954	RN7SL23P	misc_RNA	57.09	-5.17806	5.17806	ENSG00000240823	down
ENSG00000120647	987.409	-1.26276	0.281835	-4.48049	7.44729e-06	8.08173e-05	CCDC77	protein_coding	43.8	-5.16783	5.16783	ENSG00000120647	down
ENSG00000256771	1144.34	-1.20847	0.263649	-4.58363	4.56975e-06	5.29293e-05	ZNF253	protein_coding	38.27	-5.16777	5.16777	ENSG00000256771	down
ENSG00000169379	285.113	-1.23021	0.271224	-4.53576	5.73961e-06	6.43418e-05	ARL13B	protein_coding	36.2	-5.15643	5.15643	ENSG00000169379	down
ENSG00000259802	193.743	1.08073	0.223115	4.84383	1.27357e-06	1.69846e-05		antisense	54.16	5.15504	5.15504	ENSG00000259802	up
ENSG00000136169	335.455	-1.23483	0.272829	-4.52604	6.00995e-06	6.68877e-05	SETDB2	protein_coding	37.41	-5.15501	5.15501	ENSG00000136169	down
ENSG00000116205	538.81	-1.11032	0.232429	-4.777	1.77929e-06	2.28744e-05	TCEANC2	protein_coding	42.31	-5.15259	5.15259	ENSG00000116205	down
ENSG00000273181	16.3096	1.52942	0.377484	4.05161	5.08656e-05	0.000428175		lincRNA	33.06	5.15166	5.15166	ENSG00000273181	up
ENSG00000163848	1602.25	-1.21007	0.26464	-4.57252	4.81886e-06	5.54422e-05	ZNF148	protein_coding	36.86	-5.15026	5.15026	ENSG00000163848	down
ENSG00000274898	19.9956	1.45491	0.350325	4.15302	3.28116e-05	0.000289503		lincRNA	43.78	5.14797	5.14797	ENSG00000274898	up
ENSG00000263002	490.487	-1.14807	0.244627	-4.69313	2.69057e-06	3.30051e-05	ZNF234	protein_coding	41.72	-5.14496	5.14496	ENSG00000263002	down
ENSG00000064393	897.258	-1.17858	0.254532	-4.63037	3.65018e-06	4.32892e-05	HIPK2	protein_coding	45.62	-5.14286	5.14286	ENSG00000064393	down
ENSG00000249459	468.82	-1.08698	0.225517	-4.81997	1.43579e-06	1.88985e-05	ZNF286B	protein_coding	42.4	-5.13445	5.13445	ENSG00000249459	down
ENSG00000274565	33.7176	1.32167	0.303256	4.35825	1.31107e-05	0.000131703		antisense	59.01	5.1286	5.1286	ENSG00000274565	up
ENSG00000241157	28.2152	-1.42694	0.341125	-4.18305	2.87622e-05	0.000258845		processed_pseudogene	46.39	-5.11839	5.11839	ENSG00000241157	down
ENSG00000273117	82.4527	1.16385	0.250363	4.64863	3.34145e-06	4.0037e-05		lincRNA	56.34	5.11806	5.11806	ENSG00000273117	up
ENSG00000167395	640.717	-1.01941	0.205264	-4.96632	6.82336e-07	9.57678e-06	ZNF646	protein_coding	58.57	-5.11617	5.11617	ENSG00000167395	down
ENSG00000106701	1510.38	-1.20308	0.263307	-4.56913	4.8976e-06	5.60768e-05	FSD1L	protein_coding	37.37	-5.11457	5.11457	ENSG00000106701	down
ENSG00000130349	318.924	-1.23008	0.272345	-4.51661	6.28381e-06	6.95465e-05	C6orf203	protein_coding	47.04	-5.11432	5.11432	ENSG00000130349	down
ENSG00000167562	326.593	-1.12622	0.239019	-4.71186	2.45465e-06	3.05144e-05	ZNF701	protein_coding	45.33	-5.08545	5.08545	ENSG00000167562	down
ENSG00000256628	107.56	-1.12376	0.23823	-4.71713	2.39195e-06	2.98682e-05	ZBTB11-AS1	antisense	52.17	-5.08478	5.08478	ENSG00000256628	down
ENSG00000185633	27.6613	1.35566	0.316822	4.27892	1.87799e-05	0.000178968	NDUFA4L2	protein_coding	62.05	5.07995	5.07995	ENSG00000185633	up
ENSG00000226964	14.8094	1.56684	0.394717	3.96954	7.20129e-05	0.000573919	RHEBP2	processed_pseudogene	40.67	5.07837	5.07837	ENSG00000226964	up
ENSG00000144182	83.4079	1.13981	0.243735	4.67645	2.91881e-06	3.55543e-05	LIPT1	protein_coding	41.3	5.07115	5.07115	ENSG00000144182	up
ENSG00000231908	20.9266	1.45616	0.35368	4.11716	3.83566e-05	0.000332942	IDH1-AS1	antisense	52.09	5.06398	5.06398	ENSG00000231908	up
ENSG00000135637	276.215	-1.09058	0.22825	-4.77799	1.77052e-06	2.27828e-05	CCDC142	protein_coding	52.12	-5.06289	5.06289	ENSG00000135637	down
ENSG00000266270	2.12427	-4.89204	2.25856	-2.166	0.0303114	0.0924075	MIR5096	miRNA	54.29	-5.0598	5.0598	ENSG00000266270	down
ENSG00000265112	167.496	1.08086	0.225461	4.794	1.63485e-06	2.11937e-05	MIR3153	miRNA	40.24	5.05173	5.05173	ENSG00000265112	up
ENSG00000184347	4846.85	-1.08205	0.225972	-4.78842	1.68098e-06	2.17512e-05	SLIT3	protein_coding	45.01	-5.04507	5.04507	ENSG00000184347	down
ENSG00000135437	45.5914	-1.29934	0.29818	-4.35756	1.3152e-05	0.000132022	RDH5	protein_coding	52.34	-5.04059	5.04059	ENSG00000135437	down
ENSG00000271749	13.8911	-1.60843	0.412631	-3.898	9.69898e-05	0.000742481		unprocessed_pseudogene	43.53	-5.0333	5.0333	ENSG00000271749	down
ENSG00000199646	6.69412	-2.31344	0.715595	-3.23289	0.00122543	0.00669348	RNU6-1272P	snRNA	43.93	-5.03023	5.03023	ENSG00000199646	down
ENSG00000231842	23.6744	-1.46604	0.358675	-4.08736	4.3631e-05	0.00037383		lincRNA	35.46	-5.02458	5.02458	ENSG00000231842	down
ENSG00000070159	86.1475	-1.32846	0.308968	-4.29968	1.71042e-05	0.000165261	PTPN3	protein_coding	45.34	-5.02403	5.02403	ENSG00000070159	down
ENSG00000219529	54.1325	1.28705	0.294458	4.37089	1.23741e-05	0.000125025		processed_pseudogene	46.09	5.02334	5.02334	ENSG00000219529	up
ENSG00000283409	7.92878	-2.00062	0.574602	-3.48174	0.000498166	0.00310195	MIR3662	miRNA	37.89	-5.01827	5.01827	ENSG00000283409	down
ENSG00000109066	299.021	-1.14746	0.247845	-4.62974	3.66123e-06	4.33774e-05	TMEM104	protein_coding	54.36	-5.00606	5.00606	ENSG00000109066	down
ENSG00000143473	210.958	-1.23252	0.276265	-4.46136	8.14402e-06	8.75592e-05	KCNH1	protein_coding	41.06	-5.00119	5.00119	ENSG00000143473	down
ENSG00000264895	770.045	-1.12782	0.241714	-4.66591	3.07258e-06	3.7135e-05		sense_intronic	36.41	-4.99647	4.99647	ENSG00000264895	down
ENSG00000253878	265.277	1.0557	0.219011	4.82028	1.43356e-06	1.88985e-05		sense_intronic	46.4	4.98666	4.98666	ENSG00000253878	up
ENSG00000130222	805.621	1.11982	0.239583	4.67404	2.95336e-06	3.59437e-05	GADD45G	protein_coding	66.23	4.97691	4.97691	ENSG00000130222	up
ENSG00000015532	283.777	-1.18287	0.260501	-4.54073	5.60601e-06	6.31492e-05	XYLT2	protein_coding	56.54	-4.9676	4.9676	ENSG00000015532	down
ENSG00000154114	367.213	-1.29742	0.299824	-4.32727	1.50971e-05	0.000148549	TBCEL	protein_coding	36.59	-4.96669	4.96669	ENSG00000154114	down
ENSG00000187098	20.7507	1.46147	0.359122	4.06956	4.71021e-05	0.000400367	MITF	protein_coding	38.57	4.9654	4.9654	ENSG00000187098	up
ENSG00000077514	962.394	-1.14804	0.249162	-4.60761	4.07329e-06	4.77407e-05	POLD3	protein_coding	41.72	-4.96081	4.96081	ENSG00000077514	down
ENSG00000198093	755.159	-1.19993	0.266639	-4.50019	6.78918e-06	7.46109e-05	ZNF649	protein_coding	43.38	-4.95234	4.95234	ENSG00000198093	down
ENSG00000196757	582.737	-1.25085	0.284081	-4.40316	1.06685e-05	0.000110519	ZNF700	protein_coding	44.6	-4.94908	4.94908	ENSG00000196757	down
ENSG00000273064	98.1076	1.11462	0.238708	4.6694	3.02077e-06	3.6668e-05		antisense	46.27	4.94415	4.94415	ENSG00000273064	up
ENSG00000279421	16.2412	-1.49416	0.372485	-4.01133	6.03767e-05	0.000491919		TEC	51.64	-4.94284	4.94284	ENSG00000279421	down
ENSG00000214425	571.344	-1.18319	0.261391	-4.52649	5.99708e-06	6.67978e-05	LRRC37A4P	transcribed_unprocessed_pseudogene	42.83	-4.94008	4.94008	ENSG00000214425	down
ENSG00000271141	95.2251	-1.30104	0.30194	-4.30894	1.64036e-05	0.000159711		lincRNA	38.31	-4.93963	4.93963	ENSG00000271141	down
ENSG00000279453	133.4	-1.33543	0.314314	-4.24873	2.14984e-05	0.000201157		TEC	38.44	-4.93639	4.93639	ENSG00000279453	down
ENSG00000202314	58.2585	-1.22235	0.27471	-4.4496	8.603e-06	9.17148e-05	SNORD6	snoRNA	45.21	-4.93531	4.93531	ENSG00000202314	down
ENSG00000201217	22.2323	-1.47599	0.365812	-4.03483	5.46416e-05	0.000454737		misc_RNA	41.59	-4.93311	4.93311	ENSG00000201217	down
ENSG00000152439	219.126	-1.17446	0.258635	-4.541	5.59892e-06	6.31205e-05	ZNF773	protein_coding	43.76	-4.93252	4.93252	ENSG00000152439	down
ENSG00000234183	104.886	1.11375	0.23877	4.66454	3.09312e-06	3.73017e-05	LINC01952	antisense	49.87	4.932	4.932	ENSG00000234183	up
ENSG00000240328	43.3741	-1.4129	0.342619	-4.12381	3.72651e-05	0.000324682		processed_pseudogene	44.15	-4.92896	4.92896	ENSG00000240328	down
ENSG00000138744	67.5041	-1.19487	0.265626	-4.49834	6.84875e-06	7.52012e-05	NAAA	protein_coding	44.41	-4.92739	4.92739	ENSG00000138744	down
ENSG00000172748	239.696	-1.2325	0.278431	-4.4266	9.57315e-06	0.000100746	ZNF596	protein_coding	40.95	-4.92603	4.92603	ENSG00000172748	down
ENSG00000107282	644.34	-1.13357	0.245448	-4.6184	3.86717e-06	4.56294e-05	APBA1	protein_coding	41.44	-4.92057	4.92057	ENSG00000107282	down
ENSG00000165495	29.2992	-1.38442	0.332551	-4.16304	3.1404e-05	0.000279564	PKNOX2	protein_coding	49.03	-4.91958	4.91958	ENSG00000165495	down
ENSG00000212127	110.072	-1.44371	0.35451	-4.07239	4.65322e-05	0.000395766	TAS2R14	protein_coding	36.14	-4.9123	4.9123	ENSG00000212127	down
ENSG00000048991	804.665	-1.17084	0.25811	-4.53622	5.72723e-06	6.42548e-05	R3HDM1	protein_coding	37.98	-4.90829	4.90829	ENSG00000048991	down
ENSG00000231729	12.6317	-1.56508	0.401117	-3.90179	9.54827e-05	0.000733667	ARHGEF9-IT1	sense_intronic	43.53	-4.90573	4.90573	ENSG00000231729	down
ENSG00000272195	79.2215	1.15163	0.252085	4.56844	4.91368e-06	5.62145e-05		antisense	62.79	4.89462	4.89462	ENSG00000272195	up
ENSG00000257004	16.3554	1.50795	0.380108	3.96715	7.27367e-05	0.000578033		lincRNA	41.37	4.8828	4.8828	ENSG00000257004	up
ENSG00000138411	598.919	-1.11433	0.240385	-4.63561	3.55878e-06	4.23495e-05	HECW2	protein_coding	39.16	-4.87315	4.87315	ENSG00000138411	down
ENSG00000152804	246.479	1.15869	0.25501	4.5437	5.52761e-06	6.24683e-05	HHEX	protein_coding	46.38	4.87151	4.87151	ENSG00000152804	up
ENSG00000247595	43.3231	-1.30533	0.305914	-4.26698	1.98136e-05	0.000187281	SPTY2D1-AS1	protein_coding	43.98	-4.86562	4.86562	ENSG00000247595	down
ENSG00000274380	7.74533	-1.9294	0.553009	-3.48891	0.000485002	0.0030254	MIR6801	miRNA	59.49	-4.86057	4.86057	ENSG00000274380	down
ENSG00000283929	24.7701	-1.43801	0.354463	-4.05686	4.97374e-05	0.000419947	MIR5010	miRNA	54.17	-4.85587	4.85587	ENSG00000283929	down
ENSG00000133858	395.782	-1.25454	0.288342	-4.35089	1.35589e-05	0.000135424	ZFC3H1	protein_coding	36.14	-4.85295	4.85295	ENSG00000133858	down
ENSG00000261423	99.8917	1.15754	0.255172	4.5363	5.7249e-06	6.42548e-05	TMEM202-AS1	lincRNA	40.16	4.85251	4.85251	ENSG00000261423	up
ENSG00000270829	14.2428	1.57243	0.406334	3.8698	0.000108925	0.000823198		lincRNA	47.19	4.85016	4.85016	ENSG00000270829	up
ENSG00000224020	165.883	1.03626	0.216328	4.79023	1.66589e-06	2.1576e-05	MIR181A2HG	antisense	38.12	4.83523	4.83523	ENSG00000224020	up
ENSG00000116406	1334.54	-1.26054	0.291089	-4.33041	1.48829e-05	0.000146753	EDEM3	protein_coding	34.39	-4.83216	4.83216	ENSG00000116406	down
ENSG00000164603	349.485	-1.19182	0.267403	-4.45703	8.3104e-06	8.90729e-05	BMT2	protein_coding	36.97	-4.82718	4.82718	ENSG00000164603	down
ENSG00000200888	44.2998	-1.28033	0.298752	-4.28559	1.82254e-05	0.00017452		misc_RNA	43.14	-4.81167	4.81167	ENSG00000200888	down
ENSG00000252859	6.26445	-2.01368	0.593244	-3.39435	0.000687928	0.0040827	RNU6-375P	snRNA	33	-4.81078	4.81078	ENSG00000252859	down
ENSG00000159110	167.941	-1.22076	0.277918	-4.39253	1.12037e-05	0.000115462	IFNAR2	protein_coding	44.16	-4.80683	4.80683	ENSG00000159110	down
ENSG00000273066	336.173	1.02465	0.213406	4.80143	1.57536e-06	2.04415e-05		processed_transcript	60.91	4.80509	4.80509	ENSG00000273066	up
ENSG00000118263	3447.91	-1.12099	0.244329	-4.58804	4.47429e-06	5.18697e-05	KLF7	protein_coding	41.5	-4.80354	4.80354	ENSG00000118263	down
ENSG00000101624	530.786	1.06508	0.226313	4.70622	2.52347e-06	3.12677e-05	CEP76	protein_coding	40.84	4.79808	4.79808	ENSG00000101624	up
ENSG00000270194	104.161	1.1441	0.252524	4.53067	5.87982e-06	6.56532e-05		antisense	53.41	4.78549	4.78549	ENSG00000270194	up
ENSG00000271907	3.58109	-2.11394	0.640126	-3.30239	0.000958652	0.00545456	SNORA35B	snoRNA	43.41	-4.78436	4.78436	ENSG00000271907	down
ENSG00000272092	53.0849	1.19843	0.2714	4.41574	1.00663e-05	0.000104993		lincRNA	65.03	4.76837	4.76837	ENSG00000272092	up
ENSG00000165511	88.2126	1.14887	0.25471	4.51048	6.46809e-06	7.14157e-05	C10orf25	antisense	44.41	4.76343	4.76343	ENSG00000165511	up
ENSG00000070778	462.242	-1.13351	0.249567	-4.54189	5.57513e-06	6.29032e-05	PTPN21	protein_coding	41.28	-4.76223	4.76223	ENSG00000070778	down
ENSG00000278238	29.8217	1.29601	0.306123	4.23363	2.2995e-05	0.000212731		lincRNA	45.06	4.75917	4.75917	ENSG00000278238	up
ENSG00000173258	443.451	-1.12664	0.247433	-4.55329	5.28135e-06	6.00754e-05	ZNF483	protein_coding	42.33	-4.75587	4.75587	ENSG00000173258	down
ENSG00000271818	40.1159	1.23995	0.286379	4.32975	1.49277e-05	0.000146992	RN7SKP4	misc_RNA	52.8	4.75237	4.75237	ENSG00000271818	up
ENSG00000244405	458.977	-1.19336	0.270174	-4.41701	1.00077e-05	0.000104529	ETV5	protein_coding	42.69	-4.75049	4.75049	ENSG00000244405	down
ENSG00000234676	17.8279	1.43945	0.359478	4.00427	6.22092e-05	0.000504449	IFT74-AS1	antisense	39.53	4.74612	4.74612	ENSG00000234676	up
ENSG00000207014	4.28006	-2.78588	0.980937	-2.84002	0.00451113	0.0198072	SNORD116-3	snoRNA	45.26	-4.74484	4.74484	ENSG00000207014	down
ENSG00000177842	437.091	-1.08253	0.233375	-4.63858	3.50808e-06	4.18893e-05	ZNF620	protein_coding	43.94	-4.73919	4.73919	ENSG00000177842	down
ENSG00000268403	537.332	1.00083	0.207669	4.81937	1.44015e-06	1.89342e-05		antisense	49.35	4.72668	4.72668	ENSG00000268403	up
ENSG00000129810	524.947	-1.13056	0.249615	-4.52921	5.92038e-06	6.59964e-05	SGO1	protein_coding	37.06	-4.72628	4.72628	ENSG00000129810	down
ENSG00000110921	183.628	-1.27417	0.299334	-4.25667	2.07492e-05	0.000195452	MVK	protein_coding	52.45	-4.72584	4.72584	ENSG00000110921	down
ENSG00000213540	40.4993	-1.26028	0.294939	-4.27303	1.92838e-05	0.000183268		processed_pseudogene	53.75	-4.70956	4.70956	ENSG00000213540	down
ENSG00000264482	5.08683	-2.10113	0.640336	-3.28129	0.00103333	0.00578327	MIR4705	miRNA	38.03	-4.70196	4.70196	ENSG00000264482	down
ENSG00000222675	3.42906	2.45442	0.81139	3.02496	0.00248665	0.0121479	RNA5SP146	rRNA	55.28	4.70144	4.70144	ENSG00000222675	up
ENSG00000168411	1740.59	-1.17411	0.265172	-4.42774	9.52235e-06	0.000100287	RFWD3	protein_coding	43.53	-4.69499	4.69499	ENSG00000168411	down
ENSG00000155729	231.285	-1.19367	0.272021	-4.38816	1.14315e-05	0.00011703	KCTD18	protein_coding	40.26	-4.69316	4.69316	ENSG00000155729	down
ENSG00000265817	328.544	-1.13377	0.251688	-4.50466	6.64782e-06	7.3168e-05	FSBP	protein_coding	35.6	-4.6889	4.6889	ENSG00000265817	down
ENSG00000120370	323.198	-1.18855	0.270672	-4.39112	1.1277e-05	0.000116132	GORAB	protein_coding	36.49	-4.67702	4.67702	ENSG00000120370	down
ENSG00000241772	51.9569	-1.33941	0.324829	-4.12344	3.73258e-05	0.000325008		3prime_overlapping_ncRNA	32.74	-4.67202	4.67202	ENSG00000241772	down
ENSG00000259804	93.9908	1.07863	0.233892	4.61164	3.99499e-06	4.70179e-05		antisense	59.84	4.66801	4.66801	ENSG00000259804	up
ENSG00000137936	47.9136	-1.25603	0.294967	-4.25822	2.06059e-05	0.000194374	BCAR3	protein_coding	45.08	-4.6616	4.6616	ENSG00000137936	down
ENSG00000139618	2045.63	-1.19268	0.272862	-4.37101	1.23671e-05	0.000125025	BRCA2	protein_coding	38.11	-4.65505	4.65505	ENSG00000139618	down
ENSG00000105771	178.313	-1.19174	0.272743	-4.36947	1.24547e-05	0.000125748	SMG9	protein_coding	50.25	-4.64838	4.64838	ENSG00000105771	down
ENSG00000173875	759.891	-1.12802	0.251041	-4.49338	7.01028e-06	7.67931e-05	ZNF791	protein_coding	45.22	-4.64144	4.64144	ENSG00000173875	down
ENSG00000111879	733.864	-1.18337	0.270134	-4.38067	1.18312e-05	0.000120358	FAM184A	protein_coding	39.55	-4.63824	4.63824	ENSG00000111879	down
ENSG00000253540	89.3617	-1.1039	0.24315	-4.53999	5.62572e-06	6.332e-05	FAM86HP	transcribed_unprocessed_pseudogene	53.04	-4.63467	4.63467	ENSG00000253540	down
ENSG00000276934	31.4441	-1.31991	0.31905	-4.13698	3.51908e-05	0.000308929		sense_intronic	38.72	-4.63305	4.63305	ENSG00000276934	down
ENSG00000266897	16.7693	-1.48785	0.382884	-3.88589	0.000101957	0.000777407		lincRNA	51.19	-4.62624	4.62624	ENSG00000266897	down
ENSG00000252874	21.7094	-1.42597	0.359178	-3.9701	7.1842e-05	0.000572884		misc_RNA	38.89	-4.62291	4.62291	ENSG00000252874	down
ENSG00000170088	534.784	-1.17464	0.267644	-4.38882	1.13969e-05	0.000116934	TMEM192	protein_coding	41.86	-4.61876	4.61876	ENSG00000170088	down
ENSG00000178665	271.165	-1.20949	0.279904	-4.32108	1.55264e-05	0.000152236	ZNF713	protein_coding	43	-4.61721	4.61721	ENSG00000178665	down
ENSG00000259659	69.5478	-1.31303	0.317727	-4.13258	3.58717e-05	0.000313523		sense_intronic	46.69	-4.60051	4.60051	ENSG00000259659	down
ENSG00000255153	23.2015	1.39933	0.349968	3.99844	6.37613e-05	0.000515833	TOLLIP-AS1	antisense	60.38	4.60028	4.60028	ENSG00000255153	up
ENSG00000261970	44.4133	-1.38928	0.346184	-4.01313	5.9919e-05	0.000489585		processed_pseudogene	37.06	-4.59876	4.59876	ENSG00000261970	down
ENSG00000270894	51.6827	-1.20323	0.278504	-4.32033	1.55798e-05	0.000152651		sense_overlapping	35.62	-4.59188	4.59188	ENSG00000270894	down
ENSG00000263968	53.5178	-1.19178	0.274485	-4.34187	1.41274e-05	0.000140397	RN7SL381P	misc_RNA	56.71	-4.5915	4.5915	ENSG00000263968	down
ENSG00000181072	1530.51	-1.02114	0.217345	-4.69827	2.62375e-06	3.22707e-05	CHRM2	protein_coding	37.16	-4.58615	4.58615	ENSG00000181072	down
ENSG00000166845	475.286	-1.10824	0.245945	-4.50606	6.60422e-06	7.27457e-05	C18orf54	protein_coding	34.77	-4.58612	4.58612	ENSG00000166845	down
ENSG00000261455	237.357	1.0933	0.240998	4.53654	5.71858e-06	6.42548e-05	LINC01003	lincRNA	60.83	4.5832	4.5832	ENSG00000261455	up
ENSG00000145014	98.5013	-1.22783	0.287548	-4.27001	1.95467e-05	0.000185259	TMEM44	protein_coding	50.87	-4.58254	4.58254	ENSG00000145014	down
ENSG00000198496	190.461	-1.10191	0.243947	-4.51702	6.27163e-06	6.95222e-05	NBR2	transcribed_unprocessed_pseudogene	47.53	-4.58161	4.58161	ENSG00000198496	down
ENSG00000263627	20.3692	1.41535	0.356901	3.96567	7.31906e-05	0.000580976	PPP4R1-AS1	lincRNA	42.71	4.57985	4.57985	ENSG00000263627	up
ENSG00000270130	27.8928	-1.36603	0.338187	-4.03927	5.36174e-05	0.000447283		sense_intronic	42.05	-4.5754	4.5754	ENSG00000270130	down
ENSG00000267213	134.118	1.04043	0.22393	4.64624	3.3804e-06	4.04341e-05		antisense	44.48	4.57088	4.57088	ENSG00000267213	up
ENSG00000225484	238.291	-1.16194	0.264687	-4.38985	1.13426e-05	0.000116635	NUTM2B-AS1	antisense	39.68	-4.5701	4.5701	ENSG00000225484	down
ENSG00000260274	60.5728	1.1445	0.258765	4.42294	9.73663e-06	0.000102004		lincRNA	54.55	4.56814	4.56814	ENSG00000260274	up
ENSG00000198521	2129.17	-1.17282	0.268675	-4.36521	1.27003e-05	0.00012795	ZNF43	protein_coding	41.78	-4.56574	4.56574	ENSG00000198521	down
ENSG00000230513	113.6	1.07332	0.234985	4.5676	4.93346e-06	5.63372e-05	THAP7-AS1	antisense	50.16	4.56075	4.56075	ENSG00000230513	up
ENSG00000274248	20.1253	1.43765	0.366315	3.92463	8.68637e-05	0.000676022		lincRNA	63.23	4.55741	4.55741	ENSG00000274248	up
ENSG00000114491	1594.64	-1.17542	0.269919	-4.35469	1.33254e-05	0.000133475	UMPS	protein_coding	42.81	-4.55426	4.55426	ENSG00000114491	down
ENSG00000241462	21.7078	-1.50262	0.391905	-3.83413	0.000126009	0.0009392		processed_pseudogene	43.35	-4.54878	4.54878	ENSG00000241462	down
ENSG00000272602	613.166	-1.21628	0.284537	-4.27459	1.91492e-05	0.000182239	ZNF595	protein_coding	38.31	-4.5481	4.5481	ENSG00000272602	down
ENSG00000272533	100.627	1.09626	0.243266	4.50644	6.59231e-06	7.27296e-05	SNORA28	snoRNA	41.27	4.53666	4.53666	ENSG00000272533	up
ENSG00000167106	77.5298	1.13787	0.257466	4.41949	9.89323e-06	0.000103489	FAM102A	protein_coding	55.6	4.53453	4.53453	ENSG00000167106	up
ENSG00000233560	135.472	-1.2889	0.311351	-4.1397	3.47764e-05	0.000305483	KRT8P39	processed_pseudogene	55.13	-4.5305	4.5305	ENSG00000233560	down
ENSG00000268375	21.238	-1.33722	0.32913	-4.06288	4.8471e-05	0.000410749		antisense	49.56	-4.52838	4.52838	ENSG00000268375	down
ENSG00000145685	259.519	-1.14039	0.258758	-4.40719	1.04722e-05	0.000108809	LHFPL2	protein_coding	43.31	-4.51976	4.51976	ENSG00000145685	down
ENSG00000086102	1610.55	-1.14186	0.259366	-4.4025	1.07009e-05	0.000110772	NFX1	protein_coding	42.57	-4.51671	4.51671	ENSG00000086102	down
ENSG00000281469	24.8969	-1.35326	0.335845	-4.02941	5.59164e-05	0.000462856		TEC	29.71	-4.51251	4.51251	ENSG00000281469	down
ENSG00000261071	94.5126	1.10615	0.247383	4.47142	7.77012e-06	8.39281e-05		antisense	54.16	4.50878	4.50878	ENSG00000261071	up
ENSG00000250568	126.865	1.06642	0.234075	4.55591	5.21595e-06	5.94286e-05		processed_pseudogene	46.98	4.50671	4.50671	ENSG00000250568	up
ENSG00000272267	37.9497	1.22232	0.288122	4.24236	2.2118e-05	0.00020571		antisense	55.56	4.50637	4.50637	ENSG00000272267	up
ENSG00000133639	3984.68	0.99133	0.20997	4.7213	2.34342e-06	2.93413e-05	BTG1	protein_coding	42.46	4.49322	4.49322	ENSG00000133639	n.s.
ENSG00000265083	2.70185	-2.68568	0.955419	-2.811	0.00493872	0.0213347	MIR3691	miRNA	57.78	-4.48755	4.48755	ENSG00000265083	down
ENSG00000111254	14.1321	1.48548	0.388111	3.82746	0.00012947	0.000961906	AKAP3	protein_coding	38.99	4.4815	4.4815	ENSG00000111254	up
ENSG00000171161	329.676	-1.18511	0.275739	-4.29795	1.72388e-05	0.000166101	ZNF672	protein_coding	52.37	-4.47928	4.47928	ENSG00000171161	down
ENSG00000275632	70.674	-1.232	0.29268	-4.20938	2.56068e-05	0.000233479		lincRNA	40.65	-4.47433	4.47433	ENSG00000275632	down
ENSG00000197841	486.609	-1.12648	0.25567	-4.406	1.05295e-05	0.000109242	ZNF181	protein_coding	39.74	-4.46268	4.46268	ENSG00000197841	down
ENSG00000149476	198.413	1.02915	0.223036	4.61428	3.94465e-06	4.65041e-05	TKFC	protein_coding	54.64	4.45881	4.45881	ENSG00000149476	up
ENSG00000266887	1.83916	-3.64862	1.53778	-2.37266	0.0176605	0.060206	MIR4535	miRNA	55.93	-4.45263	4.45263	ENSG00000266887	down
ENSG00000167380	869.787	-1.04052	0.227016	-4.58347	4.57329e-06	5.29293e-05	ZNF226	protein_coding	40.39	-4.44957	4.44957	ENSG00000167380	down
ENSG00000149639	786.313	-1.09709	0.246501	-4.45066	8.56064e-06	9.13331e-05	SOGA1	protein_coding	51.57	-4.43156	4.43156	ENSG00000149639	down
ENSG00000196922	723.818	-1.20192	0.283407	-4.24098	2.22541e-05	0.000206701	ZNF252P	transcribed_unitary_pseudogene	41.65	-4.42868	4.42868	ENSG00000196922	down
ENSG00000115884	373.059	-1.12529	0.256504	-4.387	1.14924e-05	0.000117309	SDC1	protein_coding	57.56	-4.42312	4.42312	ENSG00000115884	down
ENSG00000207637	5.24112	-1.91789	0.575338	-3.33351	0.000857587	0.00494622	MIR595	miRNA	53.12	-4.42214	4.42214	ENSG00000207637	down
ENSG00000147124	253.608	-1.20198	0.283669	-4.23725	2.26276e-05	0.00020961	ZNF41	protein_coding	43.28	-4.42158	4.42158	ENSG00000147124	down
ENSG00000233060	34.6278	1.29617	0.317947	4.07668	4.56829e-05	0.000389256		lincRNA	46.88	4.41964	4.41964	ENSG00000233060	up
ENSG00000188399	56.4326	-1.29478	0.317509	-4.07792	4.54402e-05	0.000388262	ANKRD36P1	unprocessed_pseudogene	34.53	-4.41632	4.41632	ENSG00000188399	down
ENSG00000155090	1022.52	1.12626	0.257102	4.38062	1.18344e-05	0.000120358	KLF10	protein_coding	48.47	4.41442	4.41442	ENSG00000155090	up
ENSG00000119965	351.146	-1.19306	0.280648	-4.25109	2.12732e-05	0.000199626	C10orf88	protein_coding	36.24	-4.41406	4.41406	ENSG00000119965	down
ENSG00000133624	383.651	-1.12563	0.256874	-4.38203	1.17579e-05	0.000119842	ZNF767P	transcribed_unprocessed_pseudogene	46.36	-4.41403	4.41403	ENSG00000133624	down
ENSG00000259663	640.143	-1.04635	0.22998	-4.54975	5.37093e-06	6.09164e-05		antisense	41.79	-4.41065	4.41065	ENSG00000259663	down
ENSG00000177606	2056.88	0.928382	0.192079	4.83334	1.34261e-06	1.78031e-05	JUN	protein_coding	56.67	4.40936	4.40936	ENSG00000177606	n.s.
ENSG00000140471	869.255	-1.17921	0.275909	-4.27391	1.92076e-05	0.000182669	LINS1	protein_coding	40.18	-4.40829	4.40829	ENSG00000140471	down
ENSG00000186104	213.761	-1.16548	0.271138	-4.29848	1.71975e-05	0.000165817	CYP2R1	protein_coding	39.86	-4.40594	4.40594	ENSG00000186104	down
ENSG00000173041	866.103	-1.15303	0.266763	-4.3223	1.54413e-05	0.000151508	ZNF680	protein_coding	38.98	-4.40407	4.40407	ENSG00000173041	down
ENSG00000243319	153.607	-1.15388	0.267209	-4.31828	1.57248e-05	0.000153747	FGF14-IT1	sense_intronic	37.7	-4.39998	4.39998	ENSG00000243319	down
ENSG00000240463	24.9113	-1.42107	0.366863	-3.87356	0.000107257	0.000812037	RPS19P3	processed_pseudogene	56.24	-4.3917	4.3917	ENSG00000240463	down
ENSG00000115902	619.249	-1.10838	0.251537	-4.40644	1.05082e-05	0.000109102	SLC1A4	protein_coding	45.52	-4.39161	4.39161	ENSG00000115902	down
ENSG00000169951	185.602	-1.01895	0.221514	-4.59994	4.22616e-06	4.93218e-05	ZNF764	protein_coding	58.06	-4.38858	4.38858	ENSG00000169951	down
ENSG00000235786	98.9082	-1.18609	0.279279	-4.24699	2.1666e-05	0.000202318	ZNRF3-IT1	sense_intronic	45.22	-4.38139	4.38139	ENSG00000235786	down
ENSG00000198853	329.072	-1.05161	0.232664	-4.51989	6.18723e-06	6.86961e-05	RUSC2	protein_coding	44.22	-4.37794	4.37794	ENSG00000198853	down
ENSG00000111145	379.262	-1.11151	0.253022	-4.39293	1.11833e-05	0.000115337	ELK3	protein_coding	45.11	-4.37716	4.37716	ENSG00000111145	down
ENSG00000170915	251.681	-1.06569	0.237402	-4.48895	7.15741e-06	7.81589e-05	PAQR8	protein_coding	42.53	-4.37679	4.37679	ENSG00000170915	down
ENSG00000199899	3.94294	-1.99264	0.61349	-3.24804	0.00116202	0.00637804		misc_RNA	37.37	-4.37447	4.37447	ENSG00000199899	down
ENSG00000251072	36.613	1.21576	0.290236	4.18887	2.80344e-05	0.000253292		lincRNA	44.31	4.37234	4.37234	ENSG00000251072	up
ENSG00000264402	10.8339	1.60841	0.443396	3.62747	0.000286212	0.00191676	MIR548AL	miRNA	32.99	4.37074	4.37074	ENSG00000264402	up
ENSG00000266236	39.467	-1.23499	0.297336	-4.15352	3.27402e-05	0.000289213	NARF-IT1	sense_intronic	49.03	-4.37036	4.37036	ENSG00000266236	down
ENSG00000172216	236.498	1.15336	0.267991	4.30372	1.67957e-05	0.000162959	CEBPB	protein_coding	66.16	4.36882	4.36882	ENSG00000172216	up
ENSG00000222790	5.00773	-2.04754	0.63974	-3.20058	0.00137153	0.00735366	RNU4-14P	snRNA	37.7	-4.36841	4.36841	ENSG00000222790	down
ENSG00000256944	10.0063	1.63603	0.455103	3.59485	0.000324584	0.00214179		antisense	48.7	4.36692	4.36692	ENSG00000256944	up
ENSG00000252494	24.8336	-1.35308	0.341693	-3.95992	7.49752e-05	0.000592777	RNU6-126P	snRNA	36.89	-4.36652	4.36652	ENSG00000252494	down
ENSG00000265185	645.715	0.953116	0.200862	4.74513	2.08374e-06	2.63266e-05	SNORD3B-1	snoRNA	55.28	4.3649	4.3649	ENSG00000265185	n.s.
ENSG00000272969	32.6493	1.29153	0.318273	4.05792	4.95111e-05	0.000418545		antisense	50.77	4.36311	4.36311	ENSG00000272969	up
ENSG00000261560	95.7044	-1.20163	0.28573	-4.20547	2.60539e-05	0.000236935		sense_intronic	43.21	-4.35635	4.35635	ENSG00000261560	down
ENSG00000206859	6.98253	-1.75684	0.507762	-3.45997	0.000540227	0.00331932	RNU6-767P	snRNA	33.64	-4.35513	4.35513	ENSG00000206859	down
ENSG00000270993	3.83856	2.38506	0.80926	2.9472	0.00320661	0.0149366		processed_pseudogene	60	4.35451	4.35451	ENSG00000270993	up
ENSG00000103647	254.132	-1.08728	0.245436	-4.43	9.42311e-06	9.94294e-05	CORO2B	protein_coding	49.34	-4.35184	4.35184	ENSG00000103647	down
ENSG00000233203	25.4629	1.29297	0.319369	4.0485	5.15472e-05	0.000432084		antisense	47.36	4.35009	4.35009	ENSG00000233203	up
ENSG00000202270	4.77002	-2.12095	0.676687	-3.13432	0.00172252	0.00896884	SNORD114-12	snoRNA	44	-4.34215	4.34215	ENSG00000202270	down
ENSG00000206622	16.6132	1.4772	0.391461	3.77355	0.000160943	0.00116345	SNORA69	snoRNA	36.36	4.33447	4.33447	ENSG00000206622	up
ENSG00000276213	8.10828	1.7077	0.488691	3.49445	0.000475046	0.00297262		misc_RNA	66.31	4.31513	4.31513	ENSG00000276213	up
ENSG00000200879	116.093	1.05046	0.23398	4.48952	7.13854e-06	7.80141e-05	SNORD14E	snoRNA	44.71	4.3151	4.3151	ENSG00000200879	up
ENSG00000233230	60.6224	1.15096	0.269038	4.27808	1.88512e-05	0.000179525		antisense	56.26	4.31137	4.31137	ENSG00000233230	up
ENSG00000265800	117.872	-1.09531	0.249566	-4.38887	1.13939e-05	0.000116934		sense_intronic	43.68	-4.30684	4.30684	ENSG00000265800	down
ENSG00000168813	1232.39	-1.09015	0.2478	-4.39933	1.08586e-05	0.000112322	ZNF507	protein_coding	39.82	-4.3056	4.3056	ENSG00000168813	down
ENSG00000246379	154.523	1.00223	0.218316	4.59074	4.41673e-06	5.12451e-05		lincRNA	38.46	4.29993	4.29993	ENSG00000246379	up
ENSG00000173320	857.955	-1.08955	0.247818	-4.39656	1.09979e-05	0.000113594	STOX2	protein_coding	42.71	-4.29787	4.29787	ENSG00000173320	down
ENSG00000200156	569.478	0.935458	0.196864	4.75181	2.01602e-06	2.55871e-05	RNU5B-1	snRNA	39.66	4.2956	4.2956	ENSG00000200156	n.s.
ENSG00000060709	700.552	-1.10711	0.254214	-4.35504	1.33044e-05	0.000133361	RIMBP2	protein_coding	50.38	-4.29003	4.29003	ENSG00000060709	down
ENSG00000280904	5.86851	1.85971	0.557914	3.33333	0.000858124	0.00494727		snoRNA	43.75	4.28782	4.28782	ENSG00000280904	up
ENSG00000258789	26.4845	1.33219	0.337005	3.95303	7.71673e-05	0.000607693		antisense	54.07	4.28475	4.28475	ENSG00000258789	up
ENSG00000213600	15.4211	1.42808	0.374295	3.8154	0.000135964	0.00100261		sense_intronic	57.49	4.28263	4.28263	ENSG00000213600	up
ENSG00000242540	112.875	-1.14589	0.268221	-4.27219	1.9356e-05	0.000183704		3prime_overlapping_ncRNA	46.07	-4.28092	4.28092	ENSG00000242540	down
ENSG00000276744	98.5893	1.03711	0.230769	4.49414	6.98508e-06	7.65774e-05		sense_intronic	57.72	4.26864	4.26864	ENSG00000276744	up
ENSG00000242182	15.4093	-1.44105	0.380146	-3.79077	0.000150181	0.00109517	RN7SL745P	misc_RNA	50.84	-4.26625	4.26625	ENSG00000242182	down
ENSG00000143457	275.254	-1.17496	0.279201	-4.2083	2.57296e-05	0.000234139	GOLPH3L	protein_coding	40.09	-4.26573	4.26573	ENSG00000143457	down
ENSG00000229419	325.71	-1.1294	0.263003	-4.29424	1.75295e-05	0.00016832	RALGAPA1P1	processed_pseudogene	40.13	-4.26219	4.26219	ENSG00000229419	down
ENSG00000121931	556.286	-1.18674	0.283569	-4.185	2.85161e-05	0.00025731	LRIF1	protein_coding	36.58	-4.25985	4.25985	ENSG00000121931	down
ENSG00000102780	1266.66	-1.18312	0.282464	-4.18858	2.80705e-05	0.000253454	DGKH	protein_coding	38.24	-4.25463	4.25463	ENSG00000102780	down
ENSG00000146247	7157.28	-1.13946	0.266949	-4.26844	1.96842e-05	0.000186311	PHIP	protein_coding	34.29	-4.2499	4.2499	ENSG00000146247	down
ENSG00000280365	54.26	-1.17231	0.278876	-4.20369	2.626e-05	0.000238343		TEC	46.56	-4.24704	4.24704	ENSG00000280365	down
ENSG00000180257	291.907	-1.20966	0.292557	-4.13478	3.55301e-05	0.000311515	ZNF816	protein_coding	43.93	-4.24169	4.24169	ENSG00000180257	down
ENSG00000165244	966.914	-1.12958	0.263778	-4.28232	1.84951e-05	0.000176738	ZNF367	protein_coding	42.86	-4.23894	4.23894	ENSG00000165244	down
ENSG00000130749	547.333	-1.00788	0.221876	-4.54255	5.55788e-06	6.27594e-05	ZC3H4	protein_coding	51.95	-4.23544	4.23544	ENSG00000130749	down
ENSG00000279702	19.4952	-1.9188	0.589226	-3.25648	0.00112804	0.00621762		TEC	32.92	-4.23359	4.23359	ENSG00000279702	down
ENSG00000213793	178.144	-1.16116	0.275299	-4.21782	2.46674e-05	0.000226099	ZNF888	protein_coding	45.68	-4.23324	4.23324	ENSG00000213793	down
ENSG00000204172	108.603	-1.07575	0.245179	-4.3876	1.14606e-05	0.000117173	AGAP9	protein_coding	40.48	-4.22895	4.22895	ENSG00000204172	down
ENSG00000231856	190.937	1.01699	0.225178	4.5164	6.28991e-06	6.95587e-05		antisense	47.93	4.22831	4.22831	ENSG00000231856	up
ENSG00000222259	22.1987	1.2973	0.325893	3.98074	6.87004e-05	0.000551624	RN7SKP114	misc_RNA	54.12	4.22705	4.22705	ENSG00000222259	up
ENSG00000271155	81.7267	1.07416	0.244772	4.3884	1.14188e-05	0.000116986		antisense	62.05	4.22345	4.22345	ENSG00000271155	up
ENSG00000144426	484.362	-1.22984	0.300607	-4.09117	4.29194e-05	0.000368414	NBEAL1	protein_coding	37.7	-4.22285	4.22285	ENSG00000144426	down
ENSG00000185085	202.129	-1.0706	0.243556	-4.39571	1.10412e-05	0.000113956	INTS5	protein_coding	54.61	-4.22167	4.22167	ENSG00000185085	down
ENSG00000182022	260.609	-1.09956	0.253694	-4.33422	1.46279e-05	0.000144854	CHST15	protein_coding	50.24	-4.2213	4.2213	ENSG00000182022	down
ENSG00000284428	580.291	-0.976108	0.211841	-4.60773	4.07081e-06	4.77407e-05		processed_transcript	45.13	-4.21787	4.21787	ENSG00000284428	n.s.
ENSG00000274093	32.4615	-1.27065	0.316272	-4.01759	5.87952e-05	0.000481533		sense_intronic	31.79	-4.21523	4.21523	ENSG00000274093	down
ENSG00000254996	720.6	-1.11331	0.258823	-4.30142	1.69705e-05	0.000164426	ANKHD1-EIF4EBP3	protein_coding	38.97	-4.21278	4.21278	ENSG00000254996	down
ENSG00000272746	22.8303	-1.4132	0.371665	-3.80236	0.000143327	0.00105139		sense_intronic	38.95	-4.20885	4.20885	ENSG00000272746	down
ENSG00000278876	46.0217	-1.29819	0.327404	-3.96511	7.33621e-05	0.000581344		TEC	45.85	-4.20039	4.20039	ENSG00000278876	down
ENSG00000105778	987.735	-1.17339	0.280832	-4.17826	2.93747e-05	0.000264031	AVL9	protein_coding	40.32	-4.19879	4.19879	ENSG00000105778	down
ENSG00000217512	124.146	-1.14598	0.271047	-4.22797	2.35812e-05	0.000217575		processed_pseudogene	36.91	-4.19701	4.19701	ENSG00000217512	down
ENSG00000135870	1668.74	-1.07298	0.245441	-4.37166	1.23305e-05	0.000124984	RC3H1	protein_coding	38.58	-4.18802	4.18802	ENSG00000135870	down
ENSG00000135482	517.714	-0.951004	0.204491	-4.65058	3.31002e-06	3.9763e-05	ZC3H10	protein_coding	48.69	-4.18491	4.18491	ENSG00000135482	n.s.
ENSG00000157259	662.033	-1.1102	0.258695	-4.29152	1.77454e-05	0.000170158	GATAD1	protein_coding	42.23	-4.18449	4.18449	ENSG00000157259	down
ENSG00000137496	145.447	-1.04437	0.235753	-4.42992	9.42662e-06	9.94294e-05	IL18BP	protein_coding	57.03	-4.18007	4.18007	ENSG00000137496	down
ENSG00000274124	10.6655	-1.51805	0.415753	-3.65133	0.000260887	0.00176955		antisense	43.27	-4.17788	4.17788	ENSG00000274124	down
ENSG00000213799	432.334	-1.14374	0.271035	-4.21989	2.44417e-05	0.000224474	ZNF845	protein_coding	44.17	-4.17332	4.17332	ENSG00000213799	down
ENSG00000166398	410.984	-1.08651	0.250732	-4.33334	1.46866e-05	0.000145125	KIAA0355	protein_coding	44.95	-4.1703	4.1703	ENSG00000166398	down
ENSG00000199030	65.2489	1.12513	0.264622	4.25184	2.12023e-05	0.000199325	MIRLET7C	miRNA	47.62	4.16347	4.16347	ENSG00000199030	up
ENSG00000056586	1601.14	-1.12475	0.264626	-4.25035	2.13436e-05	0.000199844	RC3H2	protein_coding	40.5	-4.16081	4.16081	ENSG00000056586	down
ENSG00000171649	1062.12	-1.11334	0.260594	-4.27232	1.93448e-05	0.000183704	ZIK1	protein_coding	47.45	-4.15931	4.15931	ENSG00000171649	down
ENSG00000188419	389.065	-1.14244	0.271443	-4.20876	2.56781e-05	0.000233823	CHM	protein_coding	36.96	-4.14832	4.14832	ENSG00000188419	down
ENSG00000162695	1265.41	-1.10679	0.25862	-4.27961	1.87218e-05	0.00017866	SLC30A7	protein_coding	35.85	-4.14824	4.14824	ENSG00000162695	down
ENSG00000164066	751.743	-1.16416	0.279333	-4.16765	3.07761e-05	0.000275029	INTU	protein_coding	37.11	-4.14514	4.14514	ENSG00000164066	down
ENSG00000257702	119.223	-1.1186	0.263121	-4.25127	2.12559e-05	0.000199626	LBX2-AS1	antisense	60.7	-4.13857	4.13857	ENSG00000257702	down
ENSG00000221886	294.631	-0.959302	0.208431	-4.6025	4.17451e-06	4.88008e-05	ZBED8	protein_coding	40	-4.1361	4.1361	ENSG00000221886	n.s.
ENSG00000150510	299.093	-1.01487	0.227014	-4.47051	7.8035e-06	8.42234e-05	FAM124A	protein_coding	44.27	-4.13514	4.13514	ENSG00000150510	down
ENSG00000222276	7.46617	-1.63386	0.467526	-3.49469	0.000474605	0.00297119	RNU2-33P	snRNA	38.02	-4.12888	4.12888	ENSG00000222276	down
ENSG00000189180	1724.84	-1.13668	0.270064	-4.20893	2.56584e-05	0.000233797	ZNF33A	protein_coding	39.26	-4.12747	4.12747	ENSG00000189180	down
ENSG00000221520	11.0823	-1.54913	0.431441	-3.59058	0.00032994	0.00216891	MIR1285-1	miRNA	47.62	-4.1265	4.1265	ENSG00000221520	down
ENSG00000263883	77.4466	1.17205	0.282902	4.14296	3.42846e-05	0.000301735	EEF1DP7	transcribed_processed_pseudogene	55.75	4.12607	4.12607	ENSG00000263883	up
ENSG00000252427	8.35953	-1.59912	0.452616	-3.53306	0.000410781	0.00263078		snoRNA	45.37	-4.12559	4.12559	ENSG00000252427	down
ENSG00000186566	2192.66	-1.11766	0.263308	-4.24469	2.18899e-05	0.000203998	GPATCH8	protein_coding	40.95	-4.12459	4.12459	ENSG00000186566	down
ENSG00000115993	975.059	-1.13476	0.269491	-4.21077	2.54505e-05	0.000232511	TRAK2	protein_coding	37.73	-4.12323	4.12323	ENSG00000115993	down
ENSG00000241549	91.5908	-1.18637	0.288472	-4.11259	3.91244e-05	0.000337981	GUSBP2	transcribed_unprocessed_pseudogene	39.56	-4.11801	4.11801	ENSG00000241549	down
ENSG00000206992	28.398	1.28017	0.323861	3.95284	7.72277e-05	0.000607825	RNU6-574P	snRNA	42.99	4.11732	4.11732	ENSG00000206992	up
ENSG00000261529	126.118	-1.08766	0.253015	-4.2988	1.71725e-05	0.000165691		sense_intronic	37.99	-4.11213	4.11213	ENSG00000261529	down
ENSG00000164506	514.45	-1.10829	0.260325	-4.25733	2.06879e-05	0.000195016	STXBP5	protein_coding	34.37	-4.11167	4.11167	ENSG00000164506	down
ENSG00000200571	8.82391	-1.66476	0.482249	-3.45207	0.000556301	0.00340606	RNU6-1284P	snRNA	38	-4.1082	4.1082	ENSG00000200571	down
ENSG00000201801	91.9037	1.08853	0.253756	4.28968	1.78933e-05	0.000171458	RNU5E-4P	snRNA	33.33	4.09924	4.09924	ENSG00000201801	up
ENSG00000265713	52.1768	-1.12242	0.266053	-4.21879	2.45621e-05	0.000225431		transcribed_processed_pseudogene	42.83	-4.09346	4.09346	ENSG00000265713	down
ENSG00000253730	25.9373	1.29136	0.32934	3.92105	8.81642e-05	0.000684231		antisense	42.46	4.08688	4.08688	ENSG00000253730	up
ENSG00000207996	92.8627	1.07207	0.248417	4.31559	1.59178e-05	0.000155382	MIR301A	miRNA	40.7	4.08307	4.08307	ENSG00000207996	up
ENSG00000128607	772.779	-1.18147	0.287928	-4.10336	4.07187e-05	0.000350821	KLHDC10	protein_coding	40.14	-4.08188	4.08188	ENSG00000128607	down
ENSG00000273888	278.786	0.958268	0.209478	4.57455	4.77235e-06	5.50045e-05	FRMD6-AS1	antisense	52.67	4.08184	4.08184	ENSG00000273888	n.s.
ENSG00000154222	101.479	-1.21173	0.299162	-4.0504	5.11302e-05	0.000429364	CC2D1B	protein_coding	51.22	-4.08009	4.08009	ENSG00000154222	down
ENSG00000132846	272.461	-1.10684	0.261013	-4.24056	2.2296e-05	0.000206904	ZBED3	protein_coding	43.7	-4.07786	4.07786	ENSG00000132846	down
ENSG00000166025	1698.23	-1.01753	0.229647	-4.43084	9.38675e-06	9.91592e-05	AMOTL1	protein_coding	41.79	-4.07385	4.07385	ENSG00000166025	down
ENSG00000236778	199.644	0.996056	0.222444	4.47779	7.5421e-06	8.17188e-05	INTS6-AS1	antisense	40.22	4.07156	4.07156	ENSG00000236778	n.s.
ENSG00000122483	780.949	-1.11867	0.265458	-4.21409	2.5079e-05	0.000229418	CCDC18	protein_coding	36.98	-4.07124	4.07124	ENSG00000122483	down
ENSG00000235319	27.6685	1.32367	0.342574	3.86391	0.000111586	0.000841158		lincRNA	48.96	4.07046	4.07046	ENSG00000235319	up
ENSG00000231327	52.4886	1.11377	0.263792	4.22216	2.41974e-05	0.000222523	LINC01816	lincRNA	57.49	4.06819	4.06819	ENSG00000231327	up
ENSG00000167232	1891.03	-1.09696	0.258051	-4.25093	2.12884e-05	0.000199626	ZNF91	protein_coding	40.56	-4.05851	4.05851	ENSG00000167232	down
ENSG00000280165	173.062	1.01438	0.229166	4.42641	9.58149e-06	0.000100758	PCDH20	protein_coding	44.3	4.0542	4.0542	ENSG00000280165	up
ENSG00000279659	80.3398	-1.15552	0.279595	-4.13283	3.58328e-05	0.000313459		TEC	36.03	-4.04872	4.04872	ENSG00000279659	down
ENSG00000175414	597.616	-1.14636	0.276377	-4.14782	3.35656e-05	0.000295781	ARL10	protein_coding	50.75	-4.04554	4.04554	ENSG00000175414	down
ENSG00000246308	83.6452	1.10648	0.262077	4.22197	2.42174e-05	0.00022256		antisense	39.66	4.04149	4.04149	ENSG00000246308	up
ENSG00000137764	190.222	-1.05763	0.244879	-4.31898	1.56751e-05	0.000153369	MAP2K5	protein_coding	39.55	-4.03408	4.03408	ENSG00000137764	down
ENSG00000271040	18.0822	1.33556	0.34909	3.82584	0.000130326	0.000965685		lincRNA	52.72	4.02694	4.02694	ENSG00000271040	up
ENSG00000144026	897.29	-1.04855	0.24209	-4.33125	1.48266e-05	0.000146301	ZNF514	protein_coding	46.72	-4.02093	4.02093	ENSG00000144026	down
ENSG00000136010	1217.67	-1.06106	0.246587	-4.30299	1.68506e-05	0.000163378	ALDH1L2	protein_coding	39.68	-4.01804	4.01804	ENSG00000136010	down
ENSG00000272764	207.889	1.00541	0.227211	4.42501	9.64367e-06	0.000101259		lincRNA	46.83	4.01618	4.01618	ENSG00000272764	up
ENSG00000108510	5489.95	-1.11044	0.264559	-4.19731	2.70102e-05	0.000244673	MED13	protein_coding	38.73	-4.01025	4.01025	ENSG00000108510	down
ENSG00000278987	122.889	-1.07535	0.252	-4.26727	1.97883e-05	0.000187169		TEC	45	-4.00866	4.00866	ENSG00000278987	down
ENSG00000178404	274.904	-0.996954	0.224536	-4.44006	8.99318e-06	9.53664e-05	CEP295NL	protein_coding	53.83	-4.00836	4.00836	ENSG00000178404	n.s.
ENSG00000167632	246.961	-1.04726	0.242157	-4.32472	1.52725e-05	0.000149957	TRAPPC9	protein_coding	47.51	-4.00476	4.00476	ENSG00000167632	down
ENSG00000237406	68.144	-1.13856	0.274953	-4.14091	3.45929e-05	0.000304256	NDUFA9P1	processed_pseudogene	47.05	-4.00404	4.00404	ENSG00000237406	down
ENSG00000201377	5.11201	-1.94203	0.617577	-3.1446	0.00166316	0.00872502	RNY4P23	misc_RNA	39.18	-3.9991	3.9991	ENSG00000201377	down
ENSG00000200953	15.6482	-1.44954	0.396509	-3.65576	0.000256416	0.00174491		misc_RNA	38.18	-3.99817	3.99817	ENSG00000200953	down
ENSG00000166135	826.535	-1.04069	0.240145	-4.3336	1.46693e-05	0.000145067	HIF1AN	protein_coding	45.24	-3.99462	3.99462	ENSG00000166135	down
ENSG00000207022	6.03185	-1.8163	0.558758	-3.2506	0.00115163	0.00633007		snoRNA	54.84	-3.9933	3.9933	ENSG00000207022	down
ENSG00000261220	99.8922	1.08156	0.254745	4.24565	2.1796e-05	0.000203259		lincRNA	46.54	3.99306	3.99306	ENSG00000261220	up
ENSG00000124164	1343.57	-1.12697	0.27115	-4.15627	3.23491e-05	0.000286512	VAPB	protein_coding	42.86	-3.9927	3.9927	ENSG00000124164	down
ENSG00000201209	9.21365	-1.59697	0.459687	-3.47404	0.000512678	0.00317669		snoRNA	30.88	-3.98928	3.98928	ENSG00000201209	down
ENSG00000129317	1705.46	-1.17313	0.28832	-4.06885	4.72464e-05	0.00040086	PUS7L	protein_coding	35.9	-3.98513	3.98513	ENSG00000129317	down
ENSG00000199202	8.6312	-1.66293	0.489425	-3.39773	0.000679468	0.00403938	RNA5SP289	rRNA	47.45	-3.98054	3.98054	ENSG00000199202	down
ENSG00000178440	36.0881	-1.75557	0.531384	-3.30376	0.000953969	0.00543236	LINC00843	lincRNA	43.38	-3.97638	3.97638	ENSG00000178440	down
ENSG00000214770	230.995	0.985293	0.221502	4.44824	8.65783e-06	9.22287e-05		antisense	41.85	3.97579	3.97579	ENSG00000214770	n.s.
ENSG00000264966	3.5386	-1.9345	0.616001	-3.14041	0.0016871	0.00882067	MIR5094	miRNA	38.82	-3.97442	3.97442	ENSG00000264966	down
ENSG00000197008	629.84	-1.19036	0.295276	-4.03133	5.54617e-05	0.000460187	ZNF138	protein_coding	39.99	-3.9723	3.9723	ENSG00000197008	down
ENSG00000275591	231.09	-1.18879	0.294752	-4.03319	5.5025e-05	0.000457381	XKR5	protein_coding	49.65	-3.97022	3.97022	ENSG00000275591	down
ENSG00000272081	15.071	1.45501	0.400377	3.6341	0.000278948	0.00187171		lincRNA	54.66	3.96893	3.96893	ENSG00000272081	up
ENSG00000121542	317.392	-1.23643	0.313331	-3.94608	7.94404e-05	0.000623829	SEC22A	protein_coding	37.72	-3.96268	3.96268	ENSG00000121542	down
ENSG00000200632	3.08943	-2.57338	0.957391	-2.68791	0.00719003	0.0289912	SNORD113-7	snoRNA	41.56	-3.95718	3.95718	ENSG00000200632	down
ENSG00000240857	451.604	-1.09879	0.262156	-4.19135	2.77301e-05	0.000250868	RDH14	protein_coding	41.88	-3.95624	3.95624	ENSG00000240857	down
ENSG00000235919	172.864	1.05946	0.248126	4.26986	1.95598e-05	0.000185259	ASH1L-AS1	antisense	62.06	3.95414	3.95414	ENSG00000235919	up
ENSG00000265144	2.19849	-2.57481	0.958781	-2.6855	0.00724214	0.0291507	MIR548AM	miRNA	37.84	-3.95323	3.95323	ENSG00000265144	down
ENSG00000166963	1657.11	-0.962971	0.21464	-4.48644	7.24221e-06	7.9023e-05	MAP1A	protein_coding	52.57	-3.95035	3.95035	ENSG00000166963	n.s.
ENSG00000162601	1967.89	-1.14071	0.277841	-4.10562	4.03231e-05	0.000347628	MYSM1	protein_coding	36.33	-3.94558	3.94558	ENSG00000162601	down
ENSG00000283414	4.25017	-2.57431	0.959657	-2.68253	0.00730672	0.0293343		snRNA	35.56	-3.94545	3.94545	ENSG00000283414	down
ENSG00000269053	12.0943	1.48322	0.413469	3.58727	0.000334161	0.00218919		antisense	47.45	3.94495	3.94495	ENSG00000269053	up
ENSG00000267681	13.1786	-1.48219	0.413282	-3.5864	0.000335276	0.00219466		transcribed_processed_pseudogene	47	-3.94061	3.94061	ENSG00000267681	down
ENSG00000095951	955.739	-1.02974	0.238059	-4.32556	1.52147e-05	0.0001496	HIVEP1	protein_coding	39.37	-3.93882	3.93882	ENSG00000095951	down
ENSG00000252965	3.90304	-1.9865	0.644533	-3.08207	0.00205564	0.0104341		misc_RNA	49.06	-3.93634	3.93634	ENSG00000252965	down
ENSG00000012048	3778.13	-1.10619	0.265646	-4.16414	3.12535e-05	0.00027858	BRCA1	protein_coding	44.09	-3.93255	3.93255	ENSG00000012048	down
ENSG00000167840	350.729	-1.03003	0.23845	-4.31967	1.56265e-05	0.000153002	ZNF232	protein_coding	50.38	-3.92986	3.92986	ENSG00000167840	down
ENSG00000278129	856.694	-1.12292	0.271891	-4.13002	3.62737e-05	0.000316592	ZNF8	protein_coding	48.3	-3.92964	3.92964	ENSG00000278129	down
ENSG00000283210	9.09682	-1.64651	0.48559	-3.39074	0.000697044	0.00413285	MIR1322	miRNA	33.8	-3.92487	3.92487	ENSG00000283210	down
ENSG00000130818	1005.58	-1.00811	0.230989	-4.36434	1.27509e-05	0.000128274	ZNF426	protein_coding	43.51	-3.92344	3.92344	ENSG00000130818	down
ENSG00000207001	8.45985	-1.67718	0.499481	-3.35785	0.00078551	0.0045856	SNORD116-2	snoRNA	42.11	-3.92227	3.92227	ENSG00000207001	down
ENSG00000183530	1455.95	-1.10136	0.264349	-4.16632	3.09562e-05	0.000276284	PRR14L	protein_coding	45.25	-3.91935	3.91935	ENSG00000183530	down
ENSG00000226824	38.1823	-1.20606	0.303436	-3.97469	7.04715e-05	0.00056357		sense_intronic	50.03	-3.91856	3.91856	ENSG00000226824	down
ENSG00000204599	235.433	-1.07773	0.256009	-4.20973	2.55677e-05	0.000233276	TRIM39	protein_coding	44.36	-3.91444	3.91444	ENSG00000204599	down
ENSG00000103248	67.7074	-1.08233	0.25773	-4.19945	2.67565e-05	0.000242691	MTHFSD	protein_coding	49.14	-3.91255	3.91255	ENSG00000103248	down
ENSG00000176024	186.416	-1.14686	0.281255	-4.07763	4.54963e-05	0.000388379	ZNF613	protein_coding	41.55	-3.91163	3.91163	ENSG00000176024	down
ENSG00000239151	1.98467	-2.56672	0.959916	-2.6739	0.00749747	0.0299533	RNU7-195P	snRNA	38.71	-3.91054	3.91054	ENSG00000239151	down
ENSG00000257180	44.5567	-1.18774	0.296845	-4.0012	6.30213e-05	0.000510143		sense_intronic	41.44	-3.91039	3.91039	ENSG00000257180	down
ENSG00000125462	164.592	-1.04665	0.245117	-4.27	1.95475e-05	0.000185259	C1orf61	protein_coding	51.53	-3.90633	3.90633	ENSG00000125462	down
ENSG00000139083	303.458	-1.02593	0.237886	-4.31267	1.61292e-05	0.00015726	ETV6	protein_coding	43.19	-3.90199	3.90199	ENSG00000139083	down
ENSG00000179862	250.203	1.05193	0.247134	4.25653	2.07623e-05	0.000195452	CITED4	protein_coding	73.48	3.90157	3.90157	ENSG00000179862	up
ENSG00000234006	38.1442	1.19712	0.300766	3.98023	6.88477e-05	0.00055217	DDX39B-AS1	antisense	55.21	3.90012	3.90012	ENSG00000234006	up
ENSG00000279901	112.903	1.0187	0.235521	4.32531	1.52317e-05	0.000149662		TEC	47.26	3.89641	3.89641	ENSG00000279901	up
ENSG00000252568	6.45747	-1.92497	0.61811	-3.11428	0.00184391	0.00950141	RNU7-28P	snRNA	40.32	-3.8927	3.8927	ENSG00000252568	down
ENSG00000196865	1529.55	-1.09973	0.264779	-4.15339	3.27579e-05	0.000289213	NHLRC2	protein_coding	35.52	-3.89171	3.89171	ENSG00000196865	down
ENSG00000201839	9.6355	-1.65496	0.491645	-3.36617	0.000762201	0.00447015	SNORD114-3	snoRNA	48	-3.88862	3.88862	ENSG00000201839	down
ENSG00000239486	14.5908	1.38865	0.37712	3.68226	0.000231179	0.00159027		unprocessed_pseudogene	43.29	3.88618	3.88618	ENSG00000239486	up
ENSG00000207692	3.65699	-2.23337	0.778394	-2.8692	0.00411505	0.0183575	MIR592	miRNA	45.36	-3.87755	3.87755	ENSG00000207692	down
ENSG00000204576	582.608	-1.00069	0.229807	-4.35447	1.33391e-05	0.000133515	PRR3	protein_coding	44.95	-3.87714	3.87714	ENSG00000204576	down
ENSG00000225193	30.9762	1.22767	0.313969	3.91017	9.22317e-05	0.000710649		transcribed_processed_pseudogene	47.47	3.86513	3.86513	ENSG00000225193	up
ENSG00000266173	625.02	-1.04916	0.247491	-4.2392	2.2432e-05	0.000207937	STRADA	protein_coding	48.88	-3.86309	3.86309	ENSG00000266173	down
ENSG00000197299	2049.7	-1.07679	0.257378	-4.18369	2.86816e-05	0.000258469	BLM	protein_coding	40.73	-3.86308	3.86308	ENSG00000197299	down
ENSG00000239344	38.6271	-1.27613	0.332926	-3.83309	0.000126544	0.000942681		processed_pseudogene	43.26	-3.86111	3.86111	ENSG00000239344	down
ENSG00000204977	1456.34	-1.02713	0.239989	-4.27989	1.86983e-05	0.000178558	TRIM13	protein_coding	41.26	-3.8499	3.8499	ENSG00000204977	down
ENSG00000272474	4.55195	-2.22593	0.777768	-2.86194	0.0042105	0.0186875	SNORD113-5	snoRNA	41.03	-3.84741	3.84741	ENSG00000272474	down
ENSG00000115970	1830.15	-1.06122	0.252427	-4.20407	2.62153e-05	0.000238092	THADA	protein_coding	40.47	-3.84508	3.84508	ENSG00000115970	down
ENSG00000265520	11.2479	-1.46438	0.410943	-3.56346	0.000365995	0.00237122	MIR548V	miRNA	37.5	-3.84404	3.84404	ENSG00000265520	down
ENSG00000226756	32.7406	1.19997	0.304206	3.94461	7.99305e-05	0.000627324		lincRNA	40.49	3.84292	3.84292	ENSG00000226756	up
ENSG00000125945	426.867	-1.01048	0.234714	-4.30514	1.6688e-05	0.000162027	ZNF436	protein_coding	46	-3.83012	3.83012	ENSG00000125945	down
ENSG00000198185	442.757	-1.07326	0.257278	-4.1716	3.02462e-05	0.000270642	ZNF334	protein_coding	40.56	-3.82897	3.82897	ENSG00000198185	down
ENSG00000267481	97.4938	-1.17267	0.294313	-3.98445	6.76364e-05	0.000544022		sense_intronic	40.74	-3.82806	3.82806	ENSG00000267481	down
ENSG00000229273	57.5925	1.10226	0.268166	4.11039	3.94991e-05	0.000340735		processed_pseudogene	62.66	3.8222	3.8222	ENSG00000229273	up
ENSG00000118518	727.24	-1.17755	0.29646	-3.97205	7.12567e-05	0.000568543	RNF146	protein_coding	36.49	-3.82144	3.82144	ENSG00000118518	down
ENSG00000143493	2158	-1.12	0.274654	-4.07785	4.54548e-05	0.000388262	INTS7	protein_coding	38.12	-3.82017	3.82017	ENSG00000143493	down
ENSG00000102935	355.16	-0.986311	0.226721	-4.35034	1.35928e-05	0.000135503	ZNF423	protein_coding	50.74	-3.8151	3.8151	ENSG00000102935	n.s.
ENSG00000131797	308.944	-1.04635	0.248058	-4.21816	2.46309e-05	0.000225913	CLUHP3	transcribed_unprocessed_pseudogene	55.17	-3.81504	3.81504	ENSG00000131797	down
ENSG00000205765	662.724	-1.08877	0.263583	-4.13067	3.61715e-05	0.000315944	C5orf51	protein_coding	36.01	-3.81113	3.81113	ENSG00000205765	down
ENSG00000164815	609.201	-1.1317	0.279403	-4.05042	5.11258e-05	0.000429364	ORC5	protein_coding	36.03	-3.81063	3.81063	ENSG00000164815	down
ENSG00000200215	5.68691	-2.1184	0.724375	-2.92445	0.00345062	0.0158925	SNORD113-6	snoRNA	40	-3.8106	3.8106	ENSG00000200215	down
ENSG00000273017	18.5206	-1.35588	0.367607	-3.68838	0.000225684	0.00155632		sense_intronic	27.88	-3.80717	3.80717	ENSG00000273017	down
ENSG00000112218	410.698	-1.07266	0.257853	-4.15995	3.18312e-05	0.000282648	GPR63	protein_coding	36.26	-3.80659	3.80659	ENSG00000112218	down
ENSG00000223044	12.4662	-1.83093	0.579652	-3.15868	0.00158488	0.00835842	RNU6-130P	snRNA	39.81	-3.80445	3.80445	ENSG00000223044	down
ENSG00000165494	3336.2	-0.935691	0.209892	-4.45796	8.27445e-06	8.87559e-05	PCF11	protein_coding	38.25	-3.79124	3.79124	ENSG00000165494	n.s.
ENSG00000199047	2.45915	2.47495	0.923228	2.68076	0.00734551	0.0294731	MIR378A	miRNA	53.03	3.7881	3.7881	ENSG00000199047	up
ENSG00000135083	207.627	-1.03686	0.245552	-4.22256	2.41547e-05	0.000222278	CCNJL	protein_coding	46.79	-3.78774	3.78774	ENSG00000135083	down
ENSG00000261777	55.421	1.10274	0.269786	4.08747	4.36097e-05	0.00037383		processed_transcript	46.95	3.77946	3.77946	ENSG00000261777	up
ENSG00000242699	50.2921	-1.2179	0.313801	-3.88112	0.000103976	0.000790639	RN7SL516P	misc_RNA	49.16	-3.77795	3.77795	ENSG00000242699	down
ENSG00000226498	50.2913	-1.16021	0.29165	-3.97811	6.94651e-05	0.000556801	RPSAP21	transcribed_processed_pseudogene	51.75	-3.77569	3.77569	ENSG00000226498	down
ENSG00000215158	778.624	-1.08556	0.263787	-4.11528	3.86715e-05	0.000335048		transcribed_unprocessed_pseudogene	38.71	-3.77219	3.77219	ENSG00000215158	down
ENSG00000254531	47.8843	1.12207	0.277423	4.04463	5.2406e-05	0.000439018		lincRNA	62.32	3.76739	3.76739	ENSG00000254531	up
ENSG00000279088	373.79	0.94284	0.213186	4.42263	9.75087e-06	0.000102076		TEC	42.48	3.76294	3.76294	ENSG00000279088	n.s.
ENSG00000158691	1108.9	-0.941745	0.212819	-4.42509	9.64012e-06	0.000101259	ZSCAN12	protein_coding	41.13	-3.76187	3.76187	ENSG00000158691	n.s.
ENSG00000138738	130.196	-1.15288	0.289491	-3.98244	6.82127e-05	0.000548024	PRDM5	protein_coding	37.44	-3.75976	3.75976	ENSG00000138738	down
ENSG00000228084	38.0659	1.16545	0.294613	3.95587	7.62554e-05	0.000601532		antisense	43.18	3.75362	3.75362	ENSG00000228084	up
ENSG00000176095	674.297	-1.09866	0.269636	-4.07459	4.60951e-05	0.000392287	IP6K1	protein_coding	44.81	-3.74246	3.74246	ENSG00000176095	down
ENSG00000272688	35.5803	1.17769	0.299748	3.92894	8.53194e-05	0.000665119		lincRNA	46.94	3.74166	3.74166	ENSG00000272688	up
ENSG00000160445	200.347	-1.1191	0.277324	-4.03535	5.45211e-05	0.000454005	ZER1	protein_coding	51.42	-3.74108	3.74108	ENSG00000160445	down
ENSG00000196670	1073.98	-1.11833	0.277484	-4.03026	5.57163e-05	0.000461474	ZFP62	protein_coding	42.93	-3.73058	3.73058	ENSG00000196670	down
ENSG00000278434	103.293	-1.06461	0.257603	-4.13277	3.58419e-05	0.000313459		sense_intronic	52.78	-3.73021	3.73021	ENSG00000278434	down
ENSG00000114853	186.766	-1.02036	0.241623	-4.22294	2.41131e-05	0.000222041	ZBTB47	protein_coding	62.11	-3.72796	3.72796	ENSG00000114853	down
ENSG00000152464	276.572	-1.12621	0.280679	-4.01244	6.00947e-05	0.000490445	RPP38	protein_coding	43.41	-3.72708	3.72708	ENSG00000152464	down
ENSG00000280269	66.5516	-1.16825	0.296928	-3.93444	8.33894e-05	0.000651532		TEC	38.04	-3.7221	3.7221	ENSG00000280269	down
ENSG00000251821	28.0302	-1.2868	0.343744	-3.74347	0.000181495	0.00129322	RNU6-583P	snRNA	40.22	-3.71669	3.71669	ENSG00000251821	down
ENSG00000263412	448.7	0.928956	0.20977	4.42846	9.4909e-06	0.000100032		processed_transcript	49.4	3.7157	3.7157	ENSG00000263412	n.s.
ENSG00000148339	444.49	-1.0832	0.265118	-4.08572	4.39407e-05	0.000376021	SLC25A25	protein_coding	49.9	-3.70972	3.70972	ENSG00000148339	down
ENSG00000240775	32.5257	-1.23611	0.323857	-3.81684	0.000135172	0.000997765		processed_pseudogene	47.13	-3.70953	3.70953	ENSG00000240775	down
ENSG00000160551	3276.97	-1.01817	0.241662	-4.21319	2.51788e-05	0.000230181	TAOK1	protein_coding	41.03	-3.70403	3.70403	ENSG00000160551	down
ENSG00000157426	561.518	-1.17132	0.299101	-3.91613	8.99814e-05	0.00069562	AASDH	protein_coding	38.98	-3.69859	3.69859	ENSG00000157426	down
ENSG00000215012	454.41	-0.973741	0.225992	-4.30874	1.64187e-05	0.000159747	C22orf29	protein_coding	55.11	-3.69687	3.69687	ENSG00000215012	n.s.
ENSG00000231663	70.2533	1.08064	0.264644	4.08338	4.43856e-05	0.000379595		antisense	48.54	3.69653	3.69653	ENSG00000231663	up
ENSG00000083817	279.641	-1.04082	0.250309	-4.15816	3.20822e-05	0.000284492	ZNF416	protein_coding	48.61	-3.69068	3.69068	ENSG00000083817	down
ENSG00000224016	14.1629	-2.09192	0.723174	-2.89269	0.00381959	0.0172439		unprocessed_pseudogene	39.96	-3.68882	3.68882	ENSG00000224016	down
ENSG00000239627	90.1726	-1.26707	0.33722	-3.75741	0.000171679	0.00123401	RPL12P20	processed_pseudogene	46.35	-3.68551	3.68551	ENSG00000239627	down
ENSG00000135976	1766.86	-1.09477	0.270746	-4.04352	5.26536e-05	0.000440298	ANKRD36	protein_coding	35.92	-3.67432	3.67432	ENSG00000135976	down
ENSG00000123200	2513.88	-1.05575	0.256358	-4.11825	3.81756e-05	0.000331578	ZC3H13	protein_coding	34.9	-3.67338	3.67338	ENSG00000123200	down
ENSG00000277782	57.9349	1.10266	0.273958	4.02492	5.69944e-05	0.000469825		lincRNA	47.56	3.66972	3.66972	ENSG00000277782	up
ENSG00000224728	79.3577	-1.12944	0.284196	-3.97417	7.06259e-05	0.00056448	IMPDH1P8	processed_pseudogene	57.11	-3.66883	3.66883	ENSG00000224728	down
ENSG00000177352	258.253	-0.938846	0.21479	-4.37099	1.23686e-05	0.000125025	CCDC71	protein_coding	56.27	-3.66432	3.66432	ENSG00000177352	n.s.
ENSG00000257167	678.938	0.899217	0.201344	4.46608	7.9667e-06	8.57852e-05	TMPO-AS1	antisense	49.57	3.65675	3.65675	ENSG00000257167	n.s.
ENSG00000278963	1508.09	0.880144	0.195043	4.51257	6.40478e-06	7.07728e-05		TEC	40.35	3.65272	3.65272	ENSG00000278963	n.s.
ENSG00000165102	118.248	-1.04617	0.253682	-4.12394	3.72445e-05	0.000324682	HGSNAT	protein_coding	44.1	-3.64961	3.64961	ENSG00000165102	down
ENSG00000106003	343.264	1.01682	0.243004	4.18437	2.85957e-05	0.000257862	LFNG	protein_coding	62.83	3.64898	3.64898	ENSG00000106003	up
ENSG00000221821	36.0983	1.13788	0.288276	3.94718	7.90757e-05	0.000621316	C6orf226	protein_coding	59.6	3.64883	3.64883	ENSG00000221821	up
ENSG00000024526	2754.42	-1.2026	0.313389	-3.8374	0.000124342	0.000927768	DEPDC1	protein_coding	34.94	-3.64695	3.64695	ENSG00000024526	down
ENSG00000130766	205.767	1.1022	0.274773	4.01132	6.03814e-05	0.000491919	SESN2	protein_coding	50.06	3.64619	3.64619	ENSG00000130766	up
ENSG00000180263	576.994	0.95674	0.221699	4.31548	1.59254e-05	0.000155382	FGD6	protein_coding	41.01	3.64384	3.64384	ENSG00000180263	n.s.
ENSG00000277948	28.5863	-1.30702	0.355741	-3.67407	0.000238717	0.00163485		misc_RNA	40.64	-3.64204	3.64204	ENSG00000277948	down
ENSG00000124120	375.574	-1.09242	0.271287	-4.02682	5.65372e-05	0.000466608	TTPAL	protein_coding	46.55	-3.63891	3.63891	ENSG00000124120	down
ENSG00000200241	19.8869	-1.29114	0.349499	-3.69425	0.000220541	0.00152842		misc_RNA	43.24	-3.63553	3.63553	ENSG00000200241	down
ENSG00000254144	27.8574	1.27787	0.344098	3.71368	0.000204264	0.00142913		antisense	54.3	3.63545	3.63545	ENSG00000254144	up
ENSG00000075336	730.641	-1.01293	0.242129	-4.18342	2.87154e-05	0.000258606	TIMM21	protein_coding	42.31	-3.63374	3.63374	ENSG00000075336	down
ENSG00000265355	12.0969	1.49628	0.437183	3.42255	0.00062037	0.00373268	MIR3136	miRNA	38.46	3.63294	3.63294	ENSG00000265355	up
ENSG00000139132	2030.97	-1.016	0.243359	-4.17492	2.98088e-05	0.000267553	FGD4	protein_coding	40.83	-3.62977	3.62977	ENSG00000139132	down
ENSG00000241395	21.3064	-1.25774	0.336155	-3.74156	0.00018288	0.00130043	RN7SL344P	misc_RNA	55.07	-3.62974	3.62974	ENSG00000241395	down
ENSG00000186260	267.243	-1.06741	0.262318	-4.06913	4.71895e-05	0.000400702	MKL2	protein_coding	38.53	-3.62617	3.62617	ENSG00000186260	down
ENSG00000196705	2082.39	-1.07938	0.266921	-4.04383	5.25859e-05	0.000440179	ZNF431	protein_coding	39.12	-3.62281	3.62281	ENSG00000196705	down
ENSG00000207105	6.85641	-1.68362	0.523874	-3.21378	0.00130999	0.00707212		misc_RNA	39.64	-3.62054	3.62054	ENSG00000207105	down
ENSG00000106771	1472.17	-1.01865	0.244949	-4.15864	3.2015e-05	0.000284095	TMEM245	protein_coding	39.52	-3.6127	3.6127	ENSG00000106771	down
ENSG00000207582	4.55092	-1.83292	0.596854	-3.07097	0.00213364	0.0107495	MIR30B	miRNA	43.18	-3.60831	3.60831	ENSG00000207582	down
ENSG00000151240	592.932	-1.02499	0.247552	-4.1405	3.46553e-05	0.000304612	DIP2C	protein_coding	48.43	-3.60411	3.60411	ENSG00000151240	down
ENSG00000207042	7.15469	-1.53704	0.4572	-3.36185	0.000774218	0.00452918	RNU6-196P	snRNA	39.25	-3.60279	3.60279	ENSG00000207042	down
ENSG00000176049	1061.61	-1.03362	0.250876	-4.12005	3.78784e-05	0.000329202	JAKMIP2	protein_coding	38.29	-3.59963	3.59963	ENSG00000176049	down
ENSG00000163521	17.2266	1.32763	0.366557	3.62188	0.00029247	0.00195378	GLB1L	protein_coding	49.58	3.5967	3.5967	ENSG00000163521	up
ENSG00000212370	4.77039	-1.75217	0.558909	-3.13498	0.00171866	0.00895304	RNU6-482P	snRNA	42.99	-3.5885	3.5885	ENSG00000212370	down
ENSG00000104490	71.1103	1.0409	0.253963	4.09864	4.1559e-05	0.000357618	NCALD	protein_coding	40.58	3.58756	3.58756	ENSG00000104490	up
ENSG00000128596	209.015	-1.1122	0.281045	-3.95737	7.57781e-05	0.000598445	CCDC136	protein_coding	48.94	-3.5846	3.5846	ENSG00000128596	down
ENSG00000183814	990.554	-1.10588	0.278711	-3.96786	7.25224e-05	0.000576659	LIN9	protein_coding	39.7	-3.58205	3.58205	ENSG00000183814	down
ENSG00000227374	16.0653	-1.90932	0.638978	-2.98809	0.00280727	0.0133216		lincRNA	60.47	-3.58083	3.58083	ENSG00000227374	down
ENSG00000212385	9.0503	-2.21902	0.804673	-2.75766	0.00582163	0.0244582	RNU6-817P	snRNA	44.23	-3.57611	3.57611	ENSG00000212385	down
ENSG00000215630	25.8894	-1.21823	0.322936	-3.77235	0.000161717	0.00116783	GUSBP9	unprocessed_pseudogene	50.96	-3.5726	3.5726	ENSG00000215630	down
ENSG00000270039	23.5766	-1.27357	0.34573	-3.68371	0.000229866	0.00158233		lincRNA	37.89	-3.56688	3.56688	ENSG00000270039	down
ENSG00000146587	1096.45	-1.076	0.268099	-4.01344	5.98403e-05	0.000489229	RBAK	protein_coding	40.26	-3.56208	3.56208	ENSG00000146587	down
ENSG00000237280	56.3026	-1.09325	0.274671	-3.98024	6.8847e-05	0.00055217		sense_intronic	42.61	-3.56174	3.56174	ENSG00000237280	down
ENSG00000256361	38.7065	-1.29735	0.355886	-3.64541	0.000266966	0.00179911		processed_pseudogene	37.64	-3.56115	3.56115	ENSG00000256361	down
ENSG00000088888	775.035	-1.02324	0.248613	-4.11581	3.85821e-05	0.000334482	MAVS	protein_coding	52.52	-3.55642	3.55642	ENSG00000088888	down
ENSG00000103528	528.085	-1.02297	0.24863	-4.11443	3.88135e-05	0.000335861	SYT17	protein_coding	45.9	-3.55364	3.55364	ENSG00000103528	down
ENSG00000152219	1208.17	-1.14618	0.295509	-3.87866	0.000105035	0.000797482	ARL14EP	protein_coding	36.48	-3.55118	3.55118	ENSG00000152219	down
ENSG00000173404	1847.09	0.907472	0.207383	4.37582	1.20977e-05	0.000122946	INSM1	protein_coding	63.13	3.54847	3.54847	ENSG00000173404	n.s.
ENSG00000205054	17.553	1.28631	0.351841	3.65595	0.00025623	0.00174491	LINC01121	processed_transcript	44.5	3.54794	3.54794	ENSG00000205054	up
ENSG00000251768	8.0772	-1.59157	0.486342	-3.27254	0.00106586	0.00593598	RNA5SP217	rRNA	49.45	-3.54365	3.54365	ENSG00000251768	down
ENSG00000226801	38.159	-1.17831	0.308721	-3.81674	0.000135228	0.000997765	OSTCP8	processed_pseudogene	44.2	-3.53606	3.53606	ENSG00000226801	down
ENSG00000206824	22.5494	-1.23304	0.330717	-3.7284	0.000192702	0.00136237		misc_RNA	44.12	-3.53354	3.53354	ENSG00000206824	down
ENSG00000119669	405.587	0.990361	0.237455	4.17073	3.03619e-05	0.000271502	IRF2BPL	protein_coding	62.81	3.53185	3.53185	ENSG00000119669	n.s.
ENSG00000265213	32.4931	1.19214	0.314409	3.79168	0.00014963	0.00109245	MIR3684	miRNA	36.49	3.53063	3.53063	ENSG00000265213	up
ENSG00000140265	1281.03	-1.02516	0.250231	-4.09687	4.18779e-05	0.00036014	ZSCAN29	protein_coding	44.13	-3.53018	3.53018	ENSG00000140265	down
ENSG00000143614	752.983	-1.00851	0.244198	-4.12991	3.62911e-05	0.000316592	GATAD2B	protein_coding	45.03	-3.5293	3.5293	ENSG00000143614	down
ENSG00000275902	36.5982	-1.20917	0.321349	-3.7628	0.00016802	0.00120959		antisense	54.49	-3.5276	3.5276	ENSG00000275902	down
ENSG00000267270	72.7178	-1.01101	0.245294	-4.12162	3.76223e-05	0.00032718	PARD6G-AS1	antisense	48.33	-3.52358	3.52358	ENSG00000267270	down
ENSG00000200176	10.1701	-1.44355	0.420787	-3.4306	0.000602255	0.00363506	RNU1-19P	snRNA	52.73	-3.52152	3.52152	ENSG00000200176	down
ENSG00000261609	750.23	-1.05928	0.263575	-4.01888	5.84754e-05	0.000479532	GAN	protein_coding	41.53	-3.51594	3.51594	ENSG00000261609	down
ENSG00000230551	1143.94	-0.99304	0.239055	-4.15403	3.2667e-05	0.000288776		processed_transcript	37.36	-3.51481	3.51481	ENSG00000230551	n.s.
ENSG00000271938	6.04046	1.79635	0.586942	3.06053	0.00220948	0.0110657		lincRNA	39.73	3.5137	3.5137	ENSG00000271938	up
ENSG00000139190	200.025	0.951913	0.224338	4.2432	2.20353e-05	0.000205079	VAMP1	protein_coding	48.87	3.51073	3.51073	ENSG00000139190	n.s.
ENSG00000081386	1030.2	-1.07881	0.27121	-3.97778	6.95631e-05	0.000557265	ZNF510	protein_coding	38.98	-3.51039	3.51039	ENSG00000081386	down
ENSG00000234233	423.173	0.91165	0.210058	4.34	1.42485e-05	0.000141197	KCNH1-IT1	sense_intronic	47.01	3.51001	3.51001	ENSG00000234233	n.s.
ENSG00000175105	743.503	-1.06612	0.266762	-3.9965	6.42853e-05	0.000519468	ZNF654	protein_coding	35.51	-3.50159	3.50159	ENSG00000175105	down
ENSG00000064042	4094	-1.03539	0.255118	-4.05849	4.93916e-05	0.000417788	LIMCH1	protein_coding	40.5	-3.49864	3.49864	ENSG00000064042	down
ENSG00000280432	100.09	-1.76776	0.573982	-3.07981	0.00207134	0.0105023		TEC	41.42	-3.49789	3.49789	ENSG00000280432	down
ENSG00000197951	581.51	-1.07979	0.272307	-3.96535	7.3287e-05	0.000581188	ZNF71	protein_coding	46.22	-3.49387	3.49387	ENSG00000197951	down
ENSG00000129493	19.659	1.24832	0.3391	3.68128	0.000232066	0.0015948	HEATR5A	protein_coding	39.35	3.49192	3.49192	ENSG00000129493	up
ENSG00000249020	42.9344	-1.17745	0.310411	-3.79318	0.000148728	0.001087	SNORA58	snoRNA	48.91	-3.48968	3.48968	ENSG00000249020	down
ENSG00000152495	2226.79	-1.03532	0.255476	-4.05249	5.06751e-05	0.00042683	CAMK4	protein_coding	37.31	-3.48875	3.48875	ENSG00000152495	down
ENSG00000272986	22.1296	1.22039	0.328083	3.71976	0.000199409	0.00139938		antisense	41.48	3.48307	3.48307	ENSG00000272986	up
ENSG00000276791	265.926	0.966598	0.23057	4.19221	2.76244e-05	0.000250075		lincRNA	58.86	3.48162	3.48162	ENSG00000276791	n.s.
ENSG00000242493	30.5462	1.17631	0.310567	3.78762	0.000152099	0.00110699	RN7SL37P	misc_RNA	50.49	3.477	3.477	ENSG00000242493	up
ENSG00000185650	134.346	0.961671	0.229077	4.19803	2.69246e-05	0.000244057	ZFP36L1	protein_coding	53.26	3.47405	3.47405	ENSG00000185650	n.s.
ENSG00000163155	196.523	-1.02158	0.251059	-4.06908	4.71989e-05	0.000400702	LYSMD1	protein_coding	46.07	-3.47049	3.47049	ENSG00000163155	down
ENSG00000251805	4.15192	-1.77443	0.57985	-3.06015	0.00221226	0.0110727		scaRNA	47.66	-3.47033	3.47033	ENSG00000251805	down
ENSG00000272146	59.8703	1.04656	0.2606	4.01595	5.92069e-05	0.000484335	ARF4-AS1	antisense	43.98	3.46918	3.46918	ENSG00000272146	up
ENSG00000272711	229.974	-1.04833	0.261509	-4.00878	6.10324e-05	0.000496476		lincRNA	51.84	-3.46379	3.46379	ENSG00000272711	down
ENSG00000205763	154.271	-1.08329	0.274879	-3.94097	8.1152e-05	0.000636193	RP9P	transcribed_unprocessed_pseudogene	43.81	-3.46264	3.46264	ENSG00000205763	down
ENSG00000279035	66.2874	1.0412	0.258801	4.02315	5.74248e-05	0.000473092		TEC	60.02	3.46204	3.46204	ENSG00000279035	up
ENSG00000202444	12.2196	1.40897	0.409484	3.44084	0.000579915	0.003532	RNU5E-6P	snRNA	37.39	3.45476	3.45476	ENSG00000202444	up
ENSG00000233718	1544.37	0.84123	0.187554	4.48527	7.28223e-06	7.93353e-05	MYCNOS	protein_coding	59.15	3.44949	3.44949	ENSG00000233718	n.s.
ENSG00000170832	1633	-1.05527	0.264747	-3.98595	6.72101e-05	0.000540905	USP32	protein_coding	40.19	-3.44744	3.44744	ENSG00000170832	down
ENSG00000156398	465.142	-0.973148	0.234203	-4.15514	3.25091e-05	0.000287746	SFXN2	protein_coding	48.44	-3.44591	3.44591	ENSG00000156398	n.s.
ENSG00000200731	12.8391	-1.42515	0.417595	-3.41276	0.000643078	0.00384934	RNU1-124P	snRNA	48.28	-3.44119	3.44119	ENSG00000200731	down
ENSG00000275457	110.074	1.05052	0.263256	3.9905	6.5934e-05	0.000531381		antisense	63.04	3.44003	3.44003	ENSG00000275457	up
ENSG00000169116	752.734	-1.04924	0.262938	-3.99044	6.59504e-05	0.000531381	PARM1	protein_coding	40.47	-3.43583	3.43583	ENSG00000169116	down
ENSG00000197062	315.72	-1.03987	0.259427	-4.00833	6.11495e-05	0.00049691	ZSCAN26	protein_coding	41.65	-3.43544	3.43544	ENSG00000197062	down
ENSG00000166004	1665.63	-1.0294	0.25538	-4.03086	5.5572e-05	0.000460827	CEP295	protein_coding	38.58	-3.43456	3.43456	ENSG00000166004	down
ENSG00000181274	202.518	0.95833	0.229551	4.1748	2.98242e-05	0.000267553	FRAT2	protein_coding	60.23	3.42372	3.42372	ENSG00000181274	n.s.
ENSG00000221184	41.4793	-1.1815	0.315187	-3.74857	0.000177848	0.00127114	MIR1254-1	miRNA	50.52	-3.4214	3.4214	ENSG00000221184	down
ENSG00000228505	1171.5	-1.10409	0.284659	-3.87863	0.000105048	0.000797482		lincRNA	40.25	-3.42076	3.42076	ENSG00000228505	down
ENSG00000138376	1039.05	-1.03777	0.259279	-4.00254	6.26665e-05	0.000507566	BARD1	protein_coding	36.39	-3.41895	3.41895	ENSG00000138376	down
ENSG00000277138	2.27881	-2.45911	0.966617	-2.54404	0.0109579	0.0409357	MIR6509	miRNA	37.65	-3.41299	3.41299	ENSG00000277138	down
ENSG00000261783	23.5315	-1.26002	0.34799	-3.62085	0.000293636	0.00195952		sense_intronic	40.26	-3.41195	3.41195	ENSG00000261783	down
ENSG00000259287	35.5555	-1.15086	0.303602	-3.79068	0.000150238	0.00109517		antisense	43.53	-3.40714	3.40714	ENSG00000259287	down
ENSG00000280239	123.11	-1.02052	0.253202	-4.03045	5.56703e-05	0.000461368		TEC	54.27	-3.4044	3.4044	ENSG00000280239	down
ENSG00000207719	8.17549	-1.647	0.52309	-3.14859	0.00164059	0.00861962	MIR623	miRNA	52.04	-3.40024	3.40024	ENSG00000207719	down
ENSG00000176476	196.818	-1.1187	0.291208	-3.84158	0.000122244	0.000914069	SGF29	protein_coding	48.31	-3.39975	3.39975	ENSG00000176476	down
ENSG00000260526	108.753	1.00371	0.247096	4.06204	4.86457e-05	0.000411729		antisense	35.9	3.39796	3.39796	ENSG00000260526	up
ENSG00000128965	239.976	1.17328	0.313041	3.748	0.000178251	0.00127336	CHAC1	protein_coding	57.9	3.39669	3.39669	ENSG00000128965	up
ENSG00000186666	144.449	-0.95871	0.230782	-4.15418	3.26455e-05	0.000288769	BCDIN3D	protein_coding	45.14	-3.3933	3.3933	ENSG00000186666	n.s.
ENSG00000241745	41.8117	1.06849	0.272039	3.92771	8.57601e-05	0.00066818	RN7SL788P	misc_RNA	55.06	3.39256	3.39256	ENSG00000241745	up
ENSG00000207779	39.961	1.10658	0.286926	3.85667	0.000114942	0.000864114	MIR15B	miRNA	36.73	3.38992	3.38992	ENSG00000207779	up
ENSG00000212445	9.78654	-1.50716	0.458059	-3.29032	0.00100072	0.00565466		snoRNA	46.67	-3.38749	3.38749	ENSG00000212445	down
ENSG00000261431	34.0387	1.16657	0.310867	3.75265	0.000174976	0.00125254		antisense	55.08	3.38564	3.38564	ENSG00000261431	up
ENSG00000272686	532.174	0.922004	0.217813	4.233	2.30594e-05	0.000213185		antisense	41.64	3.3849	3.3849	ENSG00000272686	n.s.
ENSG00000278864	185.611	-1.00332	0.247432	-4.05491	5.0153e-05	0.0004232		TEC	53.36	-3.38464	3.38464	ENSG00000278864	down
ENSG00000162650	716.943	0.887401	0.205538	4.31746	1.57833e-05	0.000154211	ATXN7L2	protein_coding	56.87	3.38267	3.38267	ENSG00000162650	n.s.
ENSG00000273727	7.84525	1.51829	0.464242	3.27046	0.00107373	0.00597025		snRNA	45.68	3.37668	3.37668	ENSG00000273727	up
ENSG00000266852	39.2689	1.14225	0.302193	3.77987	0.000156909	0.00113783	MIR4482	miRNA	48.57	3.3627	3.3627	ENSG00000266852	up
ENSG00000202358	10.1541	-1.43683	0.427803	-3.35862	0.00078332	0.00457858	RNU6-652P	snRNA	36.45	-3.36113	3.36113	ENSG00000202358	down
ENSG00000136709	3913.27	-1.0931	0.282994	-3.86263	0.000112174	0.000845132	WDR33	protein_coding	41.82	-3.35918	3.35918	ENSG00000136709	down
ENSG00000243403	14.7289	-1.75485	0.580321	-3.02393	0.0024951	0.012185		processed_pseudogene	52.59	-3.3591	3.3591	ENSG00000243403	down
ENSG00000202566	11.9978	-1.38888	0.40724	-3.41046	0.000648523	0.00387419	MIR421	miRNA	38.82	-3.34972	3.34972	ENSG00000202566	down
ENSG00000270522	73.9168	1.00351	0.248906	4.03167	5.53814e-05	0.000459794		lincRNA	47.71	3.34914	3.34914	ENSG00000270522	up
ENSG00000272768	77.4114	1.04641	0.265396	3.94281	8.0533e-05	0.000631696		antisense	63.71	3.34797	3.34797	ENSG00000272768	up
ENSG00000116717	2155.84	0.853195	0.194647	4.38329	1.16902e-05	0.00011924	GADD45A	protein_coding	52.9	3.34758	3.34758	ENSG00000116717	n.s.
ENSG00000008196	288.789	-0.991257	0.244542	-4.05352	5.04524e-05	0.000425469	TFAP2B	protein_coding	44.14	-3.34166	3.34166	ENSG00000008196	n.s.
ENSG00000160207	31.8592	1.17163	0.315228	3.71678	0.00020178	0.00141388	HSF2BP	protein_coding	43.01	3.33867	3.33867	ENSG00000160207	up
ENSG00000136205	535.601	-0.995145	0.246223	-4.04164	5.30783e-05	0.000443317	TNS3	protein_coding	48.46	-3.33701	3.33701	ENSG00000136205	n.s.
ENSG00000187607	1788.74	-0.978223	0.239931	-4.07711	4.55998e-05	0.000389024	ZNF286A	protein_coding	39.97	-3.33576	3.33576	ENSG00000187607	n.s.
ENSG00000279873	332.215	0.900615	0.211872	4.25074	2.13061e-05	0.000199626		lincRNA	56.62	3.33208	3.33208	ENSG00000279873	n.s.
ENSG00000232956	3537.54	0.83912	0.190314	4.40914	1.03784e-05	0.000107915	SNHG15	lincRNA	50.27	3.32872	3.32872	ENSG00000232956	n.s.
ENSG00000224418	67.0487	1.11626	0.29354	3.80273	0.000143108	0.00105034	STK24-AS1	antisense	55.01	3.32496	3.32496	ENSG00000224418	up
ENSG00000155097	785.618	-1.11385	0.292672	-3.80578	0.000141357	0.00103858	ATP6V1C1	protein_coding	38.39	-3.32323	3.32323	ENSG00000155097	down
ENSG00000251934	15.2124	-1.29636	0.368201	-3.52079	0.000430261	0.00273665	RNU6-1143P	snRNA	34.62	-3.32229	3.32229	ENSG00000251934	down
ENSG00000197566	64.7025	-1.02658	0.258889	-3.96531	7.33008e-05	0.000581188	ZNF624	protein_coding	37.68	-3.32167	3.32167	ENSG00000197566	down
ENSG00000282978	36.4486	-1.24323	0.3458	-3.59523	0.000324104	0.00213964		processed_pseudogene	43.09	-3.319	3.319	ENSG00000282978	down
ENSG00000135297	988.501	-0.945687	0.228635	-4.13623	3.53056e-05	0.000309742	MTO1	protein_coding	42.61	-3.31842	3.31842	ENSG00000135297	n.s.
ENSG00000238259	24.3439	-1.20575	0.330333	-3.65011	0.000262129	0.00177338		processed_pseudogene	46.67	-3.31727	3.31727	ENSG00000238259	down
ENSG00000198984	8.82928	1.47177	0.446698	3.29477	0.000985012	0.00557946	MIR345	miRNA	60.2	3.3165	3.3165	ENSG00000198984	up
ENSG00000111249	470.319	-0.964591	0.235647	-4.09337	4.25155e-05	0.000365172	CUX2	protein_coding	49.28	-3.31578	3.31578	ENSG00000111249	n.s.
ENSG00000223013	3.6035	-1.77694	0.59652	-2.97885	0.00289331	0.0136508	RNA5SP344	rRNA	47.12	-3.31372	3.31372	ENSG00000223013	down
ENSG00000254293	257.754	0.882363	0.205988	4.28356	1.83926e-05	0.000176		lincRNA	47.45	3.31282	3.31282	ENSG00000254293	n.s.
ENSG00000252751	4.39573	-1.74758	0.581501	-3.00529	0.00265331	0.0127474	RNU6-143P	snRNA	41.94	-3.31092	3.31092	ENSG00000252751	down
ENSG00000155744	975.844	-1.04339	0.265879	-3.9243	8.69838e-05	0.000676201	FAM126B	protein_coding	39.16	-3.30747	3.30747	ENSG00000155744	down
ENSG00000011523	1726.9	-1.09071	0.28434	-3.83594	0.000125084	0.000932801	CEP68	protein_coding	47.81	-3.30508	3.30508	ENSG00000011523	down
ENSG00000181007	655.191	-1.0517	0.269652	-3.90021	9.61084e-05	0.000737661	ZFP82	protein_coding	40.74	-3.29408	3.29408	ENSG00000181007	down
ENSG00000270083	134.364	0.965698	0.236898	4.07642	4.57337e-05	0.00038945		sense_intronic	45.11	3.29259	3.29259	ENSG00000270083	n.s.
ENSG00000162852	907.385	-1.06365	0.274388	-3.87645	0.000105993	0.000803782	CNST	protein_coding	41.32	-3.29185	3.29185	ENSG00000162852	down
ENSG00000185920	3381.78	-0.937971	0.226887	-4.13409	3.56357e-05	0.000312244	PTCH1	protein_coding	47.49	-3.28806	3.28806	ENSG00000185920	n.s.
ENSG00000184588	1557.96	-1.04828	0.26893	-3.89797	9.7003e-05	0.000742481	PDE4B	protein_coding	37.45	-3.2804	3.2804	ENSG00000184588	down
ENSG00000101680	395.846	-0.935479	0.22631	-4.13362	3.57096e-05	0.000312695	LAMA1	protein_coding	43.14	-3.27874	3.27874	ENSG00000101680	n.s.
ENSG00000164252	1001.59	-1.04668	0.268468	-3.89871	9.6707e-05	0.000741438	AGGF1	protein_coding	39.02	-3.27602	3.27602	ENSG00000164252	down
ENSG00000181896	283.223	-1.0619	0.274414	-3.8697	0.000108967	0.000823198	ZNF101	protein_coding	46.28	-3.27543	3.27543	ENSG00000181896	down
ENSG00000119684	254.546	-1.057	0.272608	-3.87735	0.0001056	0.000801235	MLH3	protein_coding	41.37	-3.27272	3.27272	ENSG00000119684	down
ENSG00000183741	1183.99	-0.879507	0.206318	-4.26287	2.01818e-05	0.000190632	CBX6	protein_coding	58.47	-3.2716	3.2716	ENSG00000183741	n.s.
ENSG00000229659	18.9407	-1.73004	0.576442	-3.00124	0.00268882	0.0128869	RPL26P6	processed_pseudogene	42.01	-3.26952	3.26952	ENSG00000229659	down
ENSG00000206633	205.627	0.92011	0.221071	4.16205	3.154e-05	0.000280595	SNORA80B	snoRNA	58.82	3.26816	3.26816	ENSG00000206633	n.s.
ENSG00000221539	27.5799	1.17254	0.319138	3.67409	0.000238703	0.00163485	SNORD99	snoRNA	47.3	3.26731	3.26731	ENSG00000221539	up
ENSG00000260296	48.6546	-1.58669	0.505362	-3.13971	0.00169113	0.00883843		sense_overlapping	32.58	-3.25847	3.25847	ENSG00000260296	down
ENSG00000236780	6973.33	-1.0896	0.286043	-3.80921	0.000139413	0.00102593	LINC01829	lincRNA	36.25	-3.25668	3.25668	ENSG00000236780	down
ENSG00000165312	102.766	1.02148	0.25974	3.93269	8.40017e-05	0.000655948	OTUD1	protein_coding	49.91	3.2515	3.2515	ENSG00000165312	up
ENSG00000212246	14.6076	1.33143	0.388	3.43152	0.000600211	0.00362706	RNU6-360P	snRNA	42.31	3.24928	3.24928	ENSG00000212246	up
ENSG00000261407	13.1288	1.32674	0.385975	3.43736	0.000587404	0.00356669		antisense	52.27	3.2475	3.2475	ENSG00000261407	up
ENSG00000171067	279.248	-1.1014	0.291129	-3.78321	0.000154817	0.00112618	C11orf24	protein_coding	52.05	-3.24736	3.24736	ENSG00000171067	down
ENSG00000135835	791.408	-0.977741	0.243282	-4.01895	5.84571e-05	0.000479532	KIAA1614	protein_coding	54.17	-3.2453	3.2453	ENSG00000135835	n.s.
ENSG00000115738	4943.69	1.05917	0.274671	3.85613	0.000115195	0.000865548	ID2	protein_coding	49.26	3.24393	3.24393	ENSG00000115738	up
ENSG00000099725	528.582	-0.969325	0.240111	-4.03698	5.41426e-05	0.000451124	PRKY	transcribed_unprocessed_pseudogene	44.3	-3.24307	3.24307	ENSG00000099725	n.s.
ENSG00000185219	1356.04	-0.963192	0.237898	-4.04876	5.14898e-05	0.000431955	ZNF445	protein_coding	44.45	-3.24072	3.24072	ENSG00000185219	n.s.
ENSG00000200183	8.48283	-1.51767	0.474009	-3.20177	0.00136587	0.00733399	RNU6-238P	snRNA	41.51	-3.2397	3.2397	ENSG00000200183	down
ENSG00000184939	701.955	-1.09433	0.288722	-3.79024	0.000150501	0.00109651	ZFP90	protein_coding	44.64	-3.2392	3.2392	ENSG00000184939	down
ENSG00000140006	583.092	-1.04676	0.270113	-3.87525	0.000106513	0.000807285	WDR89	protein_coding	41.2	-3.23759	3.23759	ENSG00000140006	down
ENSG00000157653	93.1927	0.970575	0.240953	4.02807	5.62358e-05	0.000464395	C9orf43	protein_coding	43.34	3.23503	3.23503	ENSG00000157653	n.s.
ENSG00000232821	362.205	0.879518	0.207672	4.23512	2.2843e-05	0.000211465		antisense	39.99	3.23202	3.23202	ENSG00000232821	n.s.
ENSG00000171467	606.073	-0.978884	0.244367	-4.00579	6.18101e-05	0.000501797	ZNF318	protein_coding	42.92	-3.2298	3.2298	ENSG00000171467	n.s.
ENSG00000177599	204.827	-0.96221	0.237951	-4.04373	5.26078e-05	0.000440179	ZNF491	protein_coding	44.18	-3.22953	3.22953	ENSG00000177599	n.s.
[truncated: 11,923 more rows]

## Sheet: results_THZ_30min_vs_DMSO_exon
Supplementary Table 2: TT-seq expression changes with 30min THZ531 treatment
gene_id	baseMean	log2FoldChange	lfcSE	stat	pvalue	padj	hgnc_symbol	gene_biotype	percentage_gene_gc_content	PI	absPI	ensembl_gene_id	significant
ENSG00000170345	387.046	3.93747	0.260997	15.0863	1.99441e-51	2.77681e-47	FOS	protein_coding	53.92	183.314	183.314	ENSG00000170345	up
ENSG00000120738	379.492	3.56782	0.271229	13.1543	1.60865e-39	1.11986e-35	EGR1	protein_coding	56.56	124.698	124.698	ENSG00000120738	up
ENSG00000142871	216.815	2.44683	0.247273	9.89524	4.36578e-23	2.02616e-19	CYR61	protein_coding	50.25	45.7394	45.7394	ENSG00000142871	up
ENSG00000244405	458.977	-2.3221	0.280048	-8.29181	1.11535e-16	3.88225e-13	ETV5	protein_coding	42.69	-28.8194	28.8194	ENSG00000244405	down
ENSG00000248540	200.706	-2.23551	0.277464	-8.05693	7.82322e-16	2.17845e-12		lincRNA	56.18	-26.0701	26.0701	ENSG00000248540	down
ENSG00000236824	41.383	-3.04765	0.507991	-5.99941	1.98033e-09	1.83815e-06	BCYRN1	scRNA	53	-17.4802	17.4802	ENSG00000236824	down
ENSG00000187678	136.345	-2.14064	0.308924	-6.92934	4.22813e-12	8.40974e-09	SPRY4	protein_coding	51.21	-17.2861	17.2861	ENSG00000187678	down
ENSG00000119630	2207.67	-1.62805	0.229587	-7.0912	1.32955e-12	3.08522e-09	PGF	protein_coding	56.15	-13.8558	13.8558	ENSG00000119630	down
ENSG00000198576	404.921	1.9174	0.296453	6.46781	9.94316e-11	1.53821e-07	ARC	protein_coding	66.75	13.0632	13.0632	ENSG00000198576	up
ENSG00000261326	163.724	-1.7133	0.253784	-6.751	1.46831e-11	2.5554e-08	LINC01355	lincRNA	36	-13.0083	13.0083	ENSG00000261326	down
ENSG00000137868	67.541	-1.98513	0.314068	-6.3207	2.60383e-10	3.29574e-07	STRA6	protein_coding	55.21	-12.8677	12.8677	ENSG00000137868	down
ENSG00000114315	53.4118	-3.00561	0.573205	-5.24351	1.57551e-07	7.07609e-05	HES1	protein_coding	53.32	-12.4739	12.4739	ENSG00000114315	down
ENSG00000257531	120.823	1.59589	0.252435	6.32197	2.58253e-10	3.29574e-07		transcribed_processed_pseudogene	51.61	10.3446	10.3446	ENSG00000257531	up
ENSG00000271815	23.9537	-2.22188	0.40636	-5.46775	4.55782e-08	2.6441e-05		lincRNA	48.24	-10.1711	10.1711	ENSG00000271815	down
ENSG00000274995	73.2391	-1.70962	0.287955	-5.93712	2.9007e-09	2.37567e-06		sense_intronic	47.1	-9.61528	9.61528	ENSG00000274995	down
ENSG00000172183	20.5861	-2.24297	0.421568	-5.32053	1.03463e-07	5.33525e-05	ISG20	protein_coding	52.19	-9.58385	9.58385	ENSG00000172183	down
ENSG00000279598	265.769	-1.52415	0.244601	-6.23115	4.63015e-10	5.37213e-07		TEC	39.95	-9.55617	9.55617	ENSG00000279598	down
ENSG00000151012	402.665	-1.66812	0.284726	-5.85867	4.66589e-09	3.60907e-06	SLC7A11	protein_coding	35.52	-9.07889	9.07889	ENSG00000151012	down
ENSG00000277039	16.33	-2.36472	0.468147	-5.05124	4.38956e-07	0.000165973		misc_RNA	55.7	-8.93856	8.93856	ENSG00000277039	down
ENSG00000107338	274.07	-1.48798	0.244575	-6.08392	1.17277e-09	1.25283e-06	SHB	protein_coding	50.89	-8.7822	8.7822	ENSG00000107338	down
ENSG00000230734	29.4265	-2.10578	0.406795	-5.1765	2.26082e-07	8.99355e-05	RPL10P3	processed_pseudogene	50.85	-8.52011	8.52011	ENSG00000230734	down
ENSG00000251745	17.9312	-2.35131	0.485909	-4.839	1.30495e-06	0.000394976	RNU7-124P	snRNA	37.1	-8.00253	8.00253	ENSG00000251745	down
ENSG00000228950	51.6944	1.74367	0.32278	5.40203	6.58907e-08	3.52845e-05		lincRNA	46.07	7.76352	7.76352	ENSG00000228950	up
ENSG00000147459	988.493	-1.35774	0.228252	-5.94844	2.70709e-09	2.35568e-06	DOCK5	protein_coding	42.37	-7.64121	7.64121	ENSG00000147459	down
ENSG00000214535	92.1545	1.87599	0.362332	5.17754	2.24827e-07	8.99355e-05	RPS15AP1	processed_pseudogene	46.29	7.59039	7.59039	ENSG00000214535	up
ENSG00000162772	495.534	1.5489	0.274739	5.63774	1.72301e-08	1.2626e-05	ATF3	protein_coding	43.16	7.58767	7.58767	ENSG00000162772	up
ENSG00000225761	33.4352	1.81559	0.34544	5.25587	1.47324e-07	6.83729e-05		sense_intronic	40.99	7.56214	7.56214	ENSG00000225761	up
ENSG00000235655	286.331	-1.76621	0.337345	-5.23563	1.64427e-07	7.15411e-05	H3F3AP4	processed_pseudogene	51.58	-7.32173	7.32173	ENSG00000235655	down
ENSG00000171604	375.846	-1.5395	0.281268	-5.47342	4.41443e-08	2.6441e-05	CXXC5	protein_coding	58.2	-7.04738	7.04738	ENSG00000171604	down
ENSG00000177606	2056.88	1.16979	0.192639	6.07245	1.25975e-09	1.25283e-06	JUN	protein_coding	56.67	6.90423	6.90423	ENSG00000177606	up
ENSG00000260198	65.4052	-1.62167	0.30854	-5.25594	1.47271e-07	6.83729e-05		sense_intronic	49.45	-6.75442	6.75442	ENSG00000260198	down
ENSG00000213942	15.7268	2.06223	0.434269	4.74873	2.04694e-06	0.000558815		processed_pseudogene	46.15	6.70787	6.70787	ENSG00000213942	up
ENSG00000165507	161.607	1.42229	0.2576	5.52132	3.36457e-08	2.12931e-05	C10orf10	protein_coding	57.22	6.6446	6.6446	ENSG00000165507	up
ENSG00000225401	16.1875	-2.10651	0.452114	-4.65924	3.17382e-06	0.000803439	TGIF2P1	processed_pseudogene	59.42	-6.51974	6.51974	ENSG00000225401	down
ENSG00000259707	17.8102	-2.11002	0.456475	-4.62242	3.79295e-06	0.000895072		processed_pseudogene	52.2	-6.43164	6.43164	ENSG00000259707	down
ENSG00000178404	274.904	-1.31102	0.233891	-5.60527	2.07932e-08	1.44752e-05	CEP295NL	protein_coding	53.83	-6.34453	6.34453	ENSG00000178404	down
ENSG00000242999	11.0414	-2.48335	0.576416	-4.30825	1.64548e-05	0.0029	RN7SL239P	misc_RNA	53.67	-6.30175	6.30175	ENSG00000242999	down
ENSG00000242539	54.7383	-1.50707	0.289986	-5.19703	2.02493e-07	8.54335e-05		antisense	38.14	-6.13132	6.13132	ENSG00000242539	down
ENSG00000227008	131.645	1.58176	0.313199	5.05032	4.41068e-07	0.000165973		processed_pseudogene	42.31	5.97898	5.97898	ENSG00000227008	up
ENSG00000100234	1749.02	-1.29699	0.244643	-5.30158	1.14805e-07	5.70867e-05	TIMP3	protein_coding	47.18	-5.50375	5.50375	ENSG00000100234	down
ENSG00000272345	26.8277	-1.77344	0.382272	-4.63922	3.49727e-06	0.000855042		antisense	35.29	-5.44095	5.44095	ENSG00000272345	down
ENSG00000207134	4.85041	-3.67488	1.07568	-3.41635	0.000634675	0.0341342	RNU6-106P	snRNA	37.38	-5.39036	5.39036	ENSG00000207134	down
ENSG00000159388	493.42	1.1778	0.215781	5.45831	4.80694e-08	2.67708e-05	BTG2	protein_coding	53.33	5.38531	5.38531	ENSG00000159388	up
ENSG00000279616	46.1023	-1.53492	0.312544	-4.91106	9.05832e-07	0.000323382		TEC	42.03	-5.35732	5.35732	ENSG00000279616	down
ENSG00000187536	21.3206	-1.79173	0.393246	-4.55626	5.20734e-06	0.00116938	TPM3P7	processed_pseudogene	48.5	-5.25343	5.25343	ENSG00000187536	down
ENSG00000254180	14.3283	-2.01363	0.466663	-4.31495	1.59638e-05	0.00286569		lincRNA	38.39	-5.1202	5.1202	ENSG00000254180	down
ENSG00000254783	21.4506	-1.75708	0.387116	-4.5389	5.65484e-06	0.00123019		processed_pseudogene	48.11	-5.11315	5.11315	ENSG00000254783	down
ENSG00000230778	58.2186	-1.46014	0.298523	-4.89122	1.00211e-06	0.000348809	ANKRD63	protein_coding	73.84	-5.04832	5.04832	ENSG00000230778	down
ENSG00000113369	4404.68	1.06063	0.190606	5.56455	2.62835e-08	1.74259e-05	ARRDC3	protein_coding	35.81	5.04735	5.04735	ENSG00000113369	up
ENSG00000279962	15.3205	-2.37562	0.598789	-3.96738	7.26657e-05	0.00815907		TEC	54.24	-4.96116	4.96116	ENSG00000279962	down
ENSG00000269939	63.7491	-1.40981	0.290501	-4.85301	1.21599e-06	0.000384779	PCF11-AS1	lincRNA	35.62	-4.81419	4.81419	ENSG00000269939	down
ENSG00000225342	72.7787	1.46043	0.309182	4.72353	2.31782e-06	0.000597612		antisense	36.31	4.70782	4.70782	ENSG00000225342	up
ENSG00000127364	66.0513	-1.37224	0.283113	-4.84698	1.25354e-06	0.000387846	TAS2R4	protein_coding	41.46	-4.68118	4.68118	ENSG00000127364	down
ENSG00000224324	13.6714	-1.9606	0.472179	-4.15223	3.29246e-05	0.00428419	THAP5P1	processed_pseudogene	40.08	-4.64295	4.64295	ENSG00000224324	down
ENSG00000252636	25.484	-1.77115	0.404818	-4.37519	1.21329e-05	0.00244821	RNU6-826P	snRNA	47.12	-4.62475	4.62475	ENSG00000252636	down
ENSG00000255330	317.173	-1.41787	0.297931	-4.75904	1.94512e-06	0.000552693	SOGA3	protein_coding	38.15	-4.61872	4.61872	ENSG00000255330	down
ENSG00000224967	9.5423	-2.5031	0.666635	-3.75482	0.000173465	0.0142909		processed_pseudogene	46.41	-4.61807	4.61807	ENSG00000224967	down
ENSG00000222714	9.99377	-2.27343	0.581935	-3.90666	9.35794e-05	0.00958019	RN7SKP38	misc_RNA	49.51	-4.5892	4.5892	ENSG00000222714	down
ENSG00000272159	22.8239	-1.76392	0.406116	-4.3434	1.40295e-05	0.00266543		antisense	42.59	-4.54075	4.54075	ENSG00000272159	down
ENSG00000273786	16.8608	-1.82298	0.427145	-4.26782	1.9739e-05	0.00327174		sense_intronic	33.48	-4.5305	4.5305	ENSG00000273786	down
ENSG00000143333	75.6093	1.47241	0.317395	4.63903	3.5005e-06	0.000855042	RGS16	protein_coding	50.88	4.51736	4.51736	ENSG00000143333	up
ENSG00000207739	60.0268	-1.38376	0.292076	-4.73767	2.16184e-06	0.000578833	MIR218-2	miRNA	55.45	-4.47985	4.47985	ENSG00000207739	down
ENSG00000189367	377.139	-1.37446	0.289083	-4.75454	1.98896e-06	0.000553845	KIAA0408	protein_coding	35.14	-4.47608	4.47608	ENSG00000189367	down
ENSG00000278576	118.91	-1.31485	0.273556	-4.80652	1.53583e-06	0.000454965		sense_intronic	43.2	-4.39425	4.39425	ENSG00000278576	down
ENSG00000253833	16.7099	-2.1807	0.562004	-3.88022	0.000104361	0.0101526		processed_pseudogene	38.87	-4.34706	4.34706	ENSG00000253833	down
ENSG00000277681	13.1324	-2.20151	0.570756	-3.85719	0.0001147	0.0106465	MIR6739	miRNA	38.67	-4.34313	4.34313	ENSG00000277681	down
ENSG00000143507	436.033	1.22136	0.24816	4.92165	8.58166e-07	0.000314427	DUSP10	protein_coding	41.35	4.27778	4.27778	ENSG00000143507	up
ENSG00000280347	127.466	-1.22065	0.25049	-4.87304	1.09892e-06	0.00035582		TEC	37.71	-4.20974	4.20974	ENSG00000280347	down
ENSG00000259630	37.7392	-1.68696	0.395635	-4.26393	2.0086e-05	0.00329009		transcribed_processed_pseudogene	43.6	-4.18838	4.18838	ENSG00000259630	down
ENSG00000188483	561.893	-1.20793	0.247265	-4.88519	1.0333e-06	0.000349363	IER5L	protein_coding	64.99	-4.1755	4.1755	ENSG00000188483	down
ENSG00000258904	60.7674	-1.40975	0.309835	-4.55	5.36465e-06	0.00118559		sense_intronic	50.52	-4.12502	4.12502	ENSG00000258904	down
ENSG00000272196	13.5215	-2.42749	0.671796	-3.61343	0.000302171	0.0205226	HIST2H2AA4	protein_coding	61.7	-4.09704	4.09704	ENSG00000272196	down
ENSG00000279764	57.6679	-1.33799	0.289227	-4.62609	3.72637e-06	0.000894523		TEC	55.67	-4.07874	4.07874	ENSG00000279764	down
ENSG00000159307	72.4756	-1.44015	0.321005	-4.48637	7.2447e-06	0.00155181	SCUBE1	protein_coding	55.48	-4.04561	4.04561	ENSG00000159307	down
ENSG00000154319	348.833	-1.32804	0.287667	-4.61657	3.90129e-06	0.000905294	FAM167A	protein_coding	52.59	-4.04149	4.04149	ENSG00000154319	down
ENSG00000272746	22.8303	-1.8174	0.45042	-4.0349	5.46252e-05	0.00628551		sense_intronic	38.95	-4.0013	4.0013	ENSG00000272746	down
ENSG00000279638	8.2412	-2.69994	0.795068	-3.39586	0.000684133	0.0359441		TEC	32.61	-3.89972	3.89972	ENSG00000279638	down
ENSG00000263675	8.73335	-2.94496	0.90706	-3.24671	0.00116745	0.0485504	MIR5581	miRNA	48.33	-3.86911	3.86911	ENSG00000263675	down
ENSG00000151136	875.698	-1.09558	0.224444	-4.8813	1.05388e-06	0.000349363	BTBD11	protein_coding	46.12	-3.78712	3.78712	ENSG00000151136	down
ENSG00000229330	31.6561	-1.46093	0.334913	-4.36212	1.28808e-05	0.002562		sense_intronic	51.89	-3.78589	3.78589	ENSG00000229330	down
ENSG00000233133	4.8041	-2.8916	0.903491	-3.20048	0.00137199	0.0532096		unprocessed_pseudogene	68.18	-3.68393	3.68393	ENSG00000233133	down
ENSG00000267543	19.4356	-1.65938	0.410983	-4.03759	5.4003e-05	0.0062657		sense_intronic	46.92	-3.65566	3.65566	ENSG00000267543	down
ENSG00000248559	14.4921	-1.77597	0.451772	-3.93113	8.45477e-05	0.00898593		antisense	44.13	-3.63442	3.63442	ENSG00000248559	down
ENSG00000270137	38.0446	-1.39452	0.320577	-4.35003	1.36118e-05	0.00266543		sense_intronic	36.55	-3.58982	3.58982	ENSG00000270137	down
ENSG00000226221	169.648	1.4293	0.333518	4.28552	1.82316e-05	0.00309559		processed_pseudogene	43.84	3.58648	3.58648	ENSG00000226221	up
ENSG00000185641	137.902	1.42328	0.331997	4.28704	1.81073e-05	0.00309559		processed_pseudogene	47.72	3.57139	3.57139	ENSG00000185641	up
ENSG00000272788	18.3547	-1.69045	0.425143	-3.9762	7.00241e-05	0.00792639		sense_intronic	45.54	-3.55152	3.55152	ENSG00000272788	down
ENSG00000187653	61.9002	1.42913	0.337682	4.23216	2.31453e-05	0.00358245	TMSB4XP8	processed_pseudogene	44.44	3.49539	3.49539	ENSG00000187653	up
ENSG00000157240	291.572	-1.08419	0.229467	-4.7248	2.30347e-06	0.000597612	FZD1	protein_coding	47.74	-3.49496	3.49496	ENSG00000157240	down
ENSG00000271789	58.0865	-1.3463	0.310327	-4.33831	1.43581e-05	0.00266543		lincRNA	39.49	-3.46568	3.46568	ENSG00000271789	down
ENSG00000224631	409.388	1.44083	0.346125	4.16274	3.14446e-05	0.00428419	RPS27AP16	transcribed_processed_pseudogene	42.05	3.41207	3.41207	ENSG00000224631	up
ENSG00000231767	90.9339	1.43043	0.343942	4.15893	3.19745e-05	0.00428419		processed_pseudogene	42.92	3.38745	3.38745	ENSG00000231767	up
ENSG00000201643	4.55975	-3.53937	1.24653	-2.83938	0.0045201	0.11051	SNORA14A	snoRNA	45.19	-3.38576	3.38576	ENSG00000201643	n.s.
ENSG00000272440	13.1437	-1.82658	0.487499	-3.74684	0.000179075	0.0144957		lincRNA	26.98	-3.35864	3.35864	ENSG00000272440	down
ENSG00000262380	16.492	-1.80833	0.480466	-3.7637	0.000167415	0.0139576		sense_intronic	48.01	-3.3548	3.3548	ENSG00000262380	down
ENSG00000225159	58.4689	1.35246	0.318064	4.25217	2.11706e-05	0.00342741	NPM1P39	processed_pseudogene	41.41	3.33386	3.33386	ENSG00000225159	up
ENSG00000266533	31.1459	-1.37819	0.331818	-4.15344	3.27514e-05	0.00428419	MIR3619	miRNA	65.06	-3.26373	3.26373	ENSG00000266533	down
ENSG00000264470	5.6697	-2.79969	0.908173	-3.08277	0.00205082	0.0683042	MIR4794	miRNA	38.96	-3.26319	3.26319	ENSG00000264470	down
ENSG00000240589	27.4419	-1.45844	0.358908	-4.06355	4.83326e-05	0.00580116	RN7SL258P	misc_RNA	53.33	-3.26178	3.26178	ENSG00000240589	down
ENSG00000229891	102.075	-1.34733	0.321708	-4.18804	2.81374e-05	0.00408849	LINC01315	lincRNA	55.65	-3.218	3.218	ENSG00000229891	down
ENSG00000064195	81.9122	-1.30331	0.308322	-4.2271	2.3672e-05	0.00358245	DLX3	protein_coding	57.41	-3.18766	3.18766	ENSG00000064195	down
ENSG00000237260	35.2575	-1.33719	0.321755	-4.15593	3.23962e-05	0.00428419		processed_pseudogene	45.35	-3.16665	3.16665	ENSG00000237260	down
ENSG00000272248	9.97383	-3.12706	1.08077	-2.89337	0.00381134	0.101077		lincRNA	47.76	-3.11252	3.11252	ENSG00000272248	n.s.
ENSG00000137834	4497.29	-0.922403	0.193201	-4.77433	1.80307e-06	0.000523003	SMAD6	protein_coding	50.83	-3.02686	3.02686	ENSG00000137834	n.s.
ENSG00000206846	16.8467	-1.62631	0.434008	-3.74719	0.000178825	0.0144957		misc_RNA	43.62	-2.9904	2.9904	ENSG00000206846	down
ENSG00000234233	423.173	0.980779	0.212987	4.60488	4.12709e-06	0.000941992	KCNH1-IT1	sense_intronic	47.01	2.96779	2.96779	ENSG00000234233	n.s.
ENSG00000279233	92.0946	-1.15048	0.265023	-4.34105	1.41801e-05	0.00266543		TEC	53.04	-2.96159	2.96159	ENSG00000279233	down
ENSG00000266680	39.0502	1.45366	0.376065	3.86544	0.000110887	0.0105745		antisense	45.23	2.87205	2.87205	ENSG00000266680	up
ENSG00000107731	2201.25	-1.04498	0.235324	-4.44061	8.97062e-06	0.00189239	UNC5B	protein_coding	54.37	-2.84547	2.84547	ENSG00000107731	down
ENSG00000140557	403.833	-1.15225	0.272019	-4.2359	2.27635e-05	0.00358245	ST8SIA2	protein_coding	48	-2.81819	2.81819	ENSG00000140557	down
ENSG00000207417	7.30815	-2.01348	0.605506	-3.32528	0.000883285	0.0401895		misc_RNA	41.12	-2.81059	2.81059	ENSG00000207417	down
ENSG00000279587	32.3253	-1.33347	0.337519	-3.95081	7.78871e-05	0.00853875		TEC	30.42	-2.75843	2.75843	ENSG00000279587	down
ENSG00000242086	742.737	-1.04966	0.239291	-4.38656	1.15158e-05	0.00235786	LINC00969	lincRNA	48.33	-2.75797	2.75797	ENSG00000242086	down
ENSG00000095015	722.095	-1.02434	0.231705	-4.42088	9.82976e-06	0.00204268	MAP3K1	protein_coding	38.07	-2.75528	2.75528	ENSG00000095015	down
ENSG00000166886	553.755	-1.15508	0.276419	-4.17875	2.93117e-05	0.00412229	NAB2	protein_coding	60.22	-2.75471	2.75471	ENSG00000166886	down
ENSG00000214389	248.826	1.38559	0.357786	3.87269	0.000107642	0.0103358	RPS3AP26	processed_pseudogene	43.11	2.75131	2.75131	ENSG00000214389	up
ENSG00000213935	26.6303	-1.48603	0.395631	-3.75611	0.000172578	0.0142909		processed_pseudogene	43.16	-2.74164	2.74164	ENSG00000213935	down
ENSG00000146592	133.84	1.17583	0.284968	4.12618	3.68844e-05	0.00466856	CREB5	protein_coding	40.7	2.74064	2.74064	ENSG00000146592	up
ENSG00000253168	21.8779	-2.25036	0.718914	-3.13023	0.00174672	0.062358		antisense	38.68	-2.71193	2.71193	ENSG00000253168	down
ENSG00000232623	17.4195	-1.47119	0.393134	-3.74221	0.000182412	0.0145961		antisense	48.46	-2.70076	2.70076	ENSG00000232623	down
ENSG00000230325	15.7639	-1.55373	0.425257	-3.65362	0.000258565	0.0185567		antisense	43.55	-2.69028	2.69028	ENSG00000230325	down
ENSG00000280033	41.8033	-1.36914	0.356386	-3.84173	0.000122171	0.0109741		TEC	61.64	-2.68301	2.68301	ENSG00000280033	down
ENSG00000135116	467.646	-1.10122	0.261165	-4.21657	2.48048e-05	0.00371351	HRK	protein_coding	49	-2.6762	2.6762	ENSG00000135116	down
ENSG00000259183	10.091	-1.82288	0.534142	-3.41272	0.000643179	0.0343103	MED28P6	processed_pseudogene	40.69	-2.66974	2.66974	ENSG00000259183	down
ENSG00000168675	69.0312	-1.19339	0.293908	-4.06043	4.8982e-05	0.00582886	LDLRAD4	protein_coding	46.44	-2.66654	2.66654	ENSG00000168675	down
ENSG00000271011	41.6551	-1.31498	0.336361	-3.90942	9.2517e-05	0.00954159		antisense	39.81	-2.65675	2.65675	ENSG00000271011	down
ENSG00000206734	8.00741	-2.13819	0.676075	-3.16265	0.0015634	0.0578914		misc_RNA	43.14	-2.64576	2.64576	ENSG00000206734	down
ENSG00000257180	44.5567	-1.30253	0.333793	-3.90222	9.53159e-05	0.0096631		sense_intronic	41.44	-2.62445	2.62445	ENSG00000257180	down
ENSG00000280176	13.6518	-1.61946	0.455117	-3.55833	0.000373222	0.0240573		TEC	47.22	-2.6215	2.6215	ENSG00000280176	down
ENSG00000008853	202.467	-1.03355	0.240371	-4.29982	1.70938e-05	0.00297495	RHOBTB2	protein_coding	53.51	-2.61129	2.61129	ENSG00000008853	down
ENSG00000198618	445.63	1.26898	0.32225	3.93788	8.22052e-05	0.00880418	PPIAP22	processed_pseudogene	49	2.60815	2.60815	ENSG00000198618	up
ENSG00000270956	52.0254	-1.29094	0.331069	-3.8993	9.64714e-05	0.0096631		antisense	36.15	-2.60109	2.60109	ENSG00000270956	down
ENSG00000165606	430.897	-1.13156	0.276206	-4.09681	4.18874e-05	0.00511578	DRGX	protein_coding	48.29	-2.59251	2.59251	ENSG00000165606	down
ENSG00000250170	31.7662	-1.48935	0.407003	-3.65931	0.000252897	0.0184153	RASA2-IT1	sense_intronic	40.44	-2.58376	2.58376	ENSG00000250170	down
ENSG00000141905	16.4431	-1.60249	0.451643	-3.54814	0.000387961	0.0246647	NFIC	protein_coding	55.9	-2.57669	2.57669	ENSG00000141905	down
ENSG00000237481	23.9306	-1.36289	0.359892	-3.78694	0.000152515	0.0128695		antisense	38.05	-2.57646	2.57646	ENSG00000237481	down
ENSG00000127362	36.9603	-1.29873	0.336535	-3.85913	0.00011379	0.0106465	TAS2R3	protein_coding	45.69	-2.56213	2.56213	ENSG00000127362	down
ENSG00000281881	16.9657	-2.04639	0.644162	-3.17683	0.00148894	0.0560285		lincRNA	47.65	-2.56125	2.56125	ENSG00000281881	down
ENSG00000141639	250.208	-1.06804	0.255519	-4.17988	2.91667e-05	0.00412229	MAPK4	protein_coding	45.75	-2.54712	2.54712	ENSG00000141639	down
ENSG00000259548	15.9003	-1.51965	0.424275	-3.58175	0.000341304	0.0224827		lincRNA	46.83	-2.50461	2.50461	ENSG00000259548	down
ENSG00000229087	236.85	-1.01866	0.240847	-4.2295	2.34212e-05	0.00358245		processed_pseudogene	48.85	-2.49147	2.49147	ENSG00000229087	down
ENSG00000115884	373.059	-1.07115	0.261026	-4.10361	4.06745e-05	0.0050116	SDC1	protein_coding	57.56	-2.46367	2.46367	ENSG00000115884	down
ENSG00000259581	126.553	-1.03062	0.247965	-4.15633	3.23396e-05	0.00428419	TYRO3P	processed_pseudogene	57.26	-2.44065	2.44065	ENSG00000259581	down
ENSG00000275632	70.674	-1.22129	0.314434	-3.88408	0.000102718	0.0100714		lincRNA	40.65	-2.4388	2.4388	ENSG00000275632	down
ENSG00000207042	7.15469	-2.07969	0.67337	-3.08848	0.00201181	0.0674951	RNU6-196P	snRNA	39.25	-2.43475	2.43475	ENSG00000207042	down
ENSG00000108312	5261.09	-1.01243	0.241803	-4.18702	2.82635e-05	0.00408849	UBTF	protein_coding	59.52	-2.41814	2.41814	ENSG00000108312	down
ENSG00000213090	75.8163	-1.18869	0.303319	-3.91892	8.89449e-05	0.00924164		processed_pseudogene	38.19	-2.41809	2.41809	ENSG00000213090	down
ENSG00000095951	955.739	-1.00511	0.23997	-4.18848	2.80835e-05	0.00408849	HIVEP1	protein_coding	39.37	-2.40064	2.40064	ENSG00000095951	down
ENSG00000198369	542.832	-1.03933	0.252861	-4.11029	3.95169e-05	0.0049567	SPRED2	protein_coding	43.76	-2.39546	2.39546	ENSG00000198369	down
ENSG00000249353	797.484	1.17634	0.300136	3.91936	8.87835e-05	0.00924164	NPM1P27	processed_pseudogene	41.69	2.39298	2.39298	ENSG00000249353	up
ENSG00000166833	1727.01	-0.939879	0.217596	-4.31938	1.56466e-05	0.00286569	NAV2	protein_coding	44.51	-2.3899	2.3899	ENSG00000166833	n.s.
ENSG00000207305	3.66584	-2.5646	0.91642	-2.7985	0.00513401	0.117182		misc_RNA	38.89	-2.388	2.388	ENSG00000207305	n.s.
ENSG00000155760	299.017	-0.967839	0.227886	-4.24703	2.1662e-05	0.00346667	FZD7	protein_coding	52.76	-2.38097	2.38097	ENSG00000155760	n.s.
ENSG00000267397	41.5196	-1.21728	0.31805	-3.82732	0.000129547	0.0114157		lincRNA	37.35	-2.36456	2.36456	ENSG00000267397	down
ENSG00000207484	9.23737	-2.07614	0.681687	-3.0456	0.00232219	0.0733147		misc_RNA	43.88	-2.35603	2.35603	ENSG00000207484	down
ENSG00000197744	189.993	1.30495	0.351039	3.71739	0.000201291	0.0158338	PTMAP2	processed_pseudogene	51.99	2.34945	2.34945	ENSG00000197744	up
ENSG00000087258	377.739	-0.942867	0.220665	-4.27284	1.92999e-05	0.0032375	GNAO1	protein_coding	49.48	-2.34754	2.34754	ENSG00000087258	n.s.
ENSG00000212333	2.45278	-3.17122	1.25789	-2.52106	0.0117002	0.182089	RNA5SP213	rRNA	46.23	-2.3458	2.3458	ENSG00000212333	n.s.
ENSG00000196498	874.876	-0.975711	0.233914	-4.17124	3.0295e-05	0.00421797	NCOR2	protein_coding	57.37	-2.31721	2.31721	ENSG00000196498	n.s.
ENSG00000264966	3.5386	-2.86899	1.09206	-2.62714	0.00861054	0.157676	MIR5094	miRNA	38.82	-2.3016	2.3016	ENSG00000264966	n.s.
ENSG00000223013	3.6035	-2.86668	1.09202	-2.62512	0.00866177	0.157676	RNA5SP344	rRNA	47.12	-2.29975	2.29975	ENSG00000223013	n.s.
ENSG00000243680	22.3547	1.46023	0.415259	3.51643	0.000437395	0.0269462	RPL37P23	processed_pseudogene	47.62	2.29183	2.29183	ENSG00000243680	up
ENSG00000242318	22.6458	-1.34071	0.369095	-3.63241	0.000280781	0.019744		processed_pseudogene	40.72	-2.28532	2.28532	ENSG00000242318	down
ENSG00000207248	12.5514	-1.62827	0.488285	-3.33467	0.000854021	0.0396507	RNU6-1005P	snRNA	43.93	-2.28242	2.28242	ENSG00000207248	down
ENSG00000280165	173.062	0.974768	0.236217	4.12657	3.68214e-05	0.00466856	PCDH20	protein_coding	44.3	2.27201	2.27201	ENSG00000280165	n.s.
ENSG00000276137	3.73529	-2.51492	0.911379	-2.75947	0.00578957	0.126147	MIR6133	miRNA	50.93	-2.26122	2.26122	ENSG00000276137	n.s.
ENSG00000121089	45.8885	1.18716	0.312912	3.79392	0.000148289	0.0126664	NACA3P	processed_pseudogene	45.22	2.25246	2.25246	ENSG00000121089	up
ENSG00000207737	6.55494	-1.89333	0.609341	-3.10719	0.00188878	0.0647722	MIR181B2	miRNA	46.07	-2.25044	2.25044	ENSG00000207737	down
ENSG00000135747	117.683	-1.12545	0.289677	-3.88518	0.000102252	0.0100714	ZNF670-ZNF695	protein_coding	42.2	-2.24742	2.24742	ENSG00000135747	down
ENSG00000227615	173.239	1.26585	0.34373	3.68269	0.000230782	0.0172849		processed_pseudogene	46.87	2.23085	2.23085	ENSG00000227615	up
ENSG00000218823	183.93	-1.07882	0.273273	-3.94776	7.8886e-05	0.00857042	PAPOLB	protein_coding	40.47	-2.22991	2.22991	ENSG00000218823	down
ENSG00000277118	18.2466	-1.557	0.46211	-3.36932	0.00075354	0.0372809		misc_RNA	54.55	-2.22419	2.22419	ENSG00000277118	down
ENSG00000266262	4.76753	-2.50525	0.912686	-2.74491	0.00605266	0.130381	MIR4428	miRNA	58.9	-2.2166	2.2166	ENSG00000266262	n.s.
ENSG00000143878	4358.8	0.870278	0.201747	4.3137	1.60543e-05	0.00286569	RHOB	protein_coding	57.34	2.21292	2.21292	ENSG00000143878	n.s.
ENSG00000121068	3923.46	-0.98723	0.242699	-4.06772	4.74762e-05	0.00574792	TBX2	protein_coding	61.32	-2.21188	2.21188	ENSG00000121068	n.s.
ENSG00000222724	321.899	0.931614	0.224307	4.1533	3.27709e-05	0.00428419	RNU2-63P	snRNA	38.66	2.20618	2.20618	ENSG00000222724	n.s.
ENSG00000272367	53.498	-1.23015	0.331848	-3.70696	0.000209759	0.0162249		antisense	32.76	-2.20174	2.20174	ENSG00000272367	down
ENSG00000280152	186.806	-0.95695	0.233093	-4.10545	4.03526e-05	0.0050116		TEC	59.43	-2.20101	2.20101	ENSG00000280152	n.s.
ENSG00000165801	228.865	-1.07788	0.274528	-3.92632	8.62551e-05	0.00909796	ARHGEF40	protein_coding	53.84	-2.20002	2.20002	ENSG00000165801	down
ENSG00000166068	783.214	-1.01676	0.253451	-4.01167	6.02897e-05	0.00688044	SPRED1	protein_coding	35.39	-2.19863	2.19863	ENSG00000166068	down
ENSG00000212126	43.3992	-1.15574	0.304618	-3.79408	0.000148192	0.0126664	TAS2R50	protein_coding	38.5	-2.19285	2.19285	ENSG00000212126	down
ENSG00000274093	32.4615	-1.30087	0.360271	-3.61081	0.000305244	0.0206306		sense_intronic	31.79	-2.1926	2.1926	ENSG00000274093	down
ENSG00000202408	3.882	3.25229	1.34146	2.42444	0.0153318	0.213679	RNU1-122P	snRNA	48.72	2.17981	2.17981	ENSG00000202408	n.s.
ENSG00000229638	547.047	1.23398	0.33509	3.68255	0.000230913	0.0172849	RPL4P4	processed_pseudogene	48.29	2.17469	2.17469	ENSG00000229638	up
ENSG00000136099	1511.68	0.844544	0.194398	4.34441	1.39653e-05	0.00266543	PCDH8	protein_coding	56.58	2.17405	2.17405	ENSG00000136099	n.s.
ENSG00000272386	13.6512	-1.50112	0.443415	-3.38536	0.000710861	0.0364329		sense_intronic	38.35	-2.15937	2.15937	ENSG00000272386	down
ENSG00000213139	54.9382	-1.08988	0.282449	-3.85867	0.000114005	0.0106465	CRYGS	protein_coding	37.09	-2.1501	2.1501	ENSG00000213139	down
ENSG00000103257	1141.99	-0.911805	0.220112	-4.14247	3.43593e-05	0.00442948	SLC7A5	protein_coding	58.41	-2.14607	2.14607	ENSG00000103257	n.s.
ENSG00000100345	1422.96	-0.873407	0.206578	-4.22798	2.35802e-05	0.00358245	MYH9	protein_coding	52.37	-2.1362	2.1362	ENSG00000100345	n.s.
ENSG00000139239	246.407	1.13811	0.301272	3.77769	0.000158291	0.0132764		processed_pseudogene	49.46	2.13614	2.13614	ENSG00000139239	up
ENSG00000267280	346.684	-0.969298	0.239986	-4.03898	5.36845e-05	0.0062657	TBX2-AS1	antisense	62.75	-2.13539	2.13539	ENSG00000267280	n.s.
ENSG00000101463	239.984	-1.05761	0.271213	-3.89955	9.63715e-05	0.0096631	SYNDIG1	protein_coding	46.16	-2.13096	2.13096	ENSG00000101463	down
ENSG00000266124	9.98584	-2.25842	0.804763	-2.80631	0.00501123	0.115516	MIR5587	miRNA	64.15	-2.11695	2.11695	ENSG00000266124	n.s.
ENSG00000064042	4094	-1.01301	0.255538	-3.9642	7.36413e-05	0.00820246	LIMCH1	protein_coding	40.5	-2.11319	2.11319	ENSG00000064042	down
ENSG00000258739	91.7235	-1.10152	0.289159	-3.80938	0.000139315	0.0121993	ENO1P2	transcribed_processed_pseudogene	43.23	-2.10794	2.10794	ENSG00000258739	down
ENSG00000283615	4.23186	-2.26194	0.807958	-2.79958	0.00511692	0.116983	MIR924	miRNA	43.4	-2.10785	2.10785	ENSG00000283615	n.s.
ENSG00000181524	148.837	1.27795	0.356873	3.58096	0.000342335	0.0224827	RPL24P4	processed_pseudogene	48.69	2.10625	2.10625	ENSG00000181524	up
ENSG00000279951	51.7431	-1.07443	0.279624	-3.8424	0.000121838	0.0109741		TEC	40.65	-2.10548	2.10548	ENSG00000279951	down
ENSG00000214944	81.1546	-1.04763	0.269506	-3.88723	0.000101394	0.0100714	ARHGEF28	protein_coding	39.36	-2.09203	2.09203	ENSG00000214944	down
ENSG00000123870	52.1708	-1.17303	0.317068	-3.69961	0.000215932	0.0165188	ZNF137P	transcribed_unprocessed_pseudogene	46.4	-2.09036	2.09036	ENSG00000123870	down
ENSG00000184160	177.337	-1.06995	0.279239	-3.83167	0.000127277	0.0112871	ADRA2C	protein_coding	69.62	-2.08364	2.08364	ENSG00000184160	down
ENSG00000239494	10.128	-1.6232	0.505405	-3.21168	0.00131961	0.0520479	RN7SL333P	misc_RNA	54.88	-2.08353	2.08353	ENSG00000239494	down
ENSG00000218682	14.1047	-1.46507	0.436125	-3.35929	0.000781424	0.0384444		processed_pseudogene	53.56	-2.07332	2.07332	ENSG00000218682	down
ENSG00000268598	10.1236	-1.60962	0.500434	-3.21645	0.00129787	0.0516294	VN1R80P	unprocessed_pseudogene	40.83	-2.07175	2.07175	ENSG00000268598	down
ENSG00000198719	133.314	-1.0503	0.272949	-3.84799	0.000119091	0.0108575	DLL1	protein_coding	53.53	-2.06308	2.06308	ENSG00000198719	down
ENSG00000222160	4.29007	-2.24492	0.806918	-2.78209	0.00540095	0.120702		misc_RNA	45.19	-2.06148	2.06148	ENSG00000222160	n.s.
ENSG00000272910	14.9318	-1.4542	0.435155	-3.34179	0.000832411	0.0396507		antisense	33.73	-2.03842	2.03842	ENSG00000272910	down
ENSG00000239218	66.7206	-1.20017	0.331878	-3.6163	0.000298846	0.0204688	RPS20P22	transcribed_processed_pseudogene	47.12	-2.02698	2.02698	ENSG00000239218	down
ENSG00000275908	2.76264	-2.7584	1.09939	-2.50902	0.0121068	0.185127		snRNA	38.95	-2.02061	2.02061	ENSG00000275908	n.s.
ENSG00000270135	11.8673	-1.52491	0.468619	-3.25406	0.00113768	0.0477106		antisense	29.45	-2.015	2.015	ENSG00000270135	down
ENSG00000264814	7.97524	-1.71153	0.555527	-3.08092	0.00206363	0.0683042	MIR1273C	miRNA	49.35	-1.99488	1.99488	ENSG00000264814	down
ENSG00000270277	163.668	-1.00608	0.260686	-3.85935	0.000113688	0.0106465		antisense	39.77	-1.98479	1.98479	ENSG00000270277	down
ENSG00000235518	47.002	-1.21883	0.342968	-3.55378	0.000379742	0.0243648		lincRNA	41.75	-1.96627	1.96627	ENSG00000235518	down
ENSG00000200291	6.03148	-1.98314	0.687217	-2.88576	0.00390468	0.102382		misc_RNA	45.1	-1.96287	1.96287	ENSG00000200291	n.s.
ENSG00000222627	8.28804	-1.63646	0.52576	-3.11256	0.00185475	0.0639199	RNU2-37P	snRNA	45.2	-1.95453	1.95453	ENSG00000222627	down
ENSG00000214842	78.8456	1.126	0.308048	3.65526	0.000256919	0.0185341	RAD51AP2	protein_coding	34.45	1.95026	1.95026	ENSG00000214842	up
ENSG00000275291	132.225	-1.02783	0.271167	-3.79042	0.000150395	0.012768		snRNA	46.91	-1.94659	1.94659	ENSG00000275291	down
ENSG00000240399	51.5491	-1.12454	0.308178	-3.649	0.000263262	0.018701		transcribed_processed_pseudogene	43.65	-1.94336	1.94336	ENSG00000240399	down
ENSG00000276702	16.7579	-1.38608	0.41429	-3.34569	0.000820787	0.0396507		antisense	27.46	-1.94294	1.94294	ENSG00000276702	down
ENSG00000252112	9.68319	-1.61656	0.518241	-3.11932	0.00181268	0.0629683		snoRNA	43.75	-1.94129	1.94129	ENSG00000252112	down
ENSG00000244398	474.956	1.12104	0.307106	3.65035	0.000261887	0.0186988		processed_pseudogene	46.73	1.93737	1.93737	ENSG00000244398	up
ENSG00000251805	4.15192	-2.41209	0.918691	-2.62557	0.00865033	0.157676		scaRNA	47.66	-1.93506	1.93506	ENSG00000251805	n.s.
ENSG00000067082	1244.43	0.809595	0.19344	4.18526	2.8484e-05	0.00408849	KLF6	protein_coding	48.08	1.93367	1.93367	ENSG00000067082	n.s.
ENSG00000277998	31.0213	1.33143	0.391938	3.39705	0.000681161	0.0359235		unprocessed_pseudogene	38.22	1.92342	1.92342	ENSG00000277998	up
ENSG00000263755	11.5124	-1.49715	0.466356	-3.21032	0.00132587	0.0521472	RN7SL498P	misc_RNA	54.36	-1.9205	1.9205	ENSG00000263755	down
ENSG00000202187	3.45033	-2.40294	0.917452	-2.61914	0.00881515	0.159008	RNA5SP355	rRNA	47.41	-1.91894	1.91894	ENSG00000202187	n.s.
ENSG00000223476	23.9824	-1.274	0.368666	-3.45571	0.000548836	0.0311896	VN1R42P	processed_pseudogene	38.37	-1.91864	1.91864	ENSG00000223476	down
ENSG00000181619	187.089	-0.958899	0.24722	-3.87873	0.000105004	0.0101526	GPR135	protein_coding	40.34	-1.91149	1.91149	ENSG00000181619	n.s.
ENSG00000239627	90.1726	-1.23289	0.352228	-3.50026	0.00046481	0.0282601	RPL12P20	processed_pseudogene	46.35	-1.90953	1.90953	ENSG00000239627	down
ENSG00000231066	42.2399	-1.12323	0.310322	-3.61955	0.000295118	0.0203412	NPM1P9	processed_pseudogene	41.35	-1.90007	1.90007	ENSG00000231066	down
ENSG00000278281	2.18617	-2.99503	1.26227	-2.37273	0.0176573	0.232108	MIR7856	miRNA	42.86	-1.89977	1.89977	ENSG00000278281	n.s.
ENSG00000252685	8.23413	-2.1357	0.777284	-2.74765	0.00600247	0.129973	RNU6-928P	snRNA	40.38	-1.89255	1.89255	ENSG00000252685	n.s.
ENSG00000163565	51.6131	-1.15413	0.323281	-3.57003	0.000356934	0.0233314	IFI16	protein_coding	38.34	-1.8836	1.8836	ENSG00000163565	down
ENSG00000268375	21.238	-1.31562	0.39006	-3.37288	0.000743869	0.037255		antisense	49.56	-1.87978	1.87978	ENSG00000268375	down
ENSG00000251213	108.938	-1.06512	0.289538	-3.67869	0.000234439	0.0173622		lincRNA	35.61	-1.87503	1.87503	ENSG00000251213	down
ENSG00000252034	7.12095	-1.73845	0.583307	-2.98034	0.00287927	0.0837061	RNY4P37	misc_RNA	40.62	-1.87274	1.87274	ENSG00000252034	down
ENSG00000174307	387.478	-0.849267	0.210156	-4.04113	5.31938e-05	0.0062657	PHLDA3	protein_coding	57.71	-1.87096	1.87096	ENSG00000174307	n.s.
ENSG00000276136	33.4876	-1.16434	0.328767	-3.54152	0.000397825	0.025063		lincRNA	42.69	-1.86407	1.86407	ENSG00000276136	down
ENSG00000279900	35.8946	-1.14277	0.320537	-3.56519	0.000363599	0.023546		TEC	40.27	-1.86053	1.86053	ENSG00000279900	down
ENSG00000264931	6.44578	-1.94444	0.686471	-2.83251	0.00461835	0.111248	MIR3138	miRNA	67.07	-1.85443	1.85443	ENSG00000264931	n.s.
ENSG00000225213	27.8414	-1.25453	0.36582	-3.42937	0.000604987	0.0332771		sense_intronic	39.83	-1.85401	1.85401	ENSG00000225213	down
ENSG00000251666	31.7864	-1.35114	0.409247	-3.30152	0.000961614	0.0426902	ZNF346-IT1	sense_intronic	44.4	-1.85062	1.85062	ENSG00000251666	down
ENSG00000199630	17.1911	-1.37403	0.419319	-3.27682	0.00104984	0.0450093		misc_RNA	40.62	-1.8504	1.8504	ENSG00000199630	down
ENSG00000122863	264.994	-0.938218	0.243403	-3.85458	0.000115928	0.0106892	CHST3	protein_coding	51.39	-1.84928	1.84928	ENSG00000122863	n.s.
ENSG00000207268	11.788	-1.60587	0.524749	-3.06026	0.00221146	0.0712304	SNORA70C	snoRNA	50.37	-1.84247	1.84247	ENSG00000207268	down
ENSG00000064666	142.759	-0.999305	0.26696	-3.74328	0.000181636	0.0145961	CNN2	protein_coding	59.73	-1.83449	1.83449	ENSG00000064666	n.s.
ENSG00000200522	6.21598	-1.8637	0.648255	-2.87495	0.00404095	0.103805	RNU6-957P	snRNA	37.37	-1.83348	1.83348	ENSG00000200522	n.s.
ENSG00000202347	22.4522	-1.43272	0.448241	-3.19632	0.00139195	0.0533887	RNU1-16P	snRNA	48.78	-1.82321	1.82321	ENSG00000202347	down
ENSG00000229447	17.9972	-1.36924	0.420048	-3.25972	0.00111521	0.0469094		processed_pseudogene	39.13	-1.81937	1.81937	ENSG00000229447	down
ENSG00000279499	16.3476	-1.30929	0.397192	-3.29637	0.000979413	0.043101		TEC	29.16	-1.78786	1.78786	ENSG00000279499	down
ENSG00000259407	32.5543	-1.22584	0.359864	-3.40639	0.000658289	0.0348493		antisense	48.91	-1.78703	1.78703	ENSG00000259407	down
ENSG00000200257	5.1882	-2.0229	0.739896	-2.73404	0.0062563	0.13218	RNU6-97P	snRNA	41.35	-1.7778	1.7778	ENSG00000200257	n.s.
ENSG00000253180	15.588	-1.37245	0.425195	-3.22782	0.00124736	0.0507806		processed_pseudogene	41.97	-1.77637	1.77637	ENSG00000253180	down
ENSG00000278492	15.5303	-1.35834	0.419461	-3.2383	0.00120242	0.0495306		sense_intronic	32.64	-1.77281	1.77281	ENSG00000278492	down
ENSG00000200874	6.0904	-2.34059	0.913526	-2.56215	0.0104025	0.174827		misc_RNA	42.16	-1.77274	1.77274	ENSG00000200874	n.s.
ENSG00000242931	86.3659	-0.992913	0.268308	-3.70065	0.000215052	0.0165188	RPL7P49	processed_pseudogene	43.64	-1.76939	1.76939	ENSG00000242931	n.s.
ENSG00000199899	3.94294	-2.34297	0.916513	-2.55639	0.0105763	0.17575		misc_RNA	37.37	-1.76919	1.76919	ENSG00000199899	n.s.
ENSG00000225900	30.2874	-1.22978	0.362836	-3.38936	0.000700569	0.0364329	HSPE1P13	processed_pseudogene	38.38	-1.76904	1.76904	ENSG00000225900	down
ENSG00000279838	913.827	-0.855083	0.216374	-3.95187	7.7544e-05	0.00853875		TEC	41.03	-1.76883	1.76883	ENSG00000279838	n.s.
ENSG00000228412	63.495	1.09913	0.309698	3.54903	0.00038666	0.0246647		antisense	38.79	1.76731	1.76731	ENSG00000228412	up
ENSG00000260583	30.4413	-1.17002	0.338193	-3.45963	0.00054091	0.03099		antisense	44.17	-1.76531	1.76531	ENSG00000260583	down
ENSG00000146677	139.942	1.15912	0.334384	3.46643	0.000527409	0.0304324		processed_pseudogene	50.49	1.758	1.758	ENSG00000146677	up
ENSG00000260452	39.101	-1.13317	0.323949	-3.49798	0.000468797	0.0283785	TPRKBP2	processed_pseudogene	33.68	-1.75302	1.75302	ENSG00000260452	down
ENSG00000234709	28.4251	-1.29542	0.394491	-3.28378	0.00102426	0.0444259	UPF3AP3	transcribed_processed_pseudogene	52.28	-1.75188	1.75188	ENSG00000234709	down
ENSG00000277840	38.8508	-1.12234	0.319881	-3.50861	0.000450457	0.0275075		sense_intronic	38.84	-1.75146	1.75146	ENSG00000277840	down
ENSG00000261474	24.833	-1.24946	0.37454	-3.33598	0.000849986	0.0396507		lincRNA	48.37	-1.75143	1.75143	ENSG00000261474	down
ENSG00000217767	20.3915	-1.38188	0.433581	-3.18712	0.00143697	0.0545148	NDUFAB1P1	processed_pseudogene	47.39	-1.74598	1.74598	ENSG00000217767	down
ENSG00000168811	64.4912	1.04032	0.288852	3.60158	0.000316289	0.0212739	IL12A	protein_coding	43.49	1.73958	1.73958	ENSG00000168811	up
ENSG00000280037	26.3878	-1.23971	0.371484	-3.33717	0.000846359	0.0396507		TEC	45.03	-1.73776	1.73776	ENSG00000280037	down
ENSG00000270574	158.187	-1.02138	0.282005	-3.62187	0.000292479	0.0202596		antisense	40.39	-1.72958	1.72958	ENSG00000270574	down
ENSG00000235369	8.74306	-1.56294	0.519481	-3.00865	0.00262411	0.0788277	RPL36AP15	processed_pseudogene	44.74	-1.72442	1.72442	ENSG00000235369	down
ENSG00000265010	10.239	-1.47513	0.479198	-3.07834	0.00208155	0.0686075		sense_intronic	44.73	-1.71651	1.71651	ENSG00000265010	down
ENSG00000226084	184.482	1.11347	0.318849	3.49215	0.000479157	0.0287556		processed_pseudogene	45.77	1.71616	1.71616	ENSG00000226084	up
ENSG00000236670	38.7459	-1.13441	0.328793	-3.45022	0.000560128	0.0315163	KRT18P5	processed_pseudogene	54.69	-1.70327	1.70327	ENSG00000236670	down
ENSG00000232346	98.6991	1.21482	0.363694	3.34023	0.00083709	0.0396507		processed_pseudogene	50.61	1.70288	1.70288	ENSG00000232346	up
ENSG00000239272	20.5571	-1.31273	0.407613	-3.22053	0.00127955	0.0511929	RPL21P10	processed_pseudogene	47.08	-1.69446	1.69446	ENSG00000239272	down
ENSG00000081377	351.519	-0.958975	0.259984	-3.6886	0.000225495	0.0171561	CDC14B	protein_coding	42.84	-1.69315	1.69315	ENSG00000081377	n.s.
ENSG00000261229	26.8673	-1.18389	0.351204	-3.37094	0.000749113	0.0372747		lincRNA	40.63	-1.69129	1.69129	ENSG00000261229	down
ENSG00000258913	44.6989	-1.1034	0.317315	-3.47729	0.000506517	0.0298824		lincRNA	53.02	-1.68222	1.68222	ENSG00000258913	down
ENSG00000244313	464.332	1.16558	0.344186	3.38647	0.000707973	0.0364329		processed_pseudogene	54.22	1.67669	1.67669	ENSG00000244313	up
ENSG00000270878	40.3716	-1.10224	0.318048	-3.46565	0.000528954	0.0304324		processed_pseudogene	60.03	-1.67173	1.67173	ENSG00000270878	down
ENSG00000140464	197.223	-0.948107	0.257623	-3.68021	0.00023304	0.0173509	PML	protein_coding	47.82	-1.66931	1.66931	ENSG00000140464	n.s.
ENSG00000124635	889.053	-0.853433	0.222593	-3.83405	0.000126051	0.0112501	HIST1H2BJ	protein_coding	41.7	-1.66321	1.66321	ENSG00000124635	n.s.
ENSG00000259713	44.2451	-1.11426	0.324173	-3.43725	0.000587662	0.0327487		sense_overlapping	44.09	-1.65446	1.65446	ENSG00000259713	down
ENSG00000204172	108.603	-0.94904	0.259425	-3.65824	0.000253949	0.0184153	AGAP9	protein_coding	40.48	-1.64642	1.64642	ENSG00000204172	n.s.
ENSG00000260060	94.0448	-0.973379	0.269233	-3.61538	0.00029991	0.0204688		antisense	50.06	-1.64395	1.64395	ENSG00000260060	n.s.
ENSG00000271907	3.58109	-2.29114	0.920584	-2.48879	0.0128178	0.191814	SNORA35B	snoRNA	43.41	-1.64302	1.64302	ENSG00000271907	n.s.
ENSG00000237887	43.6271	-1.08049	0.311555	-3.46805	0.000524251	0.0304131	RPL23AP32	processed_pseudogene	48.8	-1.63904	1.63904	ENSG00000237887	down
ENSG00000224635	132.664	-0.896542	0.240558	-3.72692	0.000193833	0.0154214		lincRNA	48.32	-1.62442	1.62442	ENSG00000224635	n.s.
ENSG00000227535	17.8493	-1.42851	0.468631	-3.04827	0.00230162	0.0729964		sense_overlapping	39.23	-1.62379	1.62379	ENSG00000227535	down
ENSG00000139438	259.286	-0.851076	0.22406	-3.79842	0.000145619	0.0125929	FAM222A	protein_coding	52.74	-1.61694	1.61694	ENSG00000139438	n.s.
ENSG00000254665	37.8731	-1.05397	0.302404	-3.48532	0.000491543	0.0292385		antisense	47.55	-1.61684	1.61684	ENSG00000254665	down
ENSG00000166123	829.953	-0.919382	0.250163	-3.67513	0.000237731	0.0175128	GPT2	protein_coding	51.96	-1.61503	1.61503	ENSG00000166123	n.s.
ENSG00000154734	930.191	0.780853	0.197875	3.94618	7.9407e-05	0.00857042	ADAMTS1	protein_coding	45.12	1.61402	1.61402	ENSG00000154734	n.s.
ENSG00000200755	4.46685	-2.27076	0.915982	-2.47905	0.0131734	0.194706	RNA5SP68	rRNA	50.42	-1.61365	1.61365	ENSG00000200755	n.s.
ENSG00000272192	41.0679	1.15396	0.346985	3.32567	0.000882054	0.0401895		lincRNA	39.66	1.6108	1.6108	ENSG00000272192	up
ENSG00000264395	159.24	0.934024	0.257428	3.62829	0.000285305	0.0199613	MIR3193	miRNA	56.36	1.58766	1.58766	ENSG00000264395	n.s.
ENSG00000066735	2757.43	-0.879203	0.236256	-3.72139	0.000198126	0.0156733	KIF26A	protein_coding	63.77	-1.58682	1.58682	ENSG00000066735	n.s.
ENSG00000222898	13.1956	-1.35146	0.438074	-3.08501	0.00203543	0.0679599	RN7SKP97	misc_RNA	49.85	-1.57817	1.57817	ENSG00000222898	down
ENSG00000263361	3.75241	-2.09333	0.820118	-2.55247	0.0106963	0.176242	MIR378H	miRNA	51.81	-1.57814	1.57814	ENSG00000263361	n.s.
ENSG00000243911	9.66585	-1.6546	0.585374	-2.82657	0.00470495	0.111596	RN7SL430P	misc_RNA	52.89	-1.57576	1.57576	ENSG00000243911	n.s.
ENSG00000165197	176.381	1.07243	0.314138	3.41388	0.000640439	0.0342955	VEGFD	protein_coding	39.3	1.57086	1.57086	ENSG00000165197	up
ENSG00000265713	52.1768	-1.0238	0.293836	-3.48426	0.000493503	0.0292385		transcribed_processed_pseudogene	42.83	-1.57056	1.57056	ENSG00000265713	down
ENSG00000183691	61.2346	-1.12151	0.336626	-3.33162	0.000863413	0.0398056	NOG	protein_coding	59.46	-1.57018	1.57018	ENSG00000183691	down
ENSG00000078725	138.512	-0.9261	0.255672	-3.62221	0.000292094	0.0202596	BRINP1	protein_coding	40.76	-1.56823	1.56823	ENSG00000078725	n.s.
ENSG00000166963	1657.11	-0.820824	0.215699	-3.80541	0.000141567	0.012319	MAP1A	protein_coding	52.57	-1.5673	1.5673	ENSG00000166963	n.s.
ENSG00000149212	1070.66	1.03678	0.299775	3.45855	0.000543099	0.03099	SESN3	protein_coding	35.27	1.56428	1.56428	ENSG00000149212	up
ENSG00000278463	904.08	-0.796153	0.206926	-3.84753	0.000119313	0.0108575	HIST1H2AB	protein_coding	60.05	-1.56386	1.56386	ENSG00000278463	n.s.
ENSG00000136848	625.538	-0.849458	0.226485	-3.75061	0.000176404	0.0144475	DAB2IP	protein_coding	53.14	-1.56318	1.56318	ENSG00000136848	n.s.
ENSG00000256973	54.402	-1.0861	0.32095	-3.384	0.00071437	0.0364329		lincRNA	42.08	-1.56236	1.56236	ENSG00000256973	down
ENSG00000221164	37.6031	-1.11306	0.333093	-3.34158	0.000833019	0.0396507	SNORA11F	snoRNA	50.78	-1.56023	1.56023	ENSG00000221164	down
ENSG00000213553	843.802	1.08893	0.323246	3.36875	0.000755096	0.0372809	RPLP0P6	processed_pseudogene	53.56	1.55556	1.55556	ENSG00000213553	up
ENSG00000235552	439.608	1.05969	0.310104	3.41722	0.000632651	0.0341342		transcribed_processed_pseudogene	46.79	1.55437	1.55437	ENSG00000235552	up
ENSG00000107130	2006.87	-0.87899	0.238613	-3.68375	0.00022983	0.0172849	NCS1	protein_coding	54.7	-1.54907	1.54907	ENSG00000107130	n.s.
ENSG00000226243	50.2541	1.60295	0.562548	2.84945	0.00437947	0.108407	RPL37AP1	processed_pseudogene	53.05	1.54676	1.54676	ENSG00000226243	n.s.
ENSG00000239899	32.0358	-1.13183	0.343767	-3.29245	0.000993179	0.0433481	RN7SL674P	misc_RNA	54.18	-1.54273	1.54273	ENSG00000239899	down
ENSG00000199530	7.95646	-2.03662	0.79496	-2.56192	0.0104095	0.174827		misc_RNA	38.89	-1.54252	1.54252	ENSG00000199530	n.s.
ENSG00000226686	131.009	-0.902377	0.248142	-3.63654	0.000276328	0.0195295	LINC01535	lincRNA	44.46	-1.54244	1.54244	ENSG00000226686	n.s.
ENSG00000130956	248.071	-0.925472	0.257369	-3.5959	0.000323276	0.0216393	HABP4	protein_coding	43.78	-1.54069	1.54069	ENSG00000130956	n.s.
ENSG00000167528	54.0717	-1.07515	0.318502	-3.37566	0.000736376	0.037147	ZNF641	protein_coding	46.15	-1.53755	1.53755	ENSG00000167528	down
ENSG00000279573	57.771	-1.03575	0.302207	-3.42727	0.00060968	0.0332885		TEC	50.46	-1.53053	1.53053	ENSG00000279573	down
ENSG00000235843	41.1071	-1.11233	0.336913	-3.30152	0.000961625	0.0426902		antisense	42.48	-1.52352	1.52352	ENSG00000235843	down
ENSG00000213197	46.6688	-1.09058	0.327927	-3.32567	0.000882061	0.0401895		processed_pseudogene	52.88	-1.52232	1.52232	ENSG00000213197	down
ENSG00000278770	9.80203	-1.51129	0.520633	-2.9028	0.00369843	0.0987472		misc_RNA	53.02	-1.51957	1.51957	ENSG00000278770	down
ENSG00000201581	12.2314	-1.55049	0.540452	-2.86887	0.00411941	0.104853	RN7SKP78	misc_RNA	50.94	-1.51858	1.51858	ENSG00000201581	n.s.
ENSG00000252546	3.75279	2.04829	0.811638	2.52366	0.0116142	0.18189	RNA5SP466	rRNA	43.52	1.51613	1.51613	ENSG00000252546	n.s.
ENSG00000213178	53.7854	1.19093	0.372441	3.19762	0.00138565	0.0533887		processed_pseudogene	41.46	1.51551	1.51551	ENSG00000213178	up
ENSG00000250569	34.2607	-1.17189	0.363481	-3.22406	0.00126387	0.050949	NTAN1P2	processed_pseudogene	48.2	-1.51509	1.51509	ENSG00000250569	down
ENSG00000206633	205.627	0.84437	0.22751	3.71136	0.000206148	0.0161247	SNORA80B	snoRNA	58.82	1.51354	1.51354	ENSG00000206633	n.s.
ENSG00000249140	27.4119	-1.13396	0.347233	-3.26571	0.00109192	0.0463499	PRDX2P3	processed_pseudogene	54.61	-1.51265	1.51265	ENSG00000249140	down
ENSG00000206638	2.61761	-2.54427	1.10065	-2.31162	0.0207988	0.254913	RNU6-672P	snRNA	39.25	-1.5103	1.5103	ENSG00000206638	n.s.
ENSG00000185338	36.4649	1.25482	0.401626	3.12435	0.00178201	0.0626537	SOCS1	protein_coding	68.56	1.50961	1.50961	ENSG00000185338	up
ENSG00000272807	119.118	-1.01553	0.295464	-3.43708	0.000588033	0.0327487		antisense	31.62	-1.50787	1.50787	ENSG00000272807	down
ENSG00000269867	38.8237	-1.04672	0.30886	-3.38898	0.000701521	0.0364329		sense_intronic	46.52	-1.50572	1.50572	ENSG00000269867	down
ENSG00000184347	4846.85	-0.838898	0.226293	-3.70714	0.000209616	0.0162249	SLIT3	protein_coding	45.01	-1.50148	1.50148	ENSG00000184347	n.s.
ENSG00000270062	26.5071	-1.14629	0.353509	-3.24261	0.00118439	0.049078		sense_intronic	32.06	-1.50063	1.50063	ENSG00000270062	down
ENSG00000236552	659.603	1.11273	0.339599	3.2766	0.00105064	0.0450093	RPL13AP5	processed_pseudogene	57.35	1.49851	1.49851	ENSG00000236552	up
ENSG00000235672	17.281	-1.27406	0.412138	-3.09134	0.00199255	0.0670104		transcribed_processed_pseudogene	47.87	-1.49556	1.49556	ENSG00000235672	down
ENSG00000161149	102.775	-0.95568	0.272128	-3.51188	0.000444946	0.0272907	TUBA3FP	processed_transcript	54.66	-1.49467	1.49467	ENSG00000161149	n.s.
ENSG00000236439	50.4062	1.0823	0.327017	3.3096	0.0009343	0.0418272		processed_pseudogene	49.61	1.49199	1.49199	ENSG00000236439	up
ENSG00000279957	69.732	1.03549	0.305916	3.38486	0.000712135	0.0364329		TEC	35.72	1.48955	1.48955	ENSG00000279957	up
ENSG00000207943	3.69335	-2.04773	0.818265	-2.50253	0.012331	0.187429	MIR634	miRNA	52.58	-1.48903	1.48903	ENSG00000207943	n.s.
ENSG00000234268	23.334	-1.32231	0.436273	-3.03091	0.00243814	0.0749681		processed_pseudogene	49.02	-1.48776	1.48776	ENSG00000234268	down
ENSG00000035403	859.501	-0.970519	0.279335	-3.47439	0.000512009	0.0300789	VCL	protein_coding	41.45	-1.47688	1.47688	ENSG00000035403	n.s.
ENSG00000274825	25.3264	-1.12473	0.347575	-3.23592	0.00121252	0.0497503		lincRNA	46.08	-1.46575	1.46575	ENSG00000274825	down
ENSG00000267519	66.308	-1.12875	0.3493	-3.23146	0.00123162	0.0502867		lincRNA	55.64	-1.46573	1.46573	ENSG00000267519	down
ENSG00000207766	4.28662	-2.21366	0.917406	-2.41296	0.0158236	0.217741	MIR626	miRNA	31.91	-1.46558	1.46558	ENSG00000207766	n.s.
ENSG00000275673	38.8105	-1.06952	0.324219	-3.29875	0.000971177	0.042926		sense_intronic	52.38	-1.46233	1.46233	ENSG00000275673	down
ENSG00000200651	12.8773	-1.3388	0.447142	-2.99413	0.0027523	0.0814896		misc_RNA	42.86	-1.45782	1.45782	ENSG00000200651	down
ENSG00000271002	10.257	-1.67138	0.61557	-2.71518	0.00662399	0.135427		processed_pseudogene	42.54	-1.45125	1.45125	ENSG00000271002	n.s.
ENSG00000224094	30.0853	1.24324	0.40338	3.08207	0.00205568	0.0683042	RPS24P8	processed_pseudogene	42.29	1.44907	1.44907	ENSG00000224094	up
ENSG00000252062	8.32813	-1.7283	0.644407	-2.68201	0.00731817	0.145144	RNU6-469P	snRNA	42.57	-1.44867	1.44867	ENSG00000252062	n.s.
ENSG00000213131	55.2117	-1.04564	0.31518	-3.3176	0.000907958	0.0411775	YWHAZP4	processed_pseudogene	46.71	-1.44857	1.44857	ENSG00000213131	down
ENSG00000197275	235.034	-0.936238	0.268218	-3.49059	0.000481954	0.0287994	RAD54B	protein_coding	36.72	-1.44238	1.44238	ENSG00000197275	n.s.
ENSG00000171488	308.782	-0.900465	0.254143	-3.54315	0.000395381	0.0250222	LRRC8C	protein_coding	39.69	-1.44225	1.44225	ENSG00000171488	n.s.
ENSG00000279348	750.516	-0.901653	0.254825	-3.53832	0.00040268	0.0252546		TEC	40.08	-1.44053	1.44053	ENSG00000279348	n.s.
ENSG00000218426	280.442	1.08001	0.330876	3.26409	0.00109815	0.0464729		processed_pseudogene	54.14	1.43944	1.43944	ENSG00000218426	up
ENSG00000258441	1144.38	-0.882555	0.247498	-3.56591	0.000362591	0.023546	LINC00641	processed_transcript	41.26	-1.43687	1.43687	ENSG00000258441	n.s.
ENSG00000129993	21.7674	-1.29162	0.428259	-3.01597	0.00256158	0.0777013	CBFA2T3	protein_coding	60.67	-1.43314	1.43314	ENSG00000129993	down
ENSG00000259469	26.0117	-1.1224	0.350489	-3.20237	0.00136302	0.0531578		lincRNA	35.16	-1.43042	1.43042	ENSG00000259469	down
ENSG00000264572	11.3948	-1.38169	0.471099	-2.93292	0.00335792	0.0924471	MIR4296	miRNA	56.82	-1.42882	1.42882	ENSG00000264572	down
ENSG00000272707	7.40691	-1.65935	0.612983	-2.707	0.00678944	0.138201		lincRNA	41.25	-1.42619	1.42619	ENSG00000272707	n.s.
ENSG00000137936	47.9136	-1.05103	0.320616	-3.27817	0.00104482	0.0450093	BCAR3	protein_coding	45.08	-1.41543	1.41543	ENSG00000137936	down
ENSG00000242699	50.2921	-1.09233	0.338762	-3.22447	0.00126206	0.050949	RN7SL516P	misc_RNA	49.16	-1.41223	1.41223	ENSG00000242699	down
ENSG00000267632	117.979	-0.882962	0.249759	-3.53525	0.000407387	0.0254352		sense_intronic	50.58	-1.40794	1.40794	ENSG00000267632	n.s.
ENSG00000163352	20.0417	-1.17224	0.376023	-3.11747	0.00182411	0.0631767	LENEP	protein_coding	54.66	-1.40604	1.40604	ENSG00000163352	down
ENSG00000166444	19.4983	-1.31816	0.444018	-2.96871	0.00299057	0.0860284	ST5	protein_coding	45.03	-1.40431	1.40431	ENSG00000166444	down
ENSG00000237406	68.144	-0.989783	0.294899	-3.35635	0.000789797	0.0386236	NDUFA9P1	processed_pseudogene	47.05	-1.39871	1.39871	ENSG00000237406	n.s.
ENSG00000200170	5.21087	-1.80313	0.697124	-2.58653	0.00969488	0.167712		misc_RNA	47.52	-1.39821	1.39821	ENSG00000200170	n.s.
ENSG00000214485	197.582	1.0401	0.317983	3.27094	0.0010719	0.0456394	RPL7P1	processed_pseudogene	43.51	1.39443	1.39443	ENSG00000214485	up
ENSG00000197182	1238.25	-0.792266	0.216231	-3.66398	0.000248329	0.0181973	MIRLET7BHG	lincRNA	56.82	-1.37854	1.37854	ENSG00000197182	n.s.
ENSG00000200869	3.93096	1.89563	0.75924	2.49675	0.0125336	0.189887	RNU6-457P	snRNA	40.19	1.36771	1.36771	ENSG00000200869	n.s.
ENSG00000238658	13.8692	-1.29702	0.438778	-2.95598	0.00311675	0.0884054	RNU6-625P	snRNA	38.32	-1.36644	1.36644	ENSG00000238658	down
ENSG00000074590	873.253	-0.823097	0.229189	-3.59135	0.000328976	0.0219154	NUAK1	protein_coding	45.97	-1.36572	1.36572	ENSG00000074590	n.s.
ENSG00000207563	25.9812	-1.10502	0.349769	-3.1593	0.0015815	0.0582518	MIR23B	miRNA	50.52	-1.36436	1.36436	ENSG00000207563	down
ENSG00000178882	164.926	-0.92312	0.269254	-3.42843	0.000607081	0.0332771	RFLNA	protein_coding	47.18	-1.36424	1.36424	ENSG00000178882	n.s.
ENSG00000229816	91.9161	-0.951302	0.282022	-3.37315	0.000743129	0.037255	DDX50P1	processed_pseudogene	42.67	-1.35924	1.35924	ENSG00000229816	n.s.
ENSG00000230832	29.2585	1.53718	0.562186	2.7343	0.00625135	0.13218		processed_pseudogene	35.29	1.35093	1.35093	ENSG00000230832	n.s.
ENSG00000252021	3.02793	-2.45823	1.10093	-2.23286	0.0255581	0.282417		misc_RNA	49.53	-1.34984	1.34984	ENSG00000252021	n.s.
ENSG00000103546	882.161	-0.909466	0.26489	-3.43337	0.000596123	0.033067	SLC6A2	protein_coding	48.47	-1.34656	1.34656	ENSG00000103546	n.s.
ENSG00000100003	8.46054	-1.86081	0.744914	-2.49802	0.0124891	0.189624	SEC14L2	protein_coding	50.43	-1.3437	1.3437	ENSG00000100003	n.s.
ENSG00000234797	472.771	1.10753	0.353001	3.13747	0.00170414	0.0613094	RPS3AP6	processed_pseudogene	42.26	1.34285	1.34285	ENSG00000234797	up
ENSG00000158089	550.655	-0.846828	0.240241	-3.52491	0.000423629	0.0262141	GALNT14	protein_coding	46.29	-1.33923	1.33923	ENSG00000158089	n.s.
ENSG00000259932	50.6917	-0.989158	0.301369	-3.28222	0.00102995	0.0445341		sense_intronic	56.18	-1.33666	1.33666	ENSG00000259932	n.s.
ENSG00000260955	31.9174	-1.09984	0.351328	-3.13052	0.001745	0.062358		lincRNA	43.05	-1.32542	1.32542	ENSG00000260955	down
ENSG00000202382	4.79718	-1.75243	0.685155	-2.55772	0.0105362	0.175705		misc_RNA	44.12	-1.32346	1.32346	ENSG00000202382	n.s.
ENSG00000249274	38.6044	-1.03177	0.321698	-3.20727	0.00134001	0.0524073	PDLIM1P4	processed_pseudogene	45.03	-1.3213	1.3213	ENSG00000249274	down
ENSG00000264853	258.868	-0.933124	0.278041	-3.35606	0.000790615	0.0386236		sense_intronic	41.47	-1.31864	1.31864	ENSG00000264853	n.s.
ENSG00000072071	778.407	-0.798874	0.223065	-3.58135	0.000341828	0.0224827	ADGRL1	protein_coding	56.42	-1.31666	1.31666	ENSG00000072071	n.s.
ENSG00000213860	32.8921	-1.35969	0.476719	-2.85219	0.00434196	0.107998	RPL21P75	processed_pseudogene	43.06	-1.31426	1.31426	ENSG00000213860	n.s.
ENSG00000234624	20.2007	-1.21729	0.40811	-2.98276	0.00285665	0.0837061		processed_pseudogene	54.98	-1.31132	1.31132	ENSG00000234624	down
ENSG00000147437	47.0156	-0.971169	0.296533	-3.27508	0.00105632	0.0451138	GNRH1	protein_coding	39.78	-1.30689	1.30689	ENSG00000147437	n.s.
ENSG00000278765	72.1994	-0.932116	0.279472	-3.33527	0.000852159	0.0396507		lincRNA	38.47	-1.30659	1.30659	ENSG00000278765	n.s.
ENSG00000235238	53.1225	1.04084	0.327322	3.17985	0.0014735	0.0555976	SUMO2P1	processed_pseudogene	45.42	1.30619	1.30619	ENSG00000235238	up
ENSG00000272777	74.5914	-0.950502	0.287928	-3.30118	0.000962775	0.0426902		lincRNA	35.4	-1.30188	1.30188	ENSG00000272777	n.s.
ENSG00000252751	4.39573	-1.96983	0.817671	-2.40907	0.0159933	0.219168	RNU6-143P	snRNA	41.94	-1.29856	1.29856	ENSG00000252751	n.s.
ENSG00000197859	138.021	-0.922863	0.276764	-3.33448	0.000854586	0.0396507	ADAMTSL2	protein_coding	59.43	-1.29362	1.29362	ENSG00000197859	n.s.
ENSG00000249493	21.4142	-1.1583	0.383481	-3.02049	0.00252368	0.0767186	ANKRD20A18P	unprocessed_pseudogene	35.73	-1.29162	1.29162	ENSG00000249493	down
ENSG00000237172	116.117	-0.875556	0.255918	-3.42124	0.000623369	0.033903	B3GNT9	protein_coding	62.77	-1.28686	1.28686	ENSG00000237172	n.s.
ENSG00000128564	165.765	-0.966223	0.296235	-3.26168	0.00110756	0.0467289	VGF	protein_coding	68.27	-1.28548	1.28548	ENSG00000128564	n.s.
ENSG00000221783	4.45658	-1.82409	0.738635	-2.46955	0.0135285	0.197975	MIR1183	miRNA	48.31	-1.28305	1.28305	ENSG00000221783	n.s.
ENSG00000266258	36.704	-0.999129	0.311041	-3.21221	0.00131719	0.0520479	LINC01909	lincRNA	39.71	-1.28248	1.28248	ENSG00000266258	n.s.
ENSG00000239559	47.9242	1.41475	0.511122	2.76794	0.00564121	0.12408		processed_pseudogene	48.78	1.28219	1.28219	ENSG00000239559	n.s.
ENSG00000273338	182.33	0.914488	0.273818	3.33977	0.000838489	0.0396507		antisense	28.71	1.28188	1.28188	ENSG00000273338	n.s.
ENSG00000244018	20.9438	-1.18766	0.398506	-2.98029	0.00287978	0.0837061	RPL35P6	processed_pseudogene	48.39	-1.2794	1.2794	ENSG00000244018	down
ENSG00000103528	528.085	-0.863146	0.251483	-3.43222	0.000598656	0.0330758	SYT17	protein_coding	45.9	-1.27788	1.27788	ENSG00000103528	n.s.
ENSG00000071127	1059.6	-0.885597	0.260965	-3.39354	0.00068995	0.0361135	WDR1	protein_coding	54.98	-1.27732	1.27732	ENSG00000071127	n.s.
ENSG00000175105	743.503	-0.901375	0.268676	-3.35487	0.000794013	0.038654	ZNF654	protein_coding	35.51	-1.27347	1.27347	ENSG00000175105	n.s.
ENSG00000276653	8.38938	-1.54842	0.584159	-2.65068	0.00803295	0.152397	RN7SL856P	misc_RNA	52.68	-1.2651	1.2651	ENSG00000276653	n.s.
ENSG00000259408	65.6212	-0.985106	0.307066	-3.20812	0.00133606	0.0523998		antisense	42.23	-1.2616	1.2616	ENSG00000259408	n.s.
ENSG00000125945	426.867	-0.827526	0.238328	-3.47222	0.000516173	0.0301961	ZNF436	protein_coding	46	-1.25788	1.25788	ENSG00000125945	n.s.
ENSG00000101445	304.979	-0.893645	0.26724	-3.34397	0.000825878	0.0396507	PPP1R16B	protein_coding	47.52	-1.25267	1.25267	ENSG00000101445	n.s.
ENSG00000226360	84.5273	1.0627	0.343592	3.0929	0.00198208	0.0668198		processed_pseudogene	51.69	1.24877	1.24877	ENSG00000226360	up
ENSG00000071242	950.233	-0.82999	0.240441	-3.45195	0.000556541	0.0314989	RPS6KA2	protein_coding	46.48	-1.2464	1.2464	ENSG00000071242	n.s.
ENSG00000146373	120.518	-0.900065	0.27141	-3.31626	0.000912325	0.0412413	RNF217	protein_coding	36.66	-1.24629	1.24629	ENSG00000146373	n.s.
ENSG00000249264	67.0503	0.978972	0.306255	3.19659	0.00139061	0.0533887	EEF1A1P9	processed_pseudogene	47.65	1.24579	1.24579	ENSG00000249264	n.s.
ENSG00000260743	53.704	-0.974146	0.304365	-3.20058	0.00137149	0.0532096		lincRNA	34.74	-1.24107	1.24107	ENSG00000260743	n.s.
ENSG00000164683	110.087	-0.958117	0.297234	-3.22344	0.0012666	0.050949	HEY1	protein_coding	46.45	-1.23871	1.23871	ENSG00000164683	n.s.
ENSG00000229065	19.1709	-1.13492	0.378623	-2.9975	0.00272204	0.081154		antisense	47.48	-1.23785	1.23785	ENSG00000229065	down
ENSG00000233895	44.3923	-0.990266	0.312325	-3.17062	0.00152112	0.056779		lincRNA	44.35	-1.23369	1.23369	ENSG00000233895	n.s.
ENSG00000266531	2.08703	-2.66498	1.27749	-2.08611	0.0369691	0.344525	MIR4706	miRNA	64.63	-1.2333	1.2333	ENSG00000266531	n.s.
ENSG00000280123	339.396	-0.873707	0.262378	-3.32995	0.000868614	0.0399132		TEC	30.55	-1.22221	1.22221	ENSG00000280123	n.s.
ENSG00000207450	4.61666	-1.80539	0.743214	-2.42917	0.0151336	0.211663		misc_RNA	35.64	-1.21748	1.21748	ENSG00000207450	n.s.
ENSG00000254905	24.8679	-1.07638	0.354114	-3.03964	0.00236863	0.0742758		antisense	50.41	-1.2154	1.2154	ENSG00000254905	down
ENSG00000124762	642.452	-0.8321	0.244233	-3.40699	0.00065684	0.0348493	CDKN1A	protein_coding	54.4	-1.21304	1.21304	ENSG00000124762	n.s.
ENSG00000101665	877.607	-0.797728	0.229889	-3.47006	0.000520343	0.0303127	SMAD7	protein_coding	52.06	-1.21125	1.21125	ENSG00000101665	n.s.
ENSG00000279161	99.1568	-1.07479	0.354553	-3.0314	0.00243425	0.0749681		TEC	56.04	-1.20927	1.20927	ENSG00000279161	down
ENSG00000138696	304.505	-0.845233	0.250755	-3.37076	0.000749618	0.0372747	BMPR1B	protein_coding	36.7	-1.20749	1.20749	ENSG00000138696	n.s.
ENSG00000239183	33.9226	1.05336	0.344561	3.05712	0.00223472	0.0715265	SNORA84	snoRNA	55.64	1.20666	1.20666	ENSG00000239183	up
ENSG00000226761	98.3999	-0.951055	0.298044	-3.19099	0.00141785	0.0540842	TAS2R46	protein_coding	38.71	-1.20492	1.20492	ENSG00000226761	n.s.
ENSG00000207047	13.1767	1.26044	0.445628	2.82846	0.00467732	0.111596	SNORD51	snoRNA	38.75	1.20038	1.20038	ENSG00000207047	n.s.
ENSG00000203814	1818.89	-0.752436	0.212916	-3.53396	0.00040938	0.0254455	HIST2H2BF	protein_coding	41.91	-1.19967	1.19967	ENSG00000203814	n.s.
ENSG00000271924	26.0193	-1.06307	0.350446	-3.03347	0.00241758	0.0747998	RNA5SP108	rRNA	47.86	-1.19712	1.19712	ENSG00000271924	down
ENSG00000221176	8.13428	-1.4904	0.567759	-2.62505	0.00866352	0.157676	MIR1207	miRNA	62.07	-1.19565	1.19565	ENSG00000221176	n.s.
ENSG00000206987	5.60819	1.92579	0.818425	2.35304	0.0186205	0.239828		snoRNA	44.36	1.19418	1.19418	ENSG00000206987	n.s.
ENSG00000186815	50.0717	-1.00677	0.324372	-3.10375	0.00191082	0.0652067	TPCN1	protein_coding	50.56	-1.19374	1.19374	ENSG00000186815	down
ENSG00000223111	20.9615	1.16697	0.39997	2.91764	0.00352686	0.0951638		snoRNA	52.24	1.19209	1.19209	ENSG00000223111	up
ENSG00000278716	172.506	-0.924907	0.28743	-3.21785	0.00129155	0.0515251		lincRNA	57.9	-1.19126	1.19126	ENSG00000278716	n.s.
ENSG00000164532	210.591	-0.846989	0.253407	-3.34241	0.000830533	0.0396507	TBX20	protein_coding	36.93	-1.18727	1.18727	ENSG00000164532	n.s.
ENSG00000213976	88.2477	-0.860339	0.259851	-3.31089	0.000929996	0.0417688		unprocessed_pseudogene	37.56	-1.18653	1.18653	ENSG00000213976	n.s.
ENSG00000231333	29.2677	-1.01987	0.331596	-3.07565	0.00210044	0.0688105	RPL34P6	processed_pseudogene	42.61	-1.18545	1.18545	ENSG00000231333	down
ENSG00000200683	2.82887	-2.09769	0.928159	-2.26006	0.0238176	0.272248	RNU6-379P	snRNA	38.46	-1.18527	1.18527	ENSG00000200683	n.s.
ENSG00000283041	599.973	0.986301	0.316171	3.11952	0.00181148	0.0629683		processed_pseudogene	54.34	1.18443	1.18443	ENSG00000283041	n.s.
ENSG00000231307	34.9079	-1.01085	0.328128	-3.08067	0.00206536	0.0683042	RPS3P2	processed_pseudogene	46.93	-1.1782	1.1782	ENSG00000231307	down
ENSG00000164086	263.804	-0.759781	0.217321	-3.49612	0.000472079	0.0284535	DUSP7	protein_coding	59.41	-1.17452	1.17452	ENSG00000164086	n.s.
ENSG00000264676	8.61265	-1.4185	0.532247	-2.66512	0.00769602	0.148615	RN7SL204P	misc_RNA	58.4	-1.17443	1.17443	ENSG00000264676	n.s.
ENSG00000252305	10.0505	-1.34368	0.494373	-2.71794	0.00656901	0.134874		snoRNA	53.89	-1.1691	1.1691	ENSG00000252305	n.s.
ENSG00000281026	341.077	-0.832929	0.249856	-3.33363	0.000857204	0.0396507	N4BP2L2-IT2	sense_intronic	38.1	-1.16756	1.16756	ENSG00000281026	n.s.
ENSG00000238311	6.47295	-1.56244	0.615658	-2.53784	0.011154	0.179743	SNORD13E	snoRNA	42.31	-1.16456	1.16456	ENSG00000238311	n.s.
ENSG00000255115	11.5729	-1.25084	0.44785	-2.793	0.00522224	0.118034		processed_pseudogene	41.26	-1.16077	1.16077	ENSG00000255115	n.s.
ENSG00000128591	948.384	-0.772602	0.223967	-3.44962	0.000561377	0.0315163	FLNC	protein_coding	60.86	-1.16004	1.16004	ENSG00000128591	n.s.
ENSG00000223225	6.38706	-1.5521	0.612392	-2.53449	0.0112612	0.180009	RNU6-1054P	snRNA	40.38	-1.15586	1.15586	ENSG00000223225	n.s.
ENSG00000266649	393.775	-0.823735	0.24649	-3.34186	0.000832176	0.0396507	MIR3126	miRNA	40.54	-1.15467	1.15467	ENSG00000266649	n.s.
ENSG00000266288	21.2004	-1.0939	0.369994	-2.95653	0.00311125	0.0884054		lincRNA	37.89	-1.15244	1.15244	ENSG00000266288	down
ENSG00000143320	450.827	-0.954208	0.305026	-3.12828	0.00175833	0.062452	CRABP2	protein_coding	55.42	-1.1493	1.1493	ENSG00000143320	n.s.
ENSG00000278700	13.2599	-1.27419	0.461568	-2.76057	0.00577004	0.126117		misc_RNA	54.82	-1.14579	1.14579	ENSG00000278700	n.s.
ENSG00000264370	9.13272	-1.33931	0.496181	-2.69923	0.00694997	0.140238	MIR3125	miRNA	57.69	-1.14261	1.14261	ENSG00000264370	n.s.
ENSG00000280378	53.8432	-0.951325	0.305292	-3.11611	0.00183252	0.0633105		TEC	47.81	-1.14019	1.14019	ENSG00000280378	n.s.
ENSG00000242299	286.47	1.00752	0.331733	3.03713	0.00238843	0.0744296		processed_pseudogene	52.51	1.13674	1.13674	ENSG00000242299	up
ENSG00000261758	86.5988	0.897912	0.281568	3.18897	0.00142781	0.0543153		antisense	43.73	1.13593	1.13593	ENSG00000261758	n.s.
ENSG00000243951	18.9643	-1.16097	0.405686	-2.86175	0.00421304	0.106458	RN7SL308P	misc_RNA	52.53	-1.12942	1.12942	ENSG00000243951	n.s.
ENSG00000212370	4.77039	-1.77123	0.745571	-2.37567	0.0175172	0.230964	RNU6-482P	snRNA	42.99	-1.12731	1.12731	ENSG00000212370	n.s.
ENSG00000226525	80.6401	1.00234	0.330995	3.02827	0.00245957	0.0752628	RPS7P10	processed_pseudogene	45.77	1.12605	1.12605	ENSG00000226525	up
ENSG00000260951	146.337	-0.943378	0.303709	-3.10619	0.00189513	0.0648301		lincRNA	40.38	-1.12094	1.12094	ENSG00000260951	n.s.
ENSG00000279948	119.344	-0.857859	0.265151	-3.23536	0.0012149	0.0497503		TEC	46.34	-1.11797	1.11797	ENSG00000279948	n.s.
ENSG00000215012	454.41	-0.776403	0.229421	-3.38419	0.00071388	0.0364329	C22orf29	protein_coding	55.11	-1.11686	1.11686	ENSG00000215012	n.s.
ENSG00000263883	77.4466	-1.01137	0.335987	-3.01015	0.0026112	0.078692	EEF1DP7	transcribed_processed_pseudogene	55.75	-1.11662	1.11662	ENSG00000263883	down
ENSG00000252326	8.33862	-1.38209	0.524431	-2.6354	0.00840372	0.156105	SNORD116-25	snoRNA	43.48	-1.11477	1.11477	ENSG00000252326	n.s.
ENSG00000273284	40.4427	-1.05503	0.35641	-2.96017	0.00307468	0.0879029		sense_intronic	32.4	-1.11411	1.11411	ENSG00000273284	down
ENSG00000270072	28.6513	-1.09898	0.377849	-2.90851	0.00363153	0.0974216		sense_intronic	43.27	-1.11145	1.11145	ENSG00000270072	down
ENSG00000200563	4.34913	-1.75777	0.743575	-2.36394	0.0180818	0.235607	RNU6-640P	snRNA	36.19	-1.10355	1.10355	ENSG00000200563	n.s.
ENSG00000173065	42.7723	-0.97262	0.319826	-3.04109	0.00235721	0.0742521	FAM222B	protein_coding	45.72	-1.09837	1.09837	ENSG00000173065	n.s.
ENSG00000201003	9.61458	-1.35306	0.513722	-2.63384	0.00844265	0.156105		snoRNA	47.79	-1.09136	1.09136	ENSG00000201003	n.s.
ENSG00000238015	13.6411	-1.20258	0.434269	-2.76921	0.0056192	0.123987		processed_pseudogene	42.92	-1.09029	1.09029	ENSG00000238015	n.s.
ENSG00000265093	20.4054	-1.12224	0.394178	-2.84704	0.00441279	0.108742	RN7SL246P	misc_RNA	50	-1.08139	1.08139	ENSG00000265093	n.s.
ENSG00000136826	78.8147	0.955724	0.314345	3.04036	0.00236293	0.0742641	KLF4	protein_coding	56.93	1.07922	1.07922	ENSG00000136826	n.s.
ENSG00000278886	65.4465	-0.910809	0.29408	-3.09715	0.00195392	0.0661907		TEC	38.27	-1.07403	1.07403	ENSG00000278886	n.s.
ENSG00000257818	65.3277	-0.878956	0.279489	-3.14486	0.00166164	0.0602474	C1GALT1P1	processed_pseudogene	37.83	-1.07238	1.07238	ENSG00000257818	n.s.
ENSG00000225750	16.3198	-1.11941	0.394363	-2.83853	0.00453214	0.11051		lincRNA	47.46	-1.07083	1.07083	ENSG00000225750	n.s.
ENSG00000236723	75.0037	-0.864037	0.273068	-3.16418	0.0015552	0.0577413		antisense	47.26	-1.07012	1.07012	ENSG00000236723	n.s.
ENSG00000163263	10.2421	-1.28469	0.480243	-2.67509	0.00747083	0.147124	C1orf189	protein_coding	46.57	-1.06927	1.06927	ENSG00000163263	n.s.
ENSG00000122644	660.477	0.728444	0.213231	3.41622	0.000634975	0.0341342	ARL4A	protein_coding	42.68	1.06849	1.06849	ENSG00000122644	n.s.
ENSG00000163738	548.77	0.742565	0.219563	3.38202	0.000719562	0.0365637	MTHFD2L	protein_coding	36.15	1.06703	1.06703	ENSG00000163738	n.s.
ENSG00000200997	91.7737	0.886242	0.284127	3.11918	0.00181357	0.0629683	RNU1-85P	snRNA	41.46	1.06427	1.06427	ENSG00000200997	n.s.
ENSG00000211491	5.89263	-1.52262	0.618687	-2.46105	0.013853	0.200076	MIR320D1	miRNA	47.92	-1.06402	1.06402	ENSG00000211491	n.s.
ENSG00000183570	77.8647	-0.856973	0.271106	-3.16103	0.00157212	0.0580601	PCBP3	protein_coding	46.92	-1.05932	1.05932	ENSG00000183570	n.s.
ENSG00000278743	87.9798	0.89274	0.287906	3.1008	0.00192996	0.0655386		lincRNA	60.14	1.05656	1.05656	ENSG00000278743	n.s.
ENSG00000254678	10.2341	1.41467	0.556602	2.54162	0.011034	0.179261		processed_pseudogene	58.8	1.05607	1.05607	ENSG00000254678	n.s.
ENSG00000246863	135.475	0.845812	0.266493	3.17387	0.00150423	0.0564513		lincRNA	41.23	1.05585	1.05585	ENSG00000246863	n.s.
ENSG00000197362	132.136	-0.857259	0.271991	-3.15179	0.00162271	0.0591804	ZNF786	protein_coding	46.13	-1.05256	1.05256	ENSG00000197362	n.s.
ENSG00000166435	30.9722	-1.04473	0.359946	-2.90248	0.00370222	0.0987472	XRRA1	protein_coding	41.82	-1.05045	1.05045	ENSG00000166435	down
ENSG00000266852	39.2689	0.974362	0.32711	2.9787	0.00289474	0.083791	MIR4482	miRNA	48.57	1.0492	1.0492	ENSG00000266852	n.s.
ENSG00000138606	1810.03	-0.754307	0.227592	-3.3143	0.000918732	0.0413965	SHF	protein_coding	50.88	-1.04323	1.04323	ENSG00000138606	n.s.
ENSG00000242182	15.4093	-1.19856	0.44081	-2.71899	0.00654807	0.134874	RN7SL745P	misc_RNA	50.84	-1.04283	1.04283	ENSG00000242182	n.s.
ENSG00000258650	7.8019	-1.39637	0.550359	-2.5372	0.0111742	0.17986	HSBP1P1	processed_pseudogene	46.39	-1.04039	1.04039	ENSG00000258650	n.s.
ENSG00000230629	193.821	0.99464	0.337692	2.9454	0.00322533	0.0899927	RPS23P8	processed_pseudogene	43.64	1.04019	1.04019	ENSG00000230629	n.s.
ENSG00000237082	26.6882	-1.04765	0.362723	-2.88829	0.00387348	0.101756	COX5BP6	processed_pseudogene	52.25	-1.03973	1.03973	ENSG00000237082	n.s.
ENSG00000229127	188.991	-0.84958	0.270047	-3.14604	0.00165496	0.0601619		antisense	37.9	-1.03706	1.03706	ENSG00000229127	n.s.
ENSG00000213442	322.006	1.00459	0.343362	2.92575	0.00343627	0.0936266	RPL18AP3	processed_pseudogene	60.23	1.03332	1.03332	ENSG00000213442	up
ENSG00000234851	270.634	0.946805	0.316063	2.99562	0.00273888	0.0813079	RPL23AP42	processed_pseudogene	49.26	1.03189	1.03189	ENSG00000234851	n.s.
ENSG00000199460	6.06268	-1.51135	0.618969	-2.44172	0.0146176	0.207887	RNU6-1216P	snRNA	40.19	-1.031	1.031	ENSG00000199460	n.s.
ENSG00000245059	30.3023	1.17261	0.429462	2.73041	0.0063255	0.132436		lincRNA	48.28	1.02954	1.02954	ENSG00000245059	n.s.
ENSG00000227034	20.7054	1.04628	0.363884	2.87533	0.00403612	0.103805		processed_pseudogene	43.97	1.02932	1.02932	ENSG00000227034	n.s.
ENSG00000223825	14.2026	-1.13654	0.41081	-2.76659	0.00566461	0.124398	DAZAP2P1	processed_pseudogene	54.87	-1.02878	1.02878	ENSG00000223825	n.s.
ENSG00000111252	184.588	-0.809337	0.253373	-3.19425	0.00140193	0.053624	SH2B3	protein_coding	54.02	-1.02838	1.02838	ENSG00000111252	n.s.
ENSG00000140534	2096.26	-0.733552	0.219969	-3.33479	0.000853626	0.0396507	TICRR	protein_coding	42.67	-1.02826	1.02826	ENSG00000140534	n.s.
ENSG00000163110	148.733	0.828019	0.261591	3.16532	0.00154914	0.0576703	PDLIM5	protein_coding	36.89	1.02595	1.02595	ENSG00000163110	n.s.
ENSG00000201136	5.84287	-1.55813	0.647536	-2.40624	0.0161177	0.219791	RNU6-353P	snRNA	38.89	-1.02523	1.02523	ENSG00000201136	n.s.
ENSG00000141858	574.877	-0.78582	0.243837	-3.22272	0.00126979	0.050949	SAMD1	protein_coding	64.37	-1.01596	1.01596	ENSG00000141858	n.s.
ENSG00000254409	17.2025	-1.09307	0.390957	-2.79588	0.00517587	0.117751		sense_overlapping	48.33	-1.0155	1.0155	ENSG00000254409	n.s.
ENSG00000238731	3.88017	-1.7293	0.752625	-2.2977	0.021579	0.258781	RNU7-90P	snRNA	43.55	-1.01522	1.01522	ENSG00000238731	n.s.
ENSG00000260576	17.4151	-1.1515	0.421078	-2.73464	0.00624477	0.13218	EIF5A2P1	processed_pseudogene	40.87	-1.01198	1.01198	ENSG00000260576	n.s.
ENSG00000229623	34.8306	-0.958438	0.324247	-2.95589	0.00311765	0.0884054	METTL21AP1	processed_pseudogene	46.93	-1.00974	1.00974	ENSG00000229623	n.s.
ENSG00000212371	28.5554	-1.00943	0.34919	-2.89078	0.00384292	0.101335		snoRNA	41.83	-1.00362	1.00362	ENSG00000212371	n.s.
ENSG00000266289	20.4717	-1.03165	0.361118	-2.85684	0.00427885	0.107148		lincRNA	31.92	-1.00072	1.00072	ENSG00000266289	n.s.
ENSG00000204196	279.232	0.998965	0.344628	2.89867	0.00374746	0.0997626	RPL12P16	processed_pseudogene	51.81	0.999996	0.999996	ENSG00000204196	n.s.
ENSG00000167992	114.256	-0.809069	0.256278	-3.157	0.00159403	0.0585587	VWCE	protein_coding	51.58	-0.997103	0.997103	ENSG00000167992	n.s.
ENSG00000261291	39.1332	-0.975073	0.334006	-2.91933	0.00350789	0.09502		sense_intronic	44.24	-0.996705	0.996705	ENSG00000261291	n.s.
ENSG00000275745	7.73203	1.61268	0.686318	2.34975	0.0187858	0.241064		misc_RNA	41.44	0.99642	0.99642	ENSG00000275745	n.s.
ENSG00000272148	25.52	-1.03019	0.361352	-2.85093	0.00435909	0.108185		antisense	42.5	-0.994995	0.994995	ENSG00000272148	n.s.
ENSG00000230732	137.946	-0.809706	0.256918	-3.15161	0.00162371	0.0591804		sense_intronic	39.19	-0.994175	0.994175	ENSG00000230732	n.s.
ENSG00000102786	4400.68	-0.690657	0.204364	-3.37954	0.000726063	0.0367599	INTS6	protein_coding	36.13	-0.990834	0.990834	ENSG00000102786	n.s.
ENSG00000107929	869.508	-0.788822	0.248016	-3.18053	0.00147006	0.0555976	LARP4B	protein_coding	42.7	-0.989927	0.989927	ENSG00000107929	n.s.
ENSG00000236184	30.6208	-1.02496	0.359741	-2.84915	0.00438363	0.108407	TCEA1P4	processed_pseudogene	41.59	-0.989022	0.989022	ENSG00000236184	n.s.
ENSG00000279792	214.722	-0.722229	0.219197	-3.29489	0.000984617	0.0431095		TEC	56.49	-0.986151	0.986151	ENSG00000279792	n.s.
ENSG00000248476	35.6394	-0.936696	0.317335	-2.95176	0.00315973	0.0891475	BACH1-IT1	sense_intronic	43.74	-0.983428	0.983428	ENSG00000248476	n.s.
ENSG00000207109	19.6451	-1.15031	0.425749	-2.70186	0.00689536	0.139675	SNORD38C	snoRNA	34.78	-0.983381	0.983381	ENSG00000207109	n.s.
ENSG00000276043	1625.33	-0.743404	0.228583	-3.25223	0.00114503	0.0478745	UHRF1	protein_coding	52.99	-0.981215	0.981215	ENSG00000276043	n.s.
ENSG00000233072	14.8181	-1.12603	0.414344	-2.71763	0.00657512	0.134874	RPS15AP6	processed_pseudogene	41.3	-0.979732	0.979732	ENSG00000233072	n.s.
ENSG00000230002	306.985	-0.763219	0.23758	-3.21248	0.00131597	0.0520479	ALMS1-IT1	sense_intronic	37.16	-0.979665	0.979665	ENSG00000230002	n.s.
ENSG00000180611	229.525	-0.841362	0.273371	-3.07773	0.00208584	0.0686075	MB21D2	protein_coding	42.73	-0.979033	0.979033	ENSG00000180611	n.s.
ENSG00000240233	10.989	-1.28039	0.497459	-2.57385	0.0100572	0.171948	RN7SL587P	misc_RNA	55.87	-0.978988	0.978988	ENSG00000240233	n.s.
ENSG00000239291	113.027	-0.840223	0.273045	-3.07723	0.00208932	0.0686075		processed_pseudogene	58.28	-0.977707	0.977707	ENSG00000239291	n.s.
ENSG00000204842	570.549	-0.748821	0.231177	-3.23916	0.00119882	0.0495285	ATXN2	protein_coding	41.99	-0.977319	0.977319	ENSG00000204842	n.s.
ENSG00000277382	10.8933	1.28045	0.498255	2.56987	0.0101737	0.172742		antisense	58.74	0.976473	0.976473	ENSG00000277382	n.s.
ENSG00000199331	16.6489	-1.10469	0.402997	-2.74119	0.00612175	0.130769		misc_RNA	44.12	-0.975989	0.975989	ENSG00000199331	n.s.
ENSG00000252985	11.9809	-1.21791	0.464243	-2.62343	0.008705	0.158018		snoRNA	43.59	-0.975902	0.975902	ENSG00000252985	n.s.
ENSG00000281910	25.2839	-1.02624	0.364066	-2.81882	0.00482007	0.112851	SNORA50A	snoRNA	43.38	-0.972354	0.972354	ENSG00000281910	n.s.
ENSG00000078549	1486.38	-0.718648	0.218776	-3.28486	0.00102033	0.0443939	ADCYAP1R1	protein_coding	51.89	-0.972098	0.972098	ENSG00000078549	n.s.
ENSG00000219433	43.5968	-0.929567	0.315819	-2.94335	0.00324678	0.0904097	BTBD10P2	processed_pseudogene	44.41	-0.970268	0.970268	ENSG00000219433	n.s.
ENSG00000137496	145.447	-0.777722	0.24523	-3.17139	0.0015171	0.056779	IL18BP	protein_coding	57.03	-0.968895	0.968895	ENSG00000137496	n.s.
ENSG00000232082	44.6133	-1.0172	0.359801	-2.82712	0.00469689	0.111596	RPS6KA2-IT1	sense_intronic	53.76	-0.96873	0.96873	ENSG00000232082	n.s.
ENSG00000103248	67.7074	-0.845447	0.276676	-3.05573	0.0022451	0.0716938	MTHFSD	protein_coding	49.14	-0.96763	0.96763	ENSG00000103248	n.s.
ENSG00000252947	45.0547	0.920083	0.311969	2.94928	0.00318516	0.0894093	SCARNA1	scaRNA	40.36	0.964814	0.964814	ENSG00000252947	n.s.
ENSG00000207290	4.19521	-1.69232	0.745743	-2.2693	0.02325	0.269183		misc_RNA	40.35	-0.96454	0.96454	ENSG00000207290	n.s.
ENSG00000274124	10.6655	-1.27293	0.496809	-2.5622	0.0104011	0.174827		antisense	43.27	-0.964102	0.964102	ENSG00000274124	n.s.
ENSG00000207864	51.1114	-0.932052	0.317635	-2.93435	0.0033425	0.0924471	MIR27B	miRNA	47.42	-0.963841	0.963841	ENSG00000207864	n.s.
ENSG00000199787	6.16309	-1.47317	0.614485	-2.39741	0.0165113	0.223191	SNORA80C	snoRNA	54.81	-0.959511	0.959511	ENSG00000199787	n.s.
ENSG00000264292	5.85594	-1.48464	0.621705	-2.38801	0.0169398	0.226129	MIR2467	miRNA	60.49	-0.958548	0.958548	ENSG00000264292	n.s.
ENSG00000116652	105.509	-0.830406	0.270699	-3.06763	0.00215761	0.0701184	DLEU2L	sense_intronic	35.86	-0.958428	0.958428	ENSG00000116652	n.s.
ENSG00000219470	61.7437	-0.867112	0.288255	-3.00814	0.00262851	0.0788277		processed_pseudogene	60.77	-0.956703	0.956703	ENSG00000219470	n.s.
ENSG00000280010	61.1657	-0.857358	0.283703	-3.02203	0.00251085	0.0766636		TEC	38.67	-0.956306	0.956306	ENSG00000280010	n.s.
ENSG00000260035	219.662	-0.75069	0.23462	-3.1996	0.00137616	0.0532231		sense_intronic	50	-0.956304	0.956304	ENSG00000260035	n.s.
ENSG00000267248	68.2994	-0.847025	0.278977	-3.03618	0.00239595	0.0744618		processed_transcript	47.27	-0.955501	0.955501	ENSG00000267248	n.s.
ENSG00000127366	32.2123	-0.974366	0.339494	-2.87006	0.00410397	0.104804	TAS2R5	protein_coding	48.39	-0.954511	0.954511	ENSG00000127366	n.s.
ENSG00000148331	612.435	-0.785604	0.250235	-3.13947	0.00169255	0.0610501	ASB6	protein_coding	58.84	-0.953969	0.953969	ENSG00000148331	n.s.
ENSG00000242876	9.1109	-1.30862	0.522436	-2.50485	0.0122505	0.186773	RN7SL812P	misc_RNA	52.69	-0.953575	0.953575	ENSG00000242876	n.s.
ENSG00000264448	25.7078	1.14058	0.425934	2.67784	0.00740986	0.14613		lincRNA	52.48	0.952685	0.952685	ENSG00000264448	n.s.
ENSG00000279265	13.5882	-1.14185	0.426935	-2.67453	0.00748341	0.147163		TEC	39.48	-0.95025	0.95025	ENSG00000279265	n.s.
ENSG00000153714	71.3472	0.828137	0.270547	3.06097	0.00220619	0.0712304	LURAP1L	protein_coding	36.85	0.950151	0.950151	ENSG00000153714	n.s.
ENSG00000259891	77.3786	-0.806202	0.26043	-3.09566	0.00196375	0.0663624		antisense	48.41	-0.949769	0.949769	ENSG00000259891	n.s.
ENSG00000265727	36.5804	-0.9527	0.330402	-2.88345	0.00393343	0.102599	RN7SL648P	misc_RNA	53.16	-0.942084	0.942084	ENSG00000265727	n.s.
ENSG00000238123	20.9263	-1.0743	0.393895	-2.72738	0.00638404	0.132862	MID1IP1-AS1	antisense	46.07	-0.941729	0.941729	ENSG00000238123	n.s.
ENSG00000215957	4.08354	1.58737	0.688202	2.30654	0.0210803	0.255337	MIR300	miRNA	43.37	0.941128	0.941128	ENSG00000215957	n.s.
ENSG00000129173	368.302	-0.71406	0.219945	-3.24654	0.00116817	0.0485504	E2F8	protein_coding	41.92	-0.938137	0.938137	ENSG00000129173	n.s.
ENSG00000168646	673.47	-0.724279	0.224449	-3.22692	0.00125131	0.0507931	AXIN2	protein_coding	51.32	-0.937358	0.937358	ENSG00000168646	n.s.
ENSG00000240445	161.19	-0.81156	0.264507	-3.0682	0.00215354	0.0701184	FOXO3B	processed_pseudogene	60.32	-0.936677	0.936677	ENSG00000240445	n.s.
ENSG00000203804	404.074	0.685402	0.20796	3.29583	0.000981327	0.043101	ADAMTSL4-AS1	processed_transcript	48.94	0.935925	0.935925	ENSG00000203804	n.s.
ENSG00000185630	150.709	-0.776244	0.248283	-3.12645	0.00176929	0.0626537	PBX1	protein_coding	41.67	-0.933863	0.933863	ENSG00000185630	n.s.
ENSG00000280184	139.318	-0.848243	0.282351	-3.00421	0.00266272	0.0795559		TEC	45.01	-0.932496	0.932496	ENSG00000280184	n.s.
ENSG00000207978	2.63424	-1.96404	0.932264	-2.10675	0.0351395	0.335561	MIR154	miRNA	40.48	-0.931406	0.931406	ENSG00000207978	n.s.
ENSG00000267698	38.5902	-0.95705	0.334601	-2.86027	0.00423276	0.106466		antisense	51.74	-0.931008	0.931008	ENSG00000267698	n.s.
ENSG00000259330	776.228	-0.773305	0.24746	-3.12497	0.00177823	0.0626537	INAFM2	protein_coding	56.16	-0.930327	0.930327	ENSG00000259330	n.s.
ENSG00000178951	252.471	-0.773115	0.247333	-3.1258	0.0017732	0.0626537	ZBTB7A	protein_coding	62.12	-0.930099	0.930099	ENSG00000178951	n.s.
ENSG00000078687	334.908	-0.768957	0.246179	-3.12356	0.00178675	0.0626622	TNRC6C	protein_coding	42.22	-0.925051	0.925051	ENSG00000078687	n.s.
ENSG00000168826	106.067	-0.857493	0.287856	-2.9789	0.00289287	0.083791	ZBTB49	protein_coding	43.97	-0.92335	0.92335	ENSG00000168826	n.s.
ENSG00000076650	281.092	-0.833616	0.277165	-3.00766	0.00263269	0.0788277	GPATCH1	protein_coding	45.71	-0.919746	0.919746	ENSG00000076650	n.s.
ENSG00000242071	266.772	0.962877	0.339766	2.83394	0.00459778	0.111137	RPL7AP6	processed_pseudogene	53.06	0.91872	0.91872	ENSG00000242071	n.s.
ENSG00000224877	1149.88	-0.840203	0.28037	-2.99676	0.00272865	0.0811772	NDUFAF8	protein_coding	58.49	-0.916297	0.916297	ENSG00000224877	n.s.
ENSG00000272077	160.484	-0.80146	0.262556	-3.05253	0.00226924	0.0721339		lincRNA	41.53	-0.915155	0.915155	ENSG00000272077	n.s.
ENSG00000267649	46.2021	-0.928005	0.322649	-2.8762	0.00402491	0.103805		lincRNA	48.38	-0.912956	0.912956	ENSG00000267649	n.s.
ENSG00000155363	63.0768	-0.850801	0.286254	-2.97219	0.00295687	0.0854118	MOV10	protein_coding	48.61	-0.909065	0.909065	ENSG00000155363	n.s.
ENSG00000074047	59.2759	-0.896347	0.307925	-2.91092	0.00360361	0.0968593	GLI2	protein_coding	52.42	-0.908769	0.908769	ENSG00000074047	n.s.
ENSG00000070159	86.1475	-0.922117	0.320299	-2.87892	0.00399034	0.103652	PTPN3	protein_coding	45.34	-0.907752	0.907752	ENSG00000070159	n.s.
ENSG00000267222	19.4596	-1.15546	0.444422	-2.59992	0.00932455	0.163921		sense_intronic	38.89	-0.907459	0.907459	ENSG00000267222	n.s.
ENSG00000266146	9.67369	-1.26216	0.506824	-2.49032	0.0127628	0.19169	MIR5190	miRNA	61.25	-0.905472	0.905472	ENSG00000266146	n.s.
ENSG00000240457	8.83108	-1.46201	0.621787	-2.3513	0.0187081	0.24051	RN7SL472P	misc_RNA	53.24	-0.904787	0.904787	ENSG00000240457	n.s.
ENSG00000215030	240.761	0.945684	0.33336	2.83683	0.0045564	0.110713		processed_pseudogene	61.32	0.903885	0.903885	ENSG00000215030	n.s.
ENSG00000255142	13.303	-1.18307	0.459945	-2.5722	0.0101055	0.172184		lincRNA	59.44	-0.903874	0.903874	ENSG00000255142	n.s.
ENSG00000073712	1501.38	-0.809531	0.267973	-3.02094	0.00251992	0.0767186	FERMT2	protein_coding	39.3	-0.902707	0.902707	ENSG00000073712	n.s.
ENSG00000200086	30.4494	-1.08949	0.408593	-2.66645	0.0076657	0.14858	RNU6-433P	snRNA	36.54	-0.902141	0.902141	ENSG00000200086	n.s.
ENSG00000259326	76.2024	-0.86262	0.292838	-2.94572	0.00322205	0.0899927		antisense	36.31	-0.902122	0.902122	ENSG00000259326	n.s.
ENSG00000111249	470.319	-0.747155	0.238749	-3.12946	0.0017513	0.0623616	CUX2	protein_coding	49.28	-0.900384	0.900384	ENSG00000111249	n.s.
ENSG00000222267	6.15023	-1.40747	0.592698	-2.37468	0.0175642	0.23114	RNU6-892P	snRNA	34.34	-0.895324	0.895324	ENSG00000222267	n.s.
ENSG00000219150	8.9515	-1.8952	0.900892	-2.10369	0.0354057	0.337177		processed_pseudogene	47.6	-0.894801	0.894801	ENSG00000219150	n.s.
ENSG00000231697	28.5042	-0.963944	0.345053	-2.79361	0.00521237	0.118034	NANOGP5	transcribed_processed_pseudogene	46.86	-0.894531	0.894531	ENSG00000231697	n.s.
ENSG00000251456	77.8321	0.841241	0.284308	2.9589	0.00308738	0.0880852		sense_intronic	32.97	0.887591	0.887591	ENSG00000251456	n.s.
ENSG00000159082	217.389	-0.777115	0.254527	-3.05317	0.00226438	0.0721339	SYNJ1	protein_coding	38.08	-0.887357	0.887357	ENSG00000159082	n.s.
ENSG00000207034	16.8396	-1.10421	0.420473	-2.62611	0.00863679	0.157676		misc_RNA	41.03	-0.885832	0.885832	ENSG00000207034	n.s.
ENSG00000263266	477.656	0.966435	0.348102	2.7763	0.00549823	0.121898	RPS7P1	processed_pseudogene	47.52	0.883326	0.883326	ENSG00000263266	n.s.
ENSG00000143344	199.772	-0.732917	0.234046	-3.1315	0.00173913	0.062358	RGL1	protein_coding	39.98	-0.883244	0.883244	ENSG00000143344	n.s.
ENSG00000200090	22.158	-1.03041	0.381416	-2.70154	0.00690198	0.139675		misc_RNA	44.44	-0.880878	0.880878	ENSG00000200090	n.s.
ENSG00000140470	215.144	-0.743951	0.239903	-3.10105	0.00192836	0.0655386	ADAMTS17	protein_coding	46.62	-0.880468	0.880468	ENSG00000140470	n.s.
ENSG00000109118	402.742	-0.722162	0.229796	-3.14263	0.00167439	0.060552	PHF12	protein_coding	46.18	-0.879501	0.879501	ENSG00000109118	n.s.
ENSG00000127418	118.38	-0.815778	0.273675	-2.98083	0.0028747	0.0837061	FGFRL1	protein_coding	66.74	-0.878791	0.878791	ENSG00000127418	n.s.
ENSG00000272533	100.627	0.779658	0.257246	3.03079	0.00243917	0.0749681	SNORA28	snoRNA	41.27	0.877211	0.877211	ENSG00000272533	n.s.
ENSG00000207493	15.2945	-1.12026	0.431968	-2.59339	0.0095036	0.165192	SNORA46	snoRNA	43.7	-0.876056	0.876056	ENSG00000207493	n.s.
ENSG00000142733	11.0348	-1.3451	0.561237	-2.39667	0.0165449	0.223429	MAP3K6	protein_coding	60.79	-0.875472	0.875472	ENSG00000142733	n.s.
ENSG00000223086	7.90417	1.31873	0.545661	2.41675	0.0156598	0.216946	RNA5SP155	rRNA	51.16	0.87517	0.87517	ENSG00000223086	n.s.
ENSG00000228415	14.7728	-1.18601	0.471213	-2.51694	0.0118381	0.183252	PTMAP1	processed_pseudogene	50.46	-0.874032	0.874032	ENSG00000228415	n.s.
ENSG00000236153	37.3453	1.05452	0.395213	2.66824	0.00762491	0.148478		antisense	46.54	0.873504	0.873504	ENSG00000236153	n.s.
ENSG00000144802	130.178	0.776258	0.25632	3.02848	0.00245791	0.0752628	NFKBIZ	protein_coding	40.23	0.872063	0.872063	ENSG00000144802	n.s.
ENSG00000170385	903.835	0.726067	0.232731	3.11977	0.0018099	0.0629683	SLC30A1	protein_coding	38.51	0.871918	0.871918	ENSG00000170385	n.s.
ENSG00000279555	513.619	-0.757633	0.247614	-3.05974	0.00221532	0.0712304		TEC	49.86	-0.869258	0.869258	ENSG00000279555	n.s.
ENSG00000236255	12.246	-1.16427	0.457893	-2.54266	0.0110013	0.179261		lincRNA	48.08	-0.869142	0.869142	ENSG00000236255	n.s.
ENSG00000265800	117.872	-0.784173	0.260187	-3.01388	0.00257931	0.0780049		sense_intronic	43.68	-0.868769	0.868769	ENSG00000265800	n.s.
ENSG00000199855	5.98722	-1.39694	0.59295	-2.35591	0.0184773	0.238865	RNU6-490P	snRNA	39.25	-0.868682	0.868682	ENSG00000199855	n.s.
ENSG00000234202	7.78265	-1.64865	0.751514	-2.19378	0.0282516	0.297291		processed_pseudogene	50.64	-0.868541	0.868541	ENSG00000234202	n.s.
ENSG00000229692	60.7324	-0.946525	0.340425	-2.78042	0.0054289	0.120938	SOS1-IT1	sense_intronic	38.13	-0.868376	0.868376	ENSG00000229692	n.s.
ENSG00000253509	8.53219	-1.26025	0.51515	-2.44637	0.0144302	0.206063		sense_intronic	48.86	-0.864532	0.864532	ENSG00000253509	n.s.
ENSG00000235313	20.2624	-1.01272	0.375089	-2.69995	0.006935	0.140139	HM13-IT1	sense_intronic	52.69	-0.864297	0.864297	ENSG00000235313	n.s.
ENSG00000228079	14.863	-1.42565	0.612371	-2.32809	0.0199075	0.248851		lincRNA	39.55	-0.861181	0.861181	ENSG00000228079	n.s.
ENSG00000149115	844.965	-0.723215	0.232738	-3.10742	0.00188729	0.0647722	TNKS1BP1	protein_coding	55.55	-0.859622	0.859622	ENSG00000149115	n.s.
ENSG00000223764	238.966	-0.825584	0.281272	-2.93518	0.00333352	0.0924471		lincRNA	61.68	-0.853741	0.853741	ENSG00000223764	n.s.
ENSG00000162396	93.7496	-0.881948	0.309077	-2.85349	0.00432415	0.107998	PARS2	protein_coding	49.77	-0.852477	0.852477	ENSG00000162396	n.s.
ENSG00000169955	251.432	-0.69252	0.219606	-3.15347	0.00161344	0.0591154	ZNF747	protein_coding	57.48	-0.850622	0.850622	ENSG00000169955	n.s.
ENSG00000229054	22.2832	-1.04932	0.397352	-2.64079	0.00827139	0.154788	RPS29P14	processed_pseudogene	52.63	-0.850225	0.850225	ENSG00000229054	n.s.
ENSG00000127152	708.2	-0.740172	0.241827	-3.06075	0.00220783	0.0712304	BCL11B	protein_coding	50.77	-0.849225	0.849225	ENSG00000127152	n.s.
ENSG00000183864	317.256	-0.73901	0.241581	-3.05906	0.00222035	0.0712304	TOB2	protein_coding	51.46	-0.847892	0.847892	ENSG00000183864	n.s.
ENSG00000279801	74.1523	-0.777225	0.259863	-2.99091	0.0027815	0.0820485		TEC	53.69	-0.844012	0.844012	ENSG00000279801	n.s.
ENSG00000267144	19.5057	1.11709	0.436854	2.55712	0.0105544	0.17575		lincRNA	39.12	0.843518	0.843518	ENSG00000267144	n.s.
ENSG00000234383	35.7579	-0.869834	0.304986	-2.85205	0.00434381	0.107998	CTBP2P8	processed_pseudogene	55.86	-0.840769	0.840769	ENSG00000234383	n.s.
ENSG00000249471	113.154	-0.812642	0.277342	-2.93011	0.00338842	0.0926855	ZNF324B	protein_coding	58.99	-0.839449	0.839449	ENSG00000249471	n.s.
ENSG00000254522	12.9256	-1.19536	0.485278	-2.46325	0.0137682	0.199953		processed_pseudogene	51.34	-0.835644	0.835644	ENSG00000254522	n.s.
ENSG00000252452	12.7514	-1.10577	0.432334	-2.55767	0.0105375	0.175705	RNU6-107P	snRNA	44.12	-0.835094	0.835094	ENSG00000252452	n.s.
ENSG00000265213	32.4931	0.942808	0.344594	2.73599	0.00621922	0.131997	MIR3684	miRNA	36.49	0.829139	0.829139	ENSG00000265213	n.s.
ENSG00000264160	11.1494	-1.15165	0.462792	-2.48849	0.0128286	0.191814	MIR4762	miRNA	44	-0.825873	0.825873	ENSG00000264160	n.s.
ENSG00000199886	9.67251	-1.26438	0.527185	-2.39836	0.0164688	0.223049	RNU6-249P	snRNA	43.14	-0.823868	0.823868	ENSG00000199886	n.s.
ENSG00000170604	260.653	-0.742971	0.24655	-3.01347	0.00258279	0.0780049	IRF2BP1	protein_coding	68.49	-0.823121	0.823121	ENSG00000170604	n.s.
ENSG00000264916	19.7144	-1.06118	0.410281	-2.58646	0.00969678	0.167712	RN7SL230P	misc_RNA	55.12	-0.822873	0.822873	ENSG00000264916	n.s.
ENSG00000255837	75.4086	-0.874936	0.31145	-2.80924	0.00496589	0.114851	TAS2R20	protein_coding	34.76	-0.822323	0.822323	ENSG00000255837	n.s.
ENSG00000221287	3.50379	-1.7298	0.820693	-2.10773	0.0350542	0.335534	MIR1289-2	miRNA	53.15	-0.820382	0.820382	ENSG00000221287	n.s.
ENSG00000225224	76.8683	-0.783144	0.265833	-2.946	0.00321913	0.0899927	RPS27AP12	processed_pseudogene	44.09	-0.819006	0.819006	ENSG00000225224	n.s.
ENSG00000207003	11.3972	-1.28661	0.542397	-2.37209	0.0176878	0.232108	RNU6-611P	snRNA	42.31	-0.816113	0.816113	ENSG00000207003	n.s.
ENSG00000145685	259.519	-0.777083	0.26329	-2.95143	0.00316303	0.0891475	LHFPL2	protein_coding	43.31	-0.815852	0.815852	ENSG00000145685	n.s.
ENSG00000206965	4.24005	-1.5315	0.696148	-2.19996	0.02781	0.293498	RNU6-5P	snRNA	45.79	-0.815361	0.815361	ENSG00000206965	n.s.
ENSG00000275004	183.227	-0.756883	0.253802	-2.98218	0.00286204	0.0837061	ZNF280B	protein_coding	41.55	-0.815347	0.815347	ENSG00000275004	n.s.
ENSG00000173705	698.125	-0.788257	0.2688	-2.93251	0.00336237	0.0924471	SUSD5	protein_coding	41.61	-0.815142	0.815142	ENSG00000173705	n.s.
ENSG00000258748	25.2977	-1.03518	0.397763	-2.60249	0.00925483	0.163314		antisense	65.82	-0.81466	0.81466	ENSG00000258748	n.s.
ENSG00000257023	36.0889	0.981916	0.368576	2.66408	0.0077199	0.14887		antisense	38.09	0.812234	0.812234	ENSG00000257023	n.s.
ENSG00000116273	145.019	-0.799872	0.274658	-2.91225	0.00358833	0.096635	PHF13	protein_coding	54.99	-0.811763	0.811763	ENSG00000116273	n.s.
ENSG00000267672	55.7886	-0.903008	0.327438	-2.7578	0.00581924	0.126596		sense_intronic	41.34	-0.810523	0.810523	ENSG00000267672	n.s.
ENSG00000108557	948.698	-0.697473	0.226977	-3.07288	0.00212	0.0692883	RAI1	protein_coding	56.45	-0.808608	0.808608	ENSG00000108557	n.s.
ENSG00000092820	5943.77	-0.747509	0.250322	-2.98619	0.00282478	0.083149	EZR	protein_coding	46.17	-0.807417	0.807417	ENSG00000092820	n.s.
ENSG00000273014	22.2834	-1.11834	0.447794	-2.49744	0.0125094	0.189725		lincRNA	28.6	-0.807301	0.807301	ENSG00000273014	n.s.
ENSG00000278928	390.408	-0.848602	0.300642	-2.82263	0.00476312	0.112211		TEC	41.49	-0.80614	0.80614	ENSG00000278928	n.s.
ENSG00000198406	73.4857	0.959347	0.357262	2.68527	0.00724704	0.144557	BZW1P2	processed_pseudogene	40.19	0.805815	0.805815	ENSG00000198406	n.s.
ENSG00000131149	3205.99	-0.71344	0.23511	-3.03449	0.0024094	0.0747129	GSE1	protein_coding	56.58	-0.803765	0.803765	ENSG00000131149	n.s.
ENSG00000251550	122.93	-0.773229	0.263646	-2.93283	0.0033589	0.0924471		processed_pseudogene	38.31	-0.799601	0.799601	ENSG00000251550	n.s.
ENSG00000265195	24.242	-0.972946	0.366104	-2.65756	0.00787075	0.150726	MIR4312	miRNA	59.21	-0.799578	0.799578	ENSG00000265195	n.s.
ENSG00000222276	7.46617	-1.31489	0.563447	-2.33365	0.0196139	0.247136	RNU2-33P	snRNA	38.02	-0.798223	0.798223	ENSG00000222276	n.s.
ENSG00000266276	2.73257	-1.87618	0.932475	-2.01204	0.0442156	0.375547	MIR4743	miRNA	53.62	-0.798005	0.798005	ENSG00000266276	n.s.
ENSG00000130707	4611.76	-0.84142	0.298496	-2.81886	0.00481942	0.112851	ASS1	protein_coding	55.65	-0.797242	0.797242	ENSG00000130707	n.s.
ENSG00000279583	34.5442	-0.980752	0.371024	-2.64337	0.0082086	0.154089		TEC	63.49	-0.796595	0.796595	ENSG00000279583	n.s.
ENSG00000138756	328.16	-0.775421	0.265525	-2.92034	0.00349655	0.0948975	BMP2K	protein_coding	35.68	-0.793058	0.793058	ENSG00000138756	n.s.
ENSG00000275038	106.887	-0.823783	0.289607	-2.84449	0.00444828	0.109423		protein_coding	53.55	-0.791566	0.791566	ENSG00000275038	n.s.
ENSG00000260273	39.0047	0.943648	0.351707	2.68305	0.00729539	0.145105		antisense	47.71	0.791076	0.791076	ENSG00000260273	n.s.
ENSG00000102935	355.16	-0.700554	0.230674	-3.03699	0.00238957	0.0744296	ZNF423	protein_coding	50.74	-0.790403	0.790403	ENSG00000102935	n.s.
ENSG00000159753	333.421	-0.740501	0.249266	-2.97072	0.00297101	0.0856425	CARMIL2	protein_coding	62.9	-0.790345	0.790345	ENSG00000159753	n.s.
ENSG00000218175	110.766	1.18613	0.490288	2.41926	0.0155523	0.215671		processed_pseudogene	53.91	0.79021	0.79021	ENSG00000218175	n.s.
ENSG00000215952	13.7537	-1.07227	0.426283	-2.51539	0.0118902	0.18333	MIR921	miRNA	55.36	-0.790009	0.790009	ENSG00000215952	n.s.
ENSG00000179134	132.034	-0.828506	0.292869	-2.82893	0.00467035	0.111596	SAMD4B	protein_coding	49.82	-0.789027	0.789027	ENSG00000179134	n.s.
ENSG00000238832	7.44103	-1.78854	0.878005	-2.03705	0.041645	0.362389		snoRNA	32.41	-0.788432	0.788432	ENSG00000238832	n.s.
ENSG00000218227	135.171	1.1647	0.479502	2.42898	0.0151416	0.211663		processed_pseudogene	55.16	0.785421	0.785421	ENSG00000218227	n.s.
ENSG00000273320	51.8198	0.897129	0.329198	2.72519	0.00642639	0.133345		antisense	47.11	0.785008	0.785008	ENSG00000273320	n.s.
ENSG00000151490	549.763	-0.746202	0.252994	-2.94949	0.00318302	0.0894093	PTPRO	protein_coding	37.5	-0.78248	0.78248	ENSG00000151490	n.s.
ENSG00000212418	8.37545	-1.397	0.621853	-2.24652	0.0246708	0.276341	RNY4P36	misc_RNA	38.54	-0.780304	0.780304	ENSG00000212418	n.s.
ENSG00000103199	249.456	-0.755906	0.258214	-2.92744	0.00341767	0.0933024	ZNF500	protein_coding	54.32	-0.778664	0.778664	ENSG00000103199	n.s.
ENSG00000140332	2417.42	-0.672453	0.219238	-3.06723	0.00216051	0.0701184	TLE3	protein_coding	52.15	-0.776124	0.776124	ENSG00000140332	n.s.
ENSG00000261886	11.9981	-1.23369	0.52207	-2.36308	0.0181236	0.235607		lincRNA	42.81	-0.774526	0.774526	ENSG00000261886	n.s.
ENSG00000131378	207.015	-0.748755	0.255433	-2.93132	0.00337524	0.0925067	RFTN1	protein_coding	43.5	-0.774083	0.774083	ENSG00000131378	n.s.
ENSG00000241506	78.7481	0.810689	0.285953	2.83504	0.004582	0.111137	PSMC1P1	processed_pseudogene	45.76	0.773512	0.773512	ENSG00000241506	n.s.
ENSG00000272936	59.1914	-0.809269	0.285245	-2.8371	0.00455257	0.110713		antisense	26.74	-0.773499	0.773499	ENSG00000272936	n.s.
ENSG00000263553	23.6396	0.999283	0.386646	2.58449	0.00975231	0.168254		lincRNA	42.41	0.773479	0.773479	ENSG00000263553	n.s.
ENSG00000202400	40.3654	0.874394	0.319056	2.74057	0.00613331	0.130769	SNORD82	snoRNA	37.14	0.772523	0.772523	ENSG00000202400	n.s.
ENSG00000072609	46.185	-0.932828	0.349827	-2.66654	0.00766354	0.14858	CHFR	protein_coding	48.69	-0.772418	0.772418	ENSG00000072609	n.s.
ENSG00000157450	687.41	-0.775363	0.26808	-2.89228	0.00382451	0.101168	RNF111	protein_coding	39.52	-0.771451	0.771451	ENSG00000157450	n.s.
ENSG00000269973	110.18	-0.808975	0.285724	-2.83131	0.00463572	0.111473		lincRNA	42.62	-0.770815	0.770815	ENSG00000269973	n.s.
ENSG00000197256	220.384	-0.785415	0.273433	-2.87242	0.00407337	0.104433	KANK2	protein_coding	52.98	-0.770619	0.770619	ENSG00000197256	n.s.
ENSG00000242818	8.44279	-1.33949	0.588537	-2.27596	0.0228485	0.265986	RN7SL846P	misc_RNA	54.11	-0.770392	0.770392	ENSG00000242818	n.s.
ENSG00000281469	24.8969	-0.968605	0.371321	-2.60854	0.00909303	0.161483		TEC	29.71	-0.767014	0.767014	ENSG00000281469	n.s.
ENSG00000259402	16.6583	-1.12386	0.460352	-2.4413	0.0146343	0.207912		sense_intronic	43.06	-0.766608	0.766608	ENSG00000259402	n.s.
ENSG00000279146	92.3048	-0.80237	0.283678	-2.82846	0.00467729	0.111596		TEC	55.12	-0.764138	0.764138	ENSG00000279146	n.s.
ENSG00000188394	34.7124	-0.899661	0.333793	-2.69527	0.00703319	0.141611	GPR21	protein_coding	45.81	-0.763726	0.763726	ENSG00000188394	n.s.
ENSG00000180573	900.356	-0.672886	0.2209	-3.04612	0.00231817	0.0733147	HIST1H2AC	protein_coding	41.82	-0.763597	0.763597	ENSG00000180573	n.s.
ENSG00000279306	28.7591	-1.00807	0.393306	-2.56307	0.010375	0.174827		TEC	58.41	-0.763504	0.763504	ENSG00000279306	n.s.
ENSG00000233875	15.8962	-0.995064	0.386283	-2.576	0.00999505	0.171381		antisense	53.59	-0.762257	0.762257	ENSG00000233875	n.s.
ENSG00000267376	9.62044	-1.1877	0.498609	-2.38202	0.0172179	0.228309		processed_pseudogene	47.06	-0.76188	0.76188	ENSG00000267376	n.s.
ENSG00000218730	18.7711	-1.02844	0.409003	-2.5145	0.0119202	0.183386		processed_pseudogene	44.33	-0.757581	0.757581	ENSG00000218730	n.s.
ENSG00000207194	2.56515	-2.45931	1.43588	-1.71276	0.0867569	0.492652	RNU6-1026P	snRNA	37.96	-0.756138	0.756138	ENSG00000207194	n.s.
ENSG00000184489	91.6859	-0.854793	0.312024	-2.73951	0.00615304	0.130792	PTP4A3	protein_coding	62.4	-0.75514	0.75514	ENSG00000184489	n.s.
ENSG00000199788	7.84572	-1.2354	0.528084	-2.3394	0.019315	0.245525	RNY3P2	misc_RNA	44.12	-0.753473	0.753473	ENSG00000199788	n.s.
ENSG00000272689	12.619	-1.15506	0.482204	-2.39537	0.0166035	0.223765		sense_intronic	35.95	-0.75103	0.75103	ENSG00000272689	n.s.
ENSG00000212526	4.6173	-1.58304	0.751206	-2.10734	0.0350885	0.335534	RNU6-466P	snRNA	39.81	-0.750781	0.750781	ENSG00000212526	n.s.
ENSG00000156097	22.5629	1.01806	0.404648	2.51593	0.011872	0.183252	GPR61	protein_coding	49.33	0.750263	0.750263	ENSG00000156097	n.s.
ENSG00000212499	3.40563	-1.68706	0.825867	-2.04277	0.041075	0.359904	RNA5SP300	rRNA	54.21	-0.748738	0.748738	ENSG00000212499	n.s.
ENSG00000184068	86.3399	0.817651	0.294398	2.77737	0.00548008	0.121689		antisense	56.07	0.747945	0.747945	ENSG00000184068	n.s.
ENSG00000265201	7.79574	-1.23284	0.528638	-2.33211	0.019695	0.247485	MIR4677	miRNA	46.25	-0.747657	0.747657	ENSG00000265201	n.s.
ENSG00000187634	1985.61	-0.755389	0.262046	-2.88266	0.0039433	0.102622	SAMD11	protein_coding	66.58	-0.7469	0.7469	ENSG00000187634	n.s.
ENSG00000207234	17.8175	-1.00562	0.397989	-2.52675	0.0115124	0.181823	RNU6-125P	snRNA	41.12	-0.744509	0.744509	ENSG00000207234	n.s.
ENSG00000185485	418.482	-0.716775	0.243925	-2.93851	0.00329794	0.0916512	SDHAP1	transcribed_unprocessed_pseudogene	48.24	-0.743913	0.743913	ENSG00000185485	n.s.
ENSG00000145198	236.045	-0.751055	0.260483	-2.88332	0.00393506	0.102599	VWA5B2	protein_coding	58.09	-0.742686	0.742686	ENSG00000145198	n.s.
ENSG00000135953	374.944	-0.754231	0.262245	-2.87605	0.00402684	0.103805	MFSD9	protein_coding	41.84	-0.741999	0.741999	ENSG00000135953	n.s.
ENSG00000227081	278.54	0.919891	0.349105	2.635	0.00841384	0.156105		processed_pseudogene	49.02	0.741969	0.741969	ENSG00000227081	n.s.
ENSG00000226216	72.0373	-0.84881	0.312348	-2.71751	0.00657754	0.134874	RPS12P5	processed_pseudogene	44.74	-0.738527	0.738527	ENSG00000226216	n.s.
ENSG00000272102	25.017	-0.939191	0.361344	-2.59916	0.00934521	0.163964		lincRNA	39.93	-0.7375	0.7375	ENSG00000272102	n.s.
ENSG00000232693	88.9124	-0.877693	0.327192	-2.6825	0.00730739	0.145137		sense_intronic	43.37	-0.735702	0.735702	ENSG00000232693	n.s.
ENSG00000179029	876.907	0.629386	0.204005	3.08515	0.00203449	0.0679599	TMEM107	protein_coding	49.51	0.734964	0.734964	ENSG00000179029	n.s.
ENSG00000167157	270.195	-0.896643	0.337918	-2.65343	0.00796775	0.151551	PRRX2	protein_coding	54.69	-0.734748	0.734748	ENSG00000167157	n.s.
ENSG00000064393	897.258	-0.739072	0.255768	-2.88962	0.00385713	0.101518	HIPK2	protein_coding	45.62	-0.734238	0.734238	ENSG00000064393	n.s.
ENSG00000151883	193.593	0.709461	0.241961	2.93213	0.00336642	0.0924471	PARP8	protein_coding	35.7	0.733658	0.733658	ENSG00000151883	n.s.
ENSG00000237162	14.4938	-1.00386	0.400412	-2.50706	0.0121739	0.185852		processed_pseudogene	42.78	-0.733652	0.733652	ENSG00000237162	n.s.
ENSG00000169379	285.113	-0.774422	0.274824	-2.81788	0.00483415	0.112919	ARL13B	protein_coding	36.2	-0.733558	0.733558	ENSG00000169379	n.s.
ENSG00000169136	440.496	-0.744207	0.258695	-2.87677	0.00401766	0.103805	ATF5	protein_coding	55.56	-0.732138	0.732138	ENSG00000169136	n.s.
ENSG00000138744	67.5041	-0.78687	0.281301	-2.79725	0.00515395	0.117444	NAAA	protein_coding	44.41	-0.731921	0.731921	ENSG00000138744	n.s.
ENSG00000199781	11.4597	-1.07794	0.442747	-2.43466	0.0149056	0.209839		misc_RNA	36.36	-0.730967	0.730967	ENSG00000199781	n.s.
ENSG00000249655	36.9456	-0.82535	0.301215	-2.74007	0.00614256	0.130769		antisense	43.27	-0.729193	0.729193	ENSG00000249655	n.s.
ENSG00000270012	87.6742	-0.742027	0.258377	-2.87188	0.00408041	0.104433		lincRNA	49.5	-0.728049	0.728049	ENSG00000270012	n.s.
ENSG00000137764	190.222	-0.728031	0.251435	-2.89551	0.00378547	0.100582	MAP2K5	protein_coding	39.55	-0.726195	0.726195	ENSG00000137764	n.s.
ENSG00000269038	21.3696	-1.00699	0.403882	-2.49328	0.0126567	0.19092		lincRNA	48.67	-0.724176	0.724176	ENSG00000269038	n.s.
ENSG00000273449	164.121	-0.74074	0.258426	-2.86636	0.00415228	0.105304		lincRNA	33.87	-0.724113	0.724113	ENSG00000273449	n.s.
ENSG00000107984	1498.68	-0.640961	0.211041	-3.03714	0.00238832	0.0744296	DKK1	protein_coding	43.26	-0.723167	0.723167	ENSG00000107984	n.s.
ENSG00000180828	257.918	-0.681482	0.229888	-2.96441	0.00303263	0.0868793	BHLHE22	protein_coding	53.59	-0.72311	0.72311	ENSG00000180828	n.s.
ENSG00000276103	5.50215	-1.33184	0.600712	-2.2171	0.0266164	0.287075		snRNA	44.44	-0.721862	0.721862	ENSG00000276103	n.s.
ENSG00000273742	4.85848	-1.67619	0.829274	-2.02128	0.043251	0.371106	MIR6075	miRNA	64.21	-0.721604	0.721604	ENSG00000273742	n.s.
ENSG00000177614	358.919	-0.783614	0.281407	-2.78463	0.00535891	0.120342	PGBD5	protein_coding	48.34	-0.720597	0.720597	ENSG00000177614	n.s.
ENSG00000241549	91.5908	-0.819186	0.299845	-2.73203	0.00629459	0.132436	GUSBP2	transcribed_unprocessed_pseudogene	39.56	-0.71924	0.71924	ENSG00000241549	n.s.
ENSG00000220744	39.8275	-0.895517	0.340694	-2.62851	0.00857605	0.157513	RPL5P18	processed_pseudogene	40.52	-0.718818	0.718818	ENSG00000220744	n.s.
ENSG00000276564	137.73	-0.771128	0.275393	-2.8001	0.00510872	0.116983		lincRNA	32.83	-0.718595	0.718595	ENSG00000276564	n.s.
ENSG00000274934	54.3732	0.79166	0.285962	2.7684	0.00563315	0.12408		misc_RNA	42.51	0.71748	0.71748	ENSG00000274934	n.s.
ENSG00000276116	54.0562	0.887811	0.336791	2.63609	0.00838667	0.156105	FUT8-AS1	antisense	56.67	0.716094	0.716094	ENSG00000276116	n.s.
ENSG00000223375	19.5255	-0.930339	0.36065	-2.57962	0.00989095	0.170014		processed_pseudogene	44.91	-0.715909	0.715909	ENSG00000223375	n.s.
ENSG00000262265	86.8928	-0.765282	0.272972	-2.80352	0.00505478	0.116135		sense_intronic	43.33	-0.715568	0.715568	ENSG00000262265	n.s.
ENSG00000088808	39.2306	-0.881553	0.33411	-2.63851	0.00832714	0.155351	PPP1R13B	protein_coding	44.51	-0.712898	0.712898	ENSG00000088808	n.s.
ENSG00000207016	3.63503	-1.82404	0.942334	-1.93566	0.0529088	0.406622	SNORA36C	snoRNA	41.67	-0.712852	0.712852	ENSG00000207016	n.s.
ENSG00000272335	165.949	-0.811457	0.297067	-2.73157	0.00630342	0.132436		lincRNA	35.2	-0.712455	0.712455	ENSG00000272335	n.s.
ENSG00000060709	700.552	-0.731867	0.255897	-2.86001	0.00423632	0.106466	RIMBP2	protein_coding	50.38	-0.711952	0.711952	ENSG00000060709	n.s.
ENSG00000238365	8.24365	-1.56083	0.753108	-2.07252	0.0382171	0.350082	RNU7-57P	snRNA	40	-0.711473	0.711473	ENSG00000238365	n.s.
ENSG00000266315	4.53864	-1.66685	0.826789	-2.01606	0.0437938	0.374379	MIR4668	miRNA	30	-0.711228	0.711228	ENSG00000266315	n.s.
ENSG00000259659	69.5478	-0.874105	0.330678	-2.64337	0.00820846	0.154089		sense_intronic	46.69	-0.709973	0.709973	ENSG00000259659	n.s.
ENSG00000171246	900.993	-0.717549	0.248779	-2.88428	0.00392313	0.102599	NPTX1	protein_coding	60.76	-0.709553	0.709553	ENSG00000171246	n.s.
ENSG00000261061	76.4704	-0.827576	0.306124	-2.7034	0.00686346	0.1393		sense_intronic	43.44	-0.708445	0.708445	ENSG00000261061	n.s.
ENSG00000268713	52.8435	-0.85624	0.321728	-2.66138	0.00778214	0.149575		lincRNA	40.14	-0.706518	0.706518	ENSG00000268713	n.s.
ENSG00000284031	1.70314	-2.04058	1.12544	-1.81315	0.0698085	0.451018	MIR4761	miRNA	62.2	-0.705647	0.705647	ENSG00000284031	n.s.
ENSG00000276696	7.23909	-1.22121	0.535571	-2.2802	0.0225961	0.264374		misc_RNA	35.38	-0.70559	0.70559	ENSG00000276696	n.s.
ENSG00000252317	5.23188	-1.35639	0.622094	-2.18037	0.0292304	0.302134		misc_RNA	37.63	-0.705053	0.705053	ENSG00000252317	n.s.
ENSG00000227773	26.6311	-0.871799	0.330956	-2.63419	0.00843394	0.156105	ASH1L-IT1	sense_intronic	43.24	-0.703179	0.703179	ENSG00000227773	n.s.
ENSG00000233476	221.837	0.84985	0.319417	2.66063	0.00779944	0.149575	EEF1A1P6	processed_pseudogene	48.27	0.701245	0.701245	ENSG00000233476	n.s.
ENSG00000252485	2.5289	-2.033	1.12254	-1.81107	0.0701295	0.452405		misc_RNA	48.42	-0.700315	0.700315	ENSG00000252485	n.s.
ENSG00000202361	10.5354	-1.11531	0.471877	-2.36357	0.0180997	0.235607		misc_RNA	38.38	-0.700207	0.700207	ENSG00000202361	n.s.
ENSG00000222932	3.30464	-2.2457	1.30354	-1.72277	0.0849299	0.487907	RNU6-172P	snRNA	39.78	-0.699901	0.699901	ENSG00000222932	n.s.
ENSG00000230409	51.1006	0.846498	0.318142	2.66075	0.00779663	0.149575	TCEA1P2	processed_pseudogene	41.72	0.698479	0.698479	ENSG00000230409	n.s.
ENSG00000280551	212.501	-0.722534	0.253252	-2.85303	0.00433048	0.107998		TEC	38.4	-0.698391	0.698391	ENSG00000280551	n.s.
ENSG00000138166	153.462	0.76323	0.274753	2.77788	0.00547152	0.121689	DUSP5	protein_coding	49.09	0.698163	0.698163	ENSG00000138166	n.s.
ENSG00000163673	219.08	-0.731517	0.258717	-2.82748	0.0046916	0.111596	DCLK3	protein_coding	43.39	-0.696661	0.696661	ENSG00000163673	n.s.
ENSG00000198496	190.461	-0.715657	0.250162	-2.86078	0.00422602	0.106466	NBR2	transcribed_unprocessed_pseudogene	47.53	-0.696183	0.696183	ENSG00000198496	n.s.
ENSG00000276410	556.567	-0.728412	0.257108	-2.83309	0.00461	0.111239	HIST1H2BB	protein_coding	54.07	-0.694717	0.694717	ENSG00000276410	n.s.
ENSG00000070748	1022.03	-0.689295	0.237391	-2.90362	0.00368875	0.0987472	CHAT	protein_coding	51.04	-0.693069	0.693069	ENSG00000070748	n.s.
ENSG00000199104	3.73573	-1.79754	0.935784	-1.92089	0.0547454	0.412399	MIR346	miRNA	67.37	-0.691481	0.691481	ENSG00000199104	n.s.
ENSG00000265688	74.5412	-0.816762	0.303473	-2.69138	0.00711567	0.142549	MAFG-AS1	antisense	65.54	-0.69101	0.69101	ENSG00000265688	n.s.
ENSG00000268362	281.812	-0.705469	0.24602	-2.86753	0.00413694	0.105107		lincRNA	45.45	-0.690209	0.690209	ENSG00000268362	n.s.
ENSG00000257246	39.7843	-0.847298	0.32014	-2.64664	0.00812948	0.153578	PHBP19	processed_pseudogene	51.59	-0.689422	0.689422	ENSG00000257246	n.s.
ENSG00000254676	59.765	-0.777519	0.283169	-2.74577	0.00603687	0.130381		sense_overlapping	35.34	-0.687937	0.687937	ENSG00000254676	n.s.
ENSG00000256006	54.508	-0.776362	0.282945	-2.74386	0.00607213	0.130381		sense_intronic	43.46	-0.686913	0.686913	ENSG00000256006	n.s.
ENSG00000201012	4.36433	-1.40401	0.658551	-2.13196	0.0330097	0.324413		misc_RNA	36.79	-0.686422	0.686422	ENSG00000201012	n.s.
ENSG00000139514	1631.93	-0.697535	0.242439	-2.87715	0.00401282	0.103805	SLC7A1	protein_coding	47.44	-0.686223	0.686223	ENSG00000139514	n.s.
ENSG00000106070	156.872	-0.792539	0.29216	-2.71269	0.00667404	0.13625	GRB10	protein_coding	45.52	-0.686071	0.686071	ENSG00000106070	n.s.
ENSG00000221445	2.81206	-2.01624	1.11965	-1.80079	0.0717363	0.457319	MIR1301	miRNA	62.2	-0.68508	0.68508	ENSG00000221445	n.s.
ENSG00000104756	441.802	-0.758051	0.274369	-2.76289	0.00572921	0.125421	KCTD9	protein_coding	37.3	-0.683481	0.683481	ENSG00000104756	n.s.
ENSG00000238812	3.9311	-1.53489	0.75238	-2.04005	0.0413451	0.360908	RNU7-127P	snRNA	46.77	-0.67935	0.67935	ENSG00000238812	n.s.
ENSG00000110925	655.189	-0.692778	0.24142	-2.8696	0.00410996	0.104804	CSRNP2	protein_coding	46.64	-0.678661	0.678661	ENSG00000110925	n.s.
ENSG00000115170	243.213	-0.70931	0.249842	-2.83903	0.00452507	0.11051	ACVR1	protein_coding	40.31	-0.678527	0.678527	ENSG00000115170	n.s.
ENSG00000238250	20.7589	-0.982342	0.400989	-2.4498	0.0142936	0.204322	ST6GAL2-IT1	sense_intronic	39.64	-0.677507	0.677507	ENSG00000238250	n.s.
ENSG00000040199	388.842	-0.712026	0.252126	-2.82408	0.00474159	0.111903	PHLPP2	protein_coding	41.82	-0.67725	0.67725	ENSG00000040199	n.s.
ENSG00000276365	3.71182	-1.54034	0.756818	-2.03529	0.0418219	0.363475	MIR145	miRNA	47.73	-0.67702	0.67702	ENSG00000276365	n.s.
ENSG00000264885	200.627	-0.695773	0.243372	-2.85889	0.00425133	0.106651		sense_intronic	46.1	-0.676316	0.676316	ENSG00000264885	n.s.
ENSG00000261056	167.226	-0.728499	0.260918	-2.79207	0.00523726	0.118046		transcribed_processed_pseudogene	45.32	-0.676009	0.676009	ENSG00000261056	n.s.
ENSG00000232906	82.796	-0.846559	0.323492	-2.61694	0.00887222	0.159803		processed_pseudogene	33.95	-0.674212	0.674212	ENSG00000232906	n.s.
ENSG00000229235	17.0841	-1.11018	0.475715	-2.33371	0.0196109	0.247136	RPL37P18	processed_pseudogene	56.79	-0.673951	0.673951	ENSG00000229235	n.s.
ENSG00000255571	758.118	-0.718489	0.256124	-2.80524	0.00502797	0.11571	MIR9-3HG	lincRNA	53.82	-0.672958	0.672958	ENSG00000255571	n.s.
ENSG00000225030	26.3144	-0.888216	0.347649	-2.55492	0.0106211	0.175835		sense_intronic	52.3	-0.670509	0.670509	ENSG00000225030	n.s.
ENSG00000119737	114.433	-0.853781	0.328508	-2.59896	0.00935055	0.163964	GPR75	protein_coding	44.92	-0.670432	0.670432	ENSG00000119737	n.s.
ENSG00000184260	1877.33	-0.611806	0.204369	-2.99364	0.0027567	0.0814896	HIST2H2AC	protein_coding	62.82	-0.666194	0.666194	ENSG00000184260	n.s.
ENSG00000208308	19.2628	-0.980078	0.402299	-2.4362	0.0148426	0.209376	SNORA40B	snoRNA	32.03	-0.665545	0.665545	ENSG00000208308	n.s.
ENSG00000266297	10.7298	-1.17681	0.520276	-2.26189	0.0237041	0.2721	MIR744	miRNA	54.08	-0.665215	0.665215	ENSG00000266297	n.s.
ENSG00000198121	634.019	-0.700429	0.248443	-2.81927	0.00481326	0.112851	LPAR1	protein_coding	38.26	-0.663654	0.663654	ENSG00000198121	n.s.
ENSG00000222522	8.30771	-1.1411	0.499685	-2.28364	0.0223929	0.262881	RNU6-519P	snRNA	39.81	-0.662113	0.662113	ENSG00000222522	n.s.
ENSG00000222266	4.17438	-1.45239	0.701538	-2.07029	0.0384251	0.350082	RNU6-757P	snRNA	38	-0.662042	0.662042	ENSG00000222266	n.s.
ENSG00000131873	1299.41	-0.716715	0.257082	-2.78788	0.00530538	0.119333	CHSY1	protein_coding	43.36	-0.661701	0.661701	ENSG00000131873	n.s.
ENSG00000234788	80.0121	-0.811735	0.3071	-2.64323	0.00821188	0.154089	HSPA8P3	processed_pseudogene	45.25	-0.659315	0.659315	ENSG00000234788	n.s.
ENSG00000167632	246.961	-0.696095	0.247146	-2.81654	0.00485446	0.113025	TRAPPC9	protein_coding	47.51	-0.659081	0.659081	ENSG00000167632	n.s.
ENSG00000265981	62.8126	0.79363	0.29712	2.67107	0.00756093	0.147919	MIR544B	miRNA	39.74	0.658695	0.658695	ENSG00000265981	n.s.
ENSG00000188315	186.94	-0.70956	0.254044	-2.79306	0.00522116	0.118034	C3orf62	protein_coding	48.07	-0.658466	0.658466	ENSG00000188315	n.s.
ENSG00000272438	28.9045	-0.891973	0.354361	-2.51713	0.0118316	0.183252		lincRNA	61.47	-0.65734	0.65734	ENSG00000272438	n.s.
ENSG00000182841	539.469	-0.642154	0.220076	-2.91787	0.00352426	0.0951638	RRP7BP	transcribed_unprocessed_pseudogene	54.88	-0.655979	0.655979	ENSG00000182841	n.s.
ENSG00000279672	65.0444	-0.772777	0.286838	-2.69413	0.0070573	0.141788		TEC	62.07	-0.655595	0.655595	ENSG00000279672	n.s.
ENSG00000132688	3572.08	-0.658871	0.227834	-2.89189	0.00382933	0.101168	NES	protein_coding	59	-0.655547	0.655547	ENSG00000132688	n.s.
ENSG00000260350	35.8331	-0.865643	0.338013	-2.56098	0.0104379	0.174909		antisense	57.21	-0.655455	0.655455	ENSG00000260350	n.s.
ENSG00000183779	181.996	-0.686734	0.242323	-2.83396	0.00459746	0.111137	ZNF703	protein_coding	65.89	-0.655241	0.655241	ENSG00000183779	n.s.
ENSG00000075461	251.841	-0.718357	0.25898	-2.77379	0.00554074	0.122645	CACNG4	protein_coding	52.37	-0.654674	0.654674	ENSG00000075461	n.s.
ENSG00000253816	47.2826	-0.823904	0.315504	-2.61139	0.00901751	0.160756		unprocessed_pseudogene	40.49	-0.654041	0.654041	ENSG00000253816	n.s.
ENSG00000131797	308.944	-0.703592	0.252011	-2.79191	0.00523972	0.118046	CLUHP3	transcribed_unprocessed_pseudogene	55.17	-0.652897	0.652897	ENSG00000131797	n.s.
ENSG00000201247	13.0581	1.02386	0.43093	2.37594	0.0175045	0.230964	SNORD114-13	snoRNA	45.95	0.651643	0.651643	ENSG00000201247	n.s.
ENSG00000196787	1879.4	-0.620624	0.210197	-2.95258	0.0031513	0.0891475	HIST1H2AG	protein_coding	46.8	-0.651588	0.651588	ENSG00000196787	n.s.
ENSG00000253476	17.0204	-0.958075	0.393208	-2.43656	0.0148277	0.209376		lincRNA	40.57	-0.650604	0.650604	ENSG00000253476	n.s.
ENSG00000271265	26.9705	-0.878246	0.347202	-2.5295	0.0114226	0.181687		lincRNA	36.1	-0.650495	0.650495	ENSG00000271265	n.s.
ENSG00000232450	25.7154	-0.881369	0.350178	-2.51692	0.0118386	0.183252		transcribed_processed_pseudogene	54.14	-0.649525	0.649525	ENSG00000232450	n.s.
ENSG00000160293	490.168	-0.690135	0.245766	-2.8081	0.00498349	0.115067	VAV2	protein_coding	56.31	-0.648072	0.648072	ENSG00000160293	n.s.
ENSG00000241395	21.3064	-0.930432	0.378838	-2.45602	0.0140486	0.201856	RN7SL344P	misc_RNA	55.07	-0.646612	0.646612	ENSG00000241395	n.s.
ENSG00000272330	6.42778	-1.43616	0.698697	-2.05548	0.0398323	0.355503		sense_intronic	28.48	-0.645061	0.645061	ENSG00000272330	n.s.
ENSG00000243173	28.9257	-0.843342	0.327692	-2.57358	0.0100652	0.171948	RN7SL861P	misc_RNA	52.28	-0.644822	0.644822	ENSG00000243173	n.s.
ENSG00000222255	4.71986	-1.61739	0.828881	-1.9513	0.0510215	0.399465	RNU6-101P	snRNA	41.35	-0.644566	0.644566	ENSG00000222255	n.s.
ENSG00000231729	12.6317	-1.05845	0.452961	-2.33673	0.0194533	0.246449	ARHGEF9-IT1	sense_intronic	43.53	-0.643823	0.643823	ENSG00000231729	n.s.
ENSG00000274641	702.01	-0.604556	0.203918	-2.9647	0.00302978	0.0868793	HIST1H2BO	protein_coding	59.32	-0.641485	0.641485	ENSG00000274641	n.s.
ENSG00000151687	79.2615	-0.774505	0.290845	-2.66295	0.007746	0.149167	ANKAR	protein_coding	37.84	-0.639995	0.639995	ENSG00000151687	n.s.
ENSG00000243609	55.7852	-0.795645	0.302462	-2.63056	0.00852436	0.15699		processed_pseudogene	55.79	-0.6398	0.6398	ENSG00000243609	n.s.
ENSG00000115902	619.249	-0.702525	0.253385	-2.77256	0.00556174	0.122914	SLC1A4	protein_coding	45.52	-0.639577	0.639577	ENSG00000115902	n.s.
ENSG00000252782	50.0177	0.809241	0.310534	2.60597	0.00916149	0.162078	RNU6-341P	snRNA	43.75	0.639524	0.639524	ENSG00000252782	n.s.
ENSG00000267766	11.2994	-1.04738	0.447514	-2.34044	0.0192611	0.24522		sense_intronic	45.41	-0.639366	0.639366	ENSG00000267766	n.s.
ENSG00000201610	4.27078	-1.60872	0.825553	-1.94865	0.051337	0.400783	RNA5SP84	rRNA	57.94	-0.638805	0.638805	ENSG00000201610	n.s.
ENSG00000131849	292.811	-0.676502	0.240801	-2.80938	0.00496377	0.114851	ZNF132	protein_coding	48.36	-0.635821	0.635821	ENSG00000131849	n.s.
ENSG00000267419	46.5707	-0.802214	0.307708	-2.60706	0.00913234	0.161768		transcribed_unprocessed_pseudogene	41.25	-0.634638	0.634638	ENSG00000267419	n.s.
ENSG00000144191	1671.92	-0.723787	0.26534	-2.72777	0.00637632	0.132862	CNGA3	protein_coding	47.34	-0.63447	0.63447	ENSG00000144191	n.s.
ENSG00000256019	68.1885	-0.796845	0.304987	-2.61272	0.00898262	0.160685		processed_pseudogene	39.68	-0.632714	0.632714	ENSG00000256019	n.s.
ENSG00000253106	205.049	0.713745	0.260152	2.74357	0.00607753	0.130381		antisense	40.87	0.631511	0.631511	ENSG00000253106	n.s.
ENSG00000274012	22225.7	-0.584122	0.195674	-2.98519	0.00283405	0.0832458	RN7SL2	misc_RNA	62.67	-0.63064	0.63064	ENSG00000274012	n.s.
ENSG00000162490	260.568	-0.722081	0.265373	-2.721	0.0065085	0.134505	DRAXIN	protein_coding	53.39	-0.629121	0.629121	ENSG00000162490	n.s.
ENSG00000198799	1049.53	-0.715966	0.262096	-2.7317	0.00630093	0.132436	LRIG2	protein_coding	41.19	-0.628614	0.628614	ENSG00000198799	n.s.
ENSG00000231241	11.7893	-1.0485	0.452285	-2.31824	0.0204362	0.252378	RPS3AP3	processed_pseudogene	35.95	-0.626952	0.626952	ENSG00000231241	n.s.
ENSG00000173621	415.667	-0.707438	0.257792	-2.74422	0.00606549	0.130381	LRFN4	protein_coding	70.38	-0.62593	0.62593	ENSG00000173621	n.s.
ENSG00000235529	56.7489	-0.828748	0.324194	-2.55634	0.0105781	0.17575	AGAP1-IT1	sense_intronic	50.66	-0.625791	0.625791	ENSG00000235529	n.s.
ENSG00000269189	49.2324	-0.78998	0.302962	-2.60752	0.00912011	0.161757		sense_intronic	40.82	-0.624982	0.624982	ENSG00000269189	n.s.
ENSG00000271200	17.4297	-1.04071	0.448031	-2.32286	0.0201866	0.251394		lincRNA	61.12	-0.624059	0.624059	ENSG00000271200	n.s.
ENSG00000272469	16.667	-1.01944	0.435603	-2.3403	0.0192682	0.24522	RN7SL760P	misc_RNA	54.44	-0.622312	0.622312	ENSG00000272469	n.s.
ENSG00000123094	562.013	-0.709618	0.260239	-2.72679	0.00639536	0.132899	RASSF8	protein_coding	38.09	-0.621964	0.621964	ENSG00000123094	n.s.
ENSG00000146006	969.424	0.665778	0.23758	2.80233	0.00507343	0.116371	LRRTM2	protein_coding	38.27	0.621939	0.621939	ENSG00000146006	n.s.
ENSG00000272677	73.8415	-0.760329	0.286905	-2.65011	0.00804663	0.152426		antisense	45.19	-0.621144	0.621144	ENSG00000272677	n.s.
ENSG00000274997	806.39	-0.635914	0.222012	-2.86432	0.00417907	0.105791	HIST1H2AH	protein_coding	61.76	-0.620366	0.620366	ENSG00000274997	n.s.
ENSG00000166716	859.012	-0.642979	0.225759	-2.84808	0.00439834	0.108578	ZNF592	protein_coding	45.9	-0.619998	0.619998	ENSG00000166716	n.s.
ENSG00000123908	1578.32	-0.65212	0.231464	-2.81737	0.00484181	0.112919	AGO2	protein_coding	51.18	-0.61771	0.61771	ENSG00000123908	n.s.
ENSG00000175274	1361.89	-0.649315	0.229923	-2.82406	0.00474198	0.111903	TP53I11	protein_coding	54.85	-0.617602	0.617602	ENSG00000175274	n.s.
ENSG00000101680	395.846	-0.649205	0.229808	-2.82498	0.00472832	0.111903	LAMA1	protein_coding	43.14	-0.617497	0.617497	ENSG00000101680	n.s.
ENSG00000222000	114.323	-0.7028	0.25732	-2.73123	0.00630994	0.132436		antisense	43.35	-0.617054	0.617054	ENSG00000222000	n.s.
ENSG00000152292	27.4383	-0.955153	0.39963	-2.39009	0.0168442	0.225936	SH2D6	protein_coding	54.62	-0.617043	0.617043	ENSG00000152292	n.s.
ENSG00000204580	315.294	-0.669749	0.240678	-2.78276	0.00538988	0.120648	DDR1	protein_coding	55.25	-0.615151	0.615151	ENSG00000204580	n.s.
ENSG00000264049	8.23976	-1.20291	0.555185	-2.16669	0.0302585	0.308895	MIR4737	miRNA	62.96	-0.613714	0.613714	ENSG00000264049	n.s.
ENSG00000243373	19.7168	-0.929393	0.385564	-2.41048	0.0159316	0.218754	RN7SL173P	misc_RNA	51.71	-0.613441	0.613441	ENSG00000243373	n.s.
ENSG00000226819	219.484	-0.698677	0.255854	-2.73076	0.00631885	0.132436	MEIS1-AS3	antisense	42.16	-0.613434	0.613434	ENSG00000226819	n.s.
ENSG00000253284	377.187	-0.73278	0.273482	-2.67945	0.00737442	0.145844		sense_intronic	38.08	-0.612686	0.612686	ENSG00000253284	n.s.
ENSG00000221650	11.1715	-1.10087	0.490791	-2.24305	0.0248933	0.277716	MIR1267	miRNA	44.87	-0.612524	0.612524	ENSG00000221650	n.s.
ENSG00000224003	218.418	-0.743363	0.279763	-2.65712	0.0078811	0.150726	YES1P1	processed_pseudogene	42.44	-0.610905	0.610905	ENSG00000224003	n.s.
ENSG00000222958	3.36803	-1.49641	0.758747	-1.97221	0.0485855	0.391129	MIR1913	miRNA	63.75	-0.610056	0.610056	ENSG00000222958	n.s.
ENSG00000266017	15.4681	-1.01441	0.436371	-2.32465	0.0200905	0.25045	MIR4477B	miRNA	41.98	-0.609943	0.609943	ENSG00000266017	n.s.
ENSG00000124302	523.226	-0.734372	0.274856	-2.67184	0.00754357	0.147919	CHST8	protein_coding	50.64	-0.609512	0.609512	ENSG00000124302	n.s.
ENSG00000130749	547.333	-0.636694	0.224265	-2.83902	0.00452522	0.11051	ZC3H4	protein_coding	51.95	-0.609061	0.609061	ENSG00000130749	n.s.
ENSG00000206622	16.6132	1.02612	0.444038	2.31089	0.0208389	0.2551	SNORA69	snoRNA	36.36	0.608789	0.608789	ENSG00000206622	n.s.
ENSG00000214140	103.643	-0.848152	0.340843	-2.48839	0.0128321	0.191814	PRCD	protein_coding	55	-0.608226	0.608226	ENSG00000214140	n.s.
ENSG00000165449	393.132	-0.688309	0.25107	-2.7415	0.00611588	0.130769	SLC16A9	protein_coding	40.06	-0.608118	0.608118	ENSG00000165449	n.s.
ENSG00000167625	216.133	-0.661614	0.237736	-2.78298	0.00538621	0.120648	ZNF526	protein_coding	54.5	-0.607679	0.607679	ENSG00000167625	n.s.
ENSG00000167548	235.071	-0.671902	0.243097	-2.76392	0.00571115	0.125222	KMT2D	protein_coding	54.13	-0.606269	0.606269	ENSG00000167548	n.s.
ENSG00000196924	3744.26	-0.63648	0.224921	-2.8298	0.00465774	0.111596	FLNA	protein_coding	62.28	-0.606152	0.606152	ENSG00000196924	n.s.
ENSG00000178386	151.96	-0.755051	0.287547	-2.62583	0.00864376	0.157676	ZNF223	protein_coding	43.75	-0.605728	0.605728	ENSG00000178386	n.s.
ENSG00000185950	241.801	-0.694401	0.255214	-2.72086	0.00651127	0.134505	IRS2	protein_coding	46.75	-0.605004	0.605004	ENSG00000185950	n.s.
ENSG00000164438	113.544	-0.773665	0.298505	-2.5918	0.00954753	0.165749	TLX3	protein_coding	66.78	-0.603885	0.603885	ENSG00000164438	n.s.
ENSG00000183598	899.91	-0.64105	0.228014	-2.81146	0.00493177	0.114442	HIST2H3D	protein_coding	67.4	-0.603495	0.603495	ENSG00000183598	n.s.
ENSG00000140479	43.5373	-0.850525	0.343408	-2.47672	0.0132596	0.195358	PCSK6	protein_coding	48.11	-0.603167	0.603167	ENSG00000140479	n.s.
ENSG00000259767	53.4375	-0.838764	0.336536	-2.49235	0.0126902	0.191218		sense_intronic	42.08	-0.602628	0.602628	ENSG00000259767	n.s.
ENSG00000201690	3.70258	-1.48526	0.755681	-1.96546	0.0493607	0.393439	RNY1P2	misc_RNA	42.74	-0.601713	0.601713	ENSG00000201690	n.s.
ENSG00000277728	30.1637	-0.808036	0.319953	-2.52548	0.0115541	0.181859		antisense	44.61	-0.59816	0.59816	ENSG00000277728	n.s.
ENSG00000263968	53.5178	-0.761323	0.292806	-2.60009	0.00931987	0.163921	RN7SL381P	misc_RNA	56.71	-0.597916	0.597916	ENSG00000263968	n.s.
ENSG00000279656	36.9589	-0.801649	0.315704	-2.53924	0.0111093	0.179645		TEC	46.87	-0.597697	0.597697	ENSG00000279656	n.s.
ENSG00000149256	435.079	-0.623336	0.219364	-2.84156	0.00448939	0.110239	TENM4	protein_coding	44.45	-0.596946	0.596946	ENSG00000149256	n.s.
ENSG00000207759	8.9166	-1.09801	0.494476	-2.22056	0.0263808	0.286059	MIR181A1	miRNA	41.82	-0.596819	0.596819	ENSG00000207759	n.s.
ENSG00000252427	8.35953	-1.14986	0.527652	-2.1792	0.0293166	0.3028		snoRNA	45.37	-0.596598	0.596598	ENSG00000252427	n.s.
ENSG00000272574	31.7287	-0.891938	0.36857	-2.42	0.0155207	0.215448		sense_intronic	42.18	-0.594617	0.594617	ENSG00000272574	n.s.
ENSG00000267681	13.1786	-1.05415	0.466859	-2.25796	0.0239481	0.272897		transcribed_processed_pseudogene	47	-0.594541	0.594541	ENSG00000267681	n.s.
ENSG00000238259	24.3439	-0.891625	0.36839	-2.42033	0.0155065	0.215448		processed_pseudogene	46.67	-0.594408	0.594408	ENSG00000238259	n.s.
ENSG00000241785	30.6357	-0.87083	0.356901	-2.43998	0.0146883	0.2081	RN7SL390P	misc_RNA	50.7	-0.59367	0.59367	ENSG00000241785	n.s.
ENSG00000280239	123.11	-0.706217	0.262984	-2.6854	0.00724433	0.144557		TEC	54.27	-0.593196	0.593196	ENSG00000280239	n.s.
ENSG00000197903	1472.97	-0.578495	0.198014	-2.92148	0.00348372	0.094734	HIST1H2BK	protein_coding	61.15	-0.592086	0.592086	ENSG00000197903	n.s.
ENSG00000265820	2.38217	-1.92431	1.12492	-1.71062	0.0871509	0.492652	MIR3177	miRNA	63.41	-0.591646	0.591646	ENSG00000265820	n.s.
ENSG00000239197	19.6255	-0.943547	0.399605	-2.3612	0.018216	0.236587		snoRNA	41.96	-0.590668	0.590668	ENSG00000239197	n.s.
ENSG00000230735	16.5245	-1.00526	0.438052	-2.29483	0.0217429	0.259183		sense_intronic	38.58	-0.589475	0.589475	ENSG00000230735	n.s.
ENSG00000234167	14.0346	-1.03223	0.454511	-2.27108	0.0231423	0.268508	ELOBP4	processed_pseudogene	58.45	-0.589447	0.589447	ENSG00000234167	n.s.
ENSG00000186260	267.243	-0.710645	0.266591	-2.66567	0.00768353	0.14858	MKL2	protein_coding	38.53	-0.588441	0.588441	ENSG00000186260	n.s.
ENSG00000227986	58.8246	-0.800108	0.318548	-2.51174	0.0120139	0.184217	TRIM60P18	unprocessed_pseudogene	40.73	-0.587815	0.587815	ENSG00000227986	n.s.
ENSG00000146426	289.456	-0.674518	0.247902	-2.7209	0.00651045	0.134505	TIAM2	protein_coding	43.49	-0.587681	0.587681	ENSG00000146426	n.s.
ENSG00000252438	6.83249	-1.28856	0.621792	-2.07233	0.0382346	0.350082		snoRNA	39.73	-0.587364	0.587364	ENSG00000252438	n.s.
ENSG00000271141	95.2251	-0.7881	0.310888	-2.53499	0.0112449	0.180009		lincRNA	38.31	-0.586902	0.586902	ENSG00000271141	n.s.
ENSG00000212447	3.99687	-1.40169	0.701402	-1.99841	0.0456718	0.381457	SNORD90	snoRNA	33.33	-0.586684	0.586684	ENSG00000212447	n.s.
ENSG00000109787	629.899	-0.669172	0.245295	-2.72802	0.00637149	0.132862	KLF3	protein_coding	41.91	-0.586594	0.586594	ENSG00000109787	n.s.
ENSG00000139174	225.228	0.618019	0.219623	2.814	0.00489297	0.113731	PRICKLE1	protein_coding	41.36	0.583485	0.583485	ENSG00000139174	n.s.
ENSG00000254500	12.0838	-0.991502	0.431115	-2.29986	0.0214564	0.258017	RANP3	processed_pseudogene	41.67	-0.583351	0.583351	ENSG00000254500	n.s.
ENSG00000253475	23.7697	-0.933367	0.395736	-2.35856	0.0183459	0.23761		sense_intronic	47.61	-0.582548	0.582548	ENSG00000253475	n.s.
ENSG00000104728	120.272	-0.776653	0.305064	-2.54587	0.0109006	0.177924	ARHGEF10	protein_coding	50	-0.582308	0.582308	ENSG00000104728	n.s.
ENSG00000282100	131.177	-0.768779	0.300196	-2.56092	0.0104395	0.174909		processed_pseudogene	45.94	-0.582111	0.582111	ENSG00000282100	n.s.
ENSG00000049540	121.507	-0.731275	0.279679	-2.61469	0.00893074	0.160029	ELN	protein_coding	54.95	-0.581949	0.581949	ENSG00000049540	n.s.
ENSG00000228886	13.3999	-0.990741	0.431275	-2.29724	0.0216053	0.258844		lincRNA	44.26	-0.581527	0.581527	ENSG00000228886	n.s.
ENSG00000240616	62.7156	0.793809	0.316406	2.50883	0.0121131	0.185127	RPS6P25	processed_pseudogene	45.86	0.581489	0.581489	ENSG00000240616	n.s.
ENSG00000200897	7.33913	-1.29798	0.631983	-2.05382	0.0399927	0.356478		snoRNA	45.68	-0.581453	0.581453	ENSG00000200897	n.s.
ENSG00000199072	58.0761	0.741873	0.285912	2.59476	0.00946577	0.16491	MIRLET7F1	miRNA	40.23	0.580703	0.580703	ENSG00000199072	n.s.
ENSG00000120149	216.834	-0.762209	0.296903	-2.5672	0.0102522	0.173441	MSX2	protein_coding	47.07	-0.579925	0.579925	ENSG00000120149	n.s.
ENSG00000183798	152.861	-0.746367	0.288543	-2.58668	0.00969067	0.167712	EMILIN3	protein_coding	62.66	-0.57876	0.57876	ENSG00000183798	n.s.
ENSG00000279281	302.459	-0.719246	0.273371	-2.63102	0.00851289	0.15699		TEC	45.42	-0.578365	0.578365	ENSG00000279281	n.s.
ENSG00000144791	502.682	-0.610395	0.216556	-2.81865	0.00482267	0.112851	LIMD1	protein_coding	46.55	-0.578347	0.578347	ENSG00000144791	n.s.
ENSG00000135111	3022.27	-0.623097	0.223048	-2.79356	0.00521311	0.118034	TBX3	protein_coding	47.27	-0.578228	0.578228	ENSG00000135111	n.s.
ENSG00000170017	347.544	-0.780745	0.309696	-2.52101	0.011702	0.182089	ALCAM	protein_coding	35.29	-0.577529	0.577529	ENSG00000170017	n.s.
ENSG00000177519	239.306	-0.721586	0.275511	-2.61908	0.00881663	0.159008	RPRM	protein_coding	59.62	-0.576246	0.576246	ENSG00000177519	n.s.
ENSG00000259926	23.9106	-0.903649	0.380378	-2.37566	0.0175176	0.230964		sense_intronic	40.21	-0.575133	0.575133	ENSG00000259926	n.s.
ENSG00000179988	338.065	0.71247	0.270492	2.63398	0.00843907	0.156105	PSTK	protein_coding	40.38	0.574666	0.574666	ENSG00000179988	n.s.
ENSG00000273723	333.008	0.60267	0.21318	2.82705	0.00469786	0.111596		lincRNA	38.77	0.573953	0.573953	ENSG00000273723	n.s.
ENSG00000152495	2226.79	-0.686093	0.256011	-2.67994	0.00736351	0.145835	CAMK4	protein_coding	37.31	-0.573669	0.573669	ENSG00000152495	n.s.
ENSG00000146094	26.1392	-0.898494	0.377718	-2.37874	0.0173719	0.229913	DOK3	protein_coding	58.13	-0.573631	0.573631	ENSG00000146094	n.s.
ENSG00000196205	1881.56	0.8013	0.322399	2.48542	0.0129397	0.19289	EEF1A1P5	processed_pseudogene	48.31	0.572681	0.572681	ENSG00000196205	n.s.
ENSG00000244265	20.6596	-1.0119	0.447375	-2.26186	0.0237059	0.2721	SIAH2-AS1	antisense	56.64	-0.571998	0.571998	ENSG00000244265	n.s.
ENSG00000254876	116.292	-0.690481	0.259013	-2.66582	0.0076801	0.14858		processed_transcript	40.69	-0.571745	0.571745	ENSG00000254876	n.s.
ENSG00000239151	1.98467	-1.902	1.12358	-1.6928	0.0904927	0.501165	RNU7-195P	snRNA	38.71	-0.570637	0.570637	ENSG00000239151	n.s.
ENSG00000265558	28.622	-0.87151	0.362821	-2.40204	0.016304	0.221694	MIR3918	miRNA	62.37	-0.570181	0.570181	ENSG00000265558	n.s.
ENSG00000143479	202.82	-0.673329	0.250304	-2.69005	0.00714418	0.142914	DYRK3	protein_coding	44.46	-0.568912	0.568912	ENSG00000143479	n.s.
ENSG00000185379	439.879	-0.685002	0.256466	-2.67092	0.00756433	0.147919	RAD51D	protein_coding	47.17	-0.568535	0.568535	ENSG00000185379	n.s.
ENSG00000173275	173.601	-0.717183	0.274886	-2.60902	0.00908018	0.16146	ZNF449	protein_coding	37.9	-0.567962	0.567962	ENSG00000173275	n.s.
ENSG00000244657	4.37149	-1.54948	0.830741	-1.86518	0.0621556	0.430476		transcribed_unprocessed_pseudogene	41.24	-0.567191	0.567191	ENSG00000244657	n.s.
ENSG00000113657	820.5	-0.682504	0.255755	-2.66859	0.00761713	0.148478	DPYSL3	protein_coding	41.43	-0.565345	0.565345	ENSG00000113657	n.s.
ENSG00000198252	268.478	-0.741802	0.288757	-2.56895	0.0102006	0.172988	STYX	protein_coding	38.27	-0.565241	0.565241	ENSG00000198252	n.s.
ENSG00000279623	16.7898	-1.06065	0.482171	-2.19974	0.0278257	0.293498		sense_intronic	32.71	-0.564685	0.564685	ENSG00000279623	n.s.
ENSG00000265421	3.45303	-1.54495	0.832539	-1.85571	0.063495	0.432717	MIR4459	miRNA	65.15	-0.562047	0.562047	ENSG00000265421	n.s.
ENSG00000253784	79.3496	0.757616	0.300804	2.51864	0.011781	0.183066		lincRNA	42.76	0.558661	0.558661	ENSG00000253784	n.s.
ENSG00000197933	213.77	-0.7435	0.291695	-2.54889	0.0108065	0.177428	ZNF823	protein_coding	44.81	-0.558351	0.558351	ENSG00000197933	n.s.
ENSG00000226609	38.1543	0.817578	0.334771	2.4422	0.0145982	0.207823		antisense	43.09	0.557839	0.557839	ENSG00000226609	n.s.
ENSG00000136010	1217.67	-0.664216	0.247546	-2.68321	0.00729201	0.145105	ALDH1L2	protein_coding	39.68	-0.556823	0.556823	ENSG00000136010	n.s.
ENSG00000276903	774.911	-0.606324	0.218009	-2.78119	0.00541596	0.120844	HIST1H2AL	protein_coding	63.87	-0.55647	0.55647	ENSG00000276903	n.s.
ENSG00000256436	189.018	-0.752017	0.298218	-2.52171	0.0116787	0.182089	TAS2R31	protein_coding	40.45	-0.556279	0.556279	ENSG00000256436	n.s.
ENSG00000207637	5.24112	-1.32424	0.662357	-1.99928	0.0455777	0.381357	MIR595	miRNA	53.12	-0.554417	0.554417	ENSG00000207637	n.s.
ENSG00000124126	264.653	-0.661585	0.247029	-2.67817	0.00740265	0.14613	PREX1	protein_coding	50.46	-0.552596	0.552596	ENSG00000124126	n.s.
ENSG00000196267	148.456	-0.739945	0.291113	-2.54178	0.0110289	0.179261	ZNF836	protein_coding	43.18	-0.55238	0.55238	ENSG00000196267	n.s.
ENSG00000284324	42.1048	-0.826528	0.341302	-2.42169	0.0154484	0.214873	MIR3175	miRNA	71.43	-0.55197	0.55197	ENSG00000284324	n.s.
ENSG00000011114	420.815	-0.671614	0.252872	-2.65594	0.00790878	0.150841	BTBD7	protein_coding	40.08	-0.551717	0.551717	ENSG00000011114	n.s.
ENSG00000152782	440.072	-0.721576	0.280569	-2.57184	0.0101161	0.172184	PANK1	protein_coding	39.91	-0.551289	0.551289	ENSG00000152782	n.s.
[truncated: 12,973 more rows]
