# Supplementary material for: CDK12 loss in cancer cells affects DNA damage response genes through premature cleavage and polyadenylation
Source: Nat Commun. 2019 Apr 15;10:1757. doi: 10.1038/s41467-019-09703-y (PMC6465371; doi:10.1038/s41467-019-09703-y)
Supplement: Supplementary file 7 — Supplementary Data 3 [file 41467_2019_9703_MOESM7_ESM.xlsx]

## Sheet: DNA_repair_genes
Supplementary Data 3: DDR genes from http://repairtoire.genesilico.pl/proteins/ and https://www.mdanderson.org/documents/Labs/Wood-Laboratory/human-dna-repair-genes.html
Gene Name (synonyms)	Activity	Chromosome_location	Accession_number
Base excision repair (BER)	DNA glycosylases: major altered base released	Top of Page
UNG	U	12q24.11	NM_080911
SMUG1	U	12q13.13	NM_014311
MBD4	U or T opposite G at CpG sequences	3q21.3	NM_003925
TDG	U, T or ethenoC opposite G	12q23.3	NM_003211
OGG1	8-oxoG opposite C	3p25.3	NM_016821
MUTYH (MYH)	A opposite 8-oxoG	1p34.1	NM_012222
NTHL1 (NTH1)	Ring-saturated or fragmented pyrimidines	16p13.3	NM_002528
MPG	3-meA, ethenoA, hypoxanthine	16p13.3	NM_002434
NEIL1	Removes thymine glycol	15q24.2	NM_024608
NEIL2	Removes oxidative products of pyrimidines	8p23.1	NM_145043
NEIL3	Removes oxidative products of pyrimidines	4q34	NM_018248
Other BER and strand break joining factors		Top of Page
APEX1 (APE1)	AP endonuclease	14q11.2	NM_001641
APEX2	AP endonuclease	Xp11.21	NM_014481
LIG3	DNA Ligase III	17q12	NM_013975
XRCC1	LIG3 accessory factor	19q13.31	NM_006297
PNKP	Converts some DNA breaks to ligatable ends	19q13.33	NM_007254
APLF (C2ORF13)	Accessory factor for DNA end-joining	2p13.3	NM_173545
Mismatch excision repair (MMR)	Top of Page
MSH2	Mismatch (MSH2-MSH6) and loop (MSH2-MSH3) recognition	2p21	NM_000251
MSH3		5q14.1	NM_002439
MSH6	MSH2, MSH3, MSH6	2p16.3	NM_000179
MLH1	MutL homologs, forming heterodimer	3p22.3	NM_000249
PMS2	MLH1, PMS2	7p22.1	NM_000535
MSH4	MutS homologs specialized for meiosis	1p31.1	NM_002440
MSH5	MSH4, MSH5	6p21.33	NM_002441
MLH3	MutL homologs of unknown function	14q24.3	NM_014381
PMS1		2q32.2	NM_000534
PMS2L3	MLH3, PMS1, PMS2L3	7q11.23	NM_005395
Nucleotide excision repair (NER)	(XP = xeroderma pigmentosum)	Top of Page
XPC	Binds DNA distortions	3p25.1	NM_004628
RAD23B		9q31.2	NM_002874
CETN2	XPC, RAD23B, CETN2	Xq28	NM_004344
RAD23A	Substitutes for RAD23B	19p13.13	NM_005053
XPA	Binds damaged DNA in preincision complex	9q22.33	NM_000380
DDB1	Complex defective in XP group E	11q12.2	NM_001923
DDB2 (XPE)	DDB1, DDB2	11p11.2	NM_000107
RPA1	Binds DNA in preincision complex	17p13.3	NM_002945
RPA2		1p35.3	NM_002946
RPA3	RPA1, RPA2, RPA3	7p21.3	NM_002947
TFIIH	Catalyzes unwinding in preincision complex	Top of Page
ERCC3 (XPB)	3' to 5' DNA helicase	2q14.3	NM_000122
ERCC2 (XPD)	5' to 3' DNA helicase	19q13.32	NM_000400
GTF2H1	Core TFIIH subunit p62	11p15.1	NM_005316
GTF2H2	Core TFIIH subunit p44	5q13.2	NM_001515
GTF2H3	Core TFIIH subunit p34	12q24.31	NM_001516
GTF2H4	Core TFIIH subunit p52	6p21.33	NM_001517
GTF2H5 (TTDA)	Core TFIIH subunit p8	6p25.3	NM_207118
CDK7	Kinase subunits of TFIIH	5q13.2	NM_001799
CCNH		5q14.3	NM_001239
MNAT1	CDK7, CCNH, MNAT1	14q23.1	NM_002431
ERCC5 (XPG)	3' incision	13q33.1	NM_000123
ERCC1	5' incision DNA binding subunit	19q13.32	NM_001983
ERCC4 (XPF)	5' incision catalytic subunit	16p13.12	NM_005236
LIG1	DNA ligase	19q13.32	NM_000234
NER-related	Top of Page
ERCC8 (CSA)	Cockayne syndrome and UV-Sensitive Syndrome; Needed for transcription-coupled NER	5q12.1	NM_000082
ERCC6 (CSB)		10q11.23	NM_000124
UVSSA (KIAA1530)	ERCC8, ERCC6, UV-sensitive syndrome	4p16.3	NM_020894
XAB2 (HCNP)	XAB2	19p13.2	NM_020196
MMS19	Iron-sulfur cluster loading and transport	10q24.1	NM_022362
Homologous recombination	Top of Page
RAD51	Homologous pairing	15q15.1	NM_002875
RAD51B	Rad51 homolog	14q24.1	NM_002877
RAD51D	Rad51 homolog	17q12	NM_002878
DMC1	Rad51 homolog, meiosis	22q13.1	NM_007068
XRCC2	DNA break and crosslink repair	7q36.1	NM_005431
XRCC3	XRCC2, XRCC3	14q32.33	NM_005432
RAD52	Accessory factors for recombination	12p13.33	NM_002879
RAD54L		1p34.1	NM_003579
RAD54B	RAD52, RAD54L, RAD54B	8q22.1	NM_012415
BRCA1	Accessory factor for transcription and recombination, E3 Ubiquitin ligase	17q21.31	NM_007295
SHFM1 (DSS1)	BRCA2 associated	7q21.3	NM_006304
RAD50	ATPase in complex with MRE11A, NBS1	5q23.3	NM_005732
MRE11A	3' exonuclease, defective in ATLD (ataxia-telangiectasia-like disorder)	11q21	NM_005590
NBN (NBS1)	Mutated in Nijmegen breakage syndrome	8q21.3	NM_002485
RBBP8 (CtIP)	Promotes DNA end resection	18q11.2	NM_002894
MUS81	Subunits of structure-specific DNA nuclease	11q13.1	NM_025128
EME1 (MMS4L)		17q21.33	NM_152463
EME2	MUS81, EME1, EME2	16p13.3	NM_001010865
GIYD1 (SLX1A)	subunit of SLX1-SLX4 structure-specific nuclease, two identical tandem genes in the human genome	16p11.2	NM_001014999
GIYD2 (SLX1B)		16p11.2	NM_024044
GEN1	Nuclease cleaving Holliday junctions	2p24.2	NM_182625
Fanconi anemia	Tolerance and repair of DNA crosslinks and other adducts in DNA		Top of Page
FANCA	FANCA	16q24.3	NM_000135
FANCB	FANCB	Xp22.31	NM_152633
FANCC	FANCC	9q22.32	NM_000136
BRCA2 (FANCD1)	Cooperation with RAD51, essential function	13q13.1	NM_000059
FANCD2	target for monoubiquitination	3p25.3	NM_033084
FANCE	FANCE	6p21.31	NM_021922
FANCF	FANCF	11p14.3	NM_022725
FANCG (XRCC9)	FANCG	9p13.3	NM_004629
FANCI (KIAA1794)	target for monoubiquitination	15q26.1	NM_018193
BRIP1 (FANCJ)	DNA helicase, BRCA1-interacting	17q23	NM_032043
FANCL	FANCL	2p16.1	NM_018062
FANCM	helicase/translocase	14q21.3	NM_020937
PALB2 (FANCN)	co-localizes with BRCA2 (FANCD1)	16p12.1	NM_024675
RAD51C (FANCO)	Rad51 homolog FANCO	17q23.2	NM_002876
BTBD12 (SLX4) (FANCP)	nuclease subunit/scaffold BTBD12 (SLX4) FANCP	16p13.3	NM_032444
FAAP20 (C1orf86)	FANCA - associated	1p36.33	NM_182533.2
FAAP24 (C19orf40)	FAAP24	19q13.11	NM_152266
Non-homologous end-joining	Top of Page
XRCC6 (Ku70)	DNA end binding subunit	22q13.2	NM_001469
XRCC5 (Ku80)	DNA end binding subunit	2q35	NM_021141
PRKDC	DNA-dependent protein kinase catalytic subunit	8q11.21	NM_006904
LIG4	Ligase	13q33.3	NM_002312
XRCC4	Ligase accessory factor	5q14.2	NM_003401
DCLRE1C (Artemis)	Nuclease	10p13	NM_022487
NHEJ1 (XLF, Cernunnos)	End-joining factor	2q35	NM_024782
Other conserved DNA damage response genes	Top of Page
ATR	ATM- and PI-3K-like essential kinase	3q23	NM_001184
ATRIP	ATR-interacting protein	3p21.31	NM_130384
MDC1	Mediator of DNA damage checkpoint	6p21.3	NM_014641
RAD1	subunits of PCNA-like sensor of damaged DNA	5p13.2	NM_002853
RAD9A		11q13.2	NM_004584
HUS1	RAD1, RAD9, HUS1	7p12.3	NM_004507
RAD17 (RAD24)	RFC-like DNA damage sensor	5q13.2	NM_002873
CHEK1	Effector kinases	11q24.2	NM_001274
ATM
CHEK2	CHEK1, CHEK2	22q12.1	NM_007194
TP53	Regulation of the cell cycle	17p13.1	NM_000546
TP53BP1 (53BP1)	chromatin-binding checkpoint protein	15q15-q21	NM_001141980
RIF1	suppressor of 5'-end-resection	2q23.3	NM_001177665
TOPBP1	DNA damage checkpoint control	3q22.1	NM_007027
CLK2	S-phase check point and biological clock protein	1q21	NM_003993
PER1	S-phase check point and biological clock protein	17p12	NM_002616

## Sheet: Sheet1
Gene_Name	alias	Activity	Chromosome_location	Accession_number	Group	Detail_group
UNG		U	12q24.11	NM_080911	DNA repair	Base excision repair (BER)
SMUG1		U	12q13.13	NM_014311	DNA repair	Base excision repair (BER)
MBD4		U or T opposite G at CpG sequences	3q21.3	NM_003925	DNA repair	Base excision repair (BER)
TDG		U, T or ethenoC opposite G	12q23.3	NM_003211	DNA repair	Base excision repair (BER)
OGG1		8-oxoG opposite C	3p25.3	NM_016821	DNA repair	Base excision repair (BER)
MUTYH	MYH	A opposite 8-oxoG	1p34.1	NM_012222	DNA repair	Base excision repair (BER)
NTHL1	NTH1	Ring-saturated or fragmented pyrimidines	16p13.3	NM_002528	DNA repair	Base excision repair (BER)
MPG		3-meA, ethenoA, hypoxanthine	16p13.3	NM_002434	DNA repair	Base excision repair (BER)
NEIL1		Removes thymine glycol	15q24.2	NM_024608	DNA repair	Base excision repair (BER)
NEIL2		Removes oxidative products of pyrimidines	8p23.1	NM_145043	DNA repair	Base excision repair (BER)
NEIL3		Removes oxidative products of pyrimidines	4q34	NM_018248	DNA repair	Base excision repair (BER)
APEX1	APE1	AP endonuclease	14q11.2	NM_001641	DNA repair	Base excision repair (BER)
APEX2		AP endonuclease	Xp11.21	NM_014481	DNA repair	Base excision repair (BER)
LIG3		DNA Ligase III	17q12	NM_013975	DNA repair	Base excision repair (BER)
XRCC1		LIG3 accessory factor	19q13.31	NM_006297	DNA repair	Base excision repair (BER)
PNKP		Converts some DNA breaks to ligatable ends	19q13.33	NM_007254	DNA repair	Base excision repair (BER)
APLF	C2ORF13	Accessory factor for DNA end-joining	2p13.3	NM_173545	DNA repair	Base excision repair (BER)
MSH2		Mismatch (MSH2-MSH6) and loop (MSH2-MSH3) recognition	2p21	NM_000251	DNA repair	Mismatch excision repair (MMR)
MSH3			5q14.1	NM_002439	DNA repair	Mismatch excision repair (MMR)
MSH6		MSH2, MSH3, MSH6	2p16.3	NM_000179	DNA repair	Mismatch excision repair (MMR)
MLH1		MutL homologs, forming heterodimer	3p22.3	NM_000249	DNA repair	Mismatch excision repair (MMR)
PMS2		MLH1, PMS2	7p22.1	NM_000535	DNA repair	Mismatch excision repair (MMR)
MSH4		MutS homologs specialized for meiosis	1p31.1	NM_002440	DNA repair	Mismatch excision repair (MMR)
MSH5		MSH4, MSH5	6p21.33	NM_002441	DNA repair	Mismatch excision repair (MMR)
MLH3		MutL homologs of unknown function	14q24.3	NM_014381	DNA repair	Mismatch excision repair (MMR)
PMS1			2q32.2	NM_000534	DNA repair	Mismatch excision repair (MMR)
PMS2L3		MLH3, PMS1, PMS2L3	7q11.23	NM_005395	DNA repair	Mismatch excision repair (MMR)
XPC		Binds DNA distortions	3p25.1	NM_004628	DNA repair	Nucleotide excision repair (NER)
RAD23B			9q31.2	NM_002874	DNA repair	Nucleotide excision repair (NER)
CETN2		XPC, RAD23B, CETN2	Xq28	NM_004344	DNA repair	Nucleotide excision repair (NER)
RAD23A		Substitutes for RAD23B	19p13.13	NM_005053	DNA repair	Nucleotide excision repair (NER)
XPA		Binds damaged DNA in preincision complex	9q22.33	NM_000380	DNA repair	Nucleotide excision repair (NER)
DDB1		Complex defective in XP group E	11q12.2	NM_001923	DNA repair	Nucleotide excision repair (NER)
DDB2	XPE	DDB1, DDB2	11p11.2	NM_000107	DNA repair	Nucleotide excision repair (NER)
RPA1		Binds DNA in preincision complex	17p13.3	NM_002945	DNA repair	Nucleotide excision repair (NER)
RPA2			1p35.3	NM_002946	DNA repair	Nucleotide excision repair (NER)
RPA3		RPA1, RPA2, RPA3	7p21.3	NM_002947	DNA repair	Nucleotide excision repair (NER)
TFIIH		Catalyzes unwinding in preincision complex	Top of Page		DNA repair	Nucleotide excision repair (NER)
ERCC3	XPB	3' to 5' DNA helicase	2q14.3	NM_000122	DNA repair	Nucleotide excision repair (NER)
ERCC2	XPD	5' to 3' DNA helicase	19q13.32	NM_000400	DNA repair	Nucleotide excision repair (NER)
GTF2H1		Core TFIIH subunit p62	11p15.1	NM_005316	DNA repair	Nucleotide excision repair (NER)
GTF2H2		Core TFIIH subunit p44	5q13.2	NM_001515	DNA repair	Nucleotide excision repair (NER)
GTF2H3		Core TFIIH subunit p34	12q24.31	NM_001516	DNA repair	Nucleotide excision repair (NER)
GTF2H4		Core TFIIH subunit p52	6p21.33	NM_001517	DNA repair	Nucleotide excision repair (NER)
GTF2H5	TTDA	Core TFIIH subunit p8	6p25.3	NM_207118	DNA repair	Nucleotide excision repair (NER)
CDK7		Kinase subunits of TFIIH	5q13.2	NM_001799	DNA repair	Nucleotide excision repair (NER)
CCNH			5q14.3	NM_001239	DNA repair	Nucleotide excision repair (NER)
MNAT1		CDK7, CCNH, MNAT1	14q23.1	NM_002431	DNA repair	Nucleotide excision repair (NER)
ERCC5	XPG	3' incision	13q33.1	NM_000123	DNA repair	Nucleotide excision repair (NER)
ERCC1		5' incision DNA binding subunit	19q13.32	NM_001983	DNA repair	Nucleotide excision repair (NER)
ERCC4	XPF	5' incision catalytic subunit	16p13.12	NM_005236	DNA repair	Nucleotide excision repair (NER)
LIG1		DNA ligase	19q13.32	NM_000234	DNA repair	Nucleotide excision repair (NER)
ERCC8	CSA	Cockayne syndrome and UV-Sensitive Syndrome; Needed for transcription-coupled NER	5q12.1	NM_000082	DNA repair	Nucleotide excision repair (NER)
ERCC6	CSB		10q11.23	NM_000124	DNA repair	Nucleotide excision repair (NER)
UVSSA	KIAA1530	ERCC8, ERCC6, UV-sensitive syndrome	4p16.3	NM_020894	DNA repair	Nucleotide excision repair (NER)
XAB2	HCNP	XAB2	19p13.2	NM_020196	DNA repair	Nucleotide excision repair (NER)
MMS19		Iron-sulfur cluster loading and transport	10q24.1	NM_022362	DNA repair	Nucleotide excision repair (NER)
RAD51		Homologous pairing	15q15.1	NM_002875	DNA repair	Homologous recombination
RAD51B		Rad51 homolog	14q24.1	NM_002877	DNA repair	Homologous recombination
RAD51D		Rad51 homolog	17q12	NM_002878	DNA repair	Homologous recombination
DMC1		Rad51 homolog, meiosis	22q13.1	NM_007068	DNA repair	Homologous recombination
XRCC2		DNA break and crosslink repair	7q36.1	NM_005431	DNA repair	Homologous recombination
XRCC3		XRCC2, XRCC3	14q32.33	NM_005432	DNA repair	Homologous recombination
RAD52		Accessory factors for recombination	12p13.33	NM_002879	DNA repair	Homologous recombination
RAD54L			1p34.1	NM_003579	DNA repair	Homologous recombination
RAD54B		RAD52, RAD54L, RAD54B	8q22.1	NM_012415	DNA repair	Homologous recombination
BRCA1		Accessory factor for transcription and recombination, E3 Ubiquitin ligase	17q21.31	NM_007295	DNA repair	Homologous recombination
SHFM1	DSS1	BRCA2 associated	7q21.3	NM_006304	DNA repair	Homologous recombination
RAD50		ATPase in complex with MRE11A, NBS1	5q23.3	NM_005732	DNA repair	Homologous recombination
MRE11A		3' exonuclease, defective in ATLD (ataxia-telangiectasia-like disorder)	11q21	NM_005590	DNA repair	Homologous recombination
NBN	NBS1	Mutated in Nijmegen breakage syndrome	8q21.3	NM_002485	DNA repair	Homologous recombination
RBBP8	CtIP	Promotes DNA end resection	18q11.2	NM_002894	DNA repair	Homologous recombination
MUS81		Subunits of structure-specific DNA nuclease	11q13.1	NM_025128	DNA repair	Homologous recombination
EME1	MMS4L		17q21.33	NM_152463	DNA repair	Homologous recombination
EME2		MUS81, EME1, EME2	16p13.3	NM_001010865	DNA repair	Homologous recombination
GIYD1	SLX1A	subunit of SLX1-SLX4 structure-specific nuclease, two identical tandem genes in the human genome	16p11.2	NM_001014999	DNA repair	Homologous recombination
GIYD2	SLX1B		16p11.2	NM_024044	DNA repair	Homologous recombination
GEN1		Nuclease cleaving Holliday junctions	2p24.2	NM_182625	DNA repair	Homologous recombination
FANCA		FANCA	16q24.3	NM_000135	DNA repair	Fanconi anemia
FANCB		FANCB	Xp22.31	NM_152633	DNA repair	Fanconi anemia
FANCC		FANCC	9q22.32	NM_000136	DNA repair	Fanconi anemia
BRCA2	FANCD1	Cooperation with RAD51, essential function	13q13.1	NM_000059	DNA repair	Fanconi anemia
FANCD2		target for monoubiquitination	3p25.3	NM_033084	DNA repair	Fanconi anemia
FANCE		FANCE	6p21.31	NM_021922	DNA repair	Fanconi anemia
FANCF		FANCF	11p14.3	NM_022725	DNA repair	Fanconi anemia
FANCG	XRCC9	FANCG	9p13.3	NM_004629	DNA repair	Fanconi anemia
FANCI	KIAA1794	target for monoubiquitination	15q26.1	NM_018193	DNA repair	Fanconi anemia
BRIP1	FANCJ	DNA helicase, BRCA1-interacting	17q23	NM_032043	DNA repair	Fanconi anemia
FANCL		FANCL	2p16.1	NM_018062	DNA repair	Fanconi anemia
FANCM		helicase/translocase	14q21.3	NM_020937	DNA repair	Fanconi anemia
PALB2	FANCN	co-localizes with BRCA2 (FANCD1)	16p12.1	NM_024675	DNA repair	Fanconi anemia
RAD51C	FANCO	Rad51 homolog FANCO	17q23.2	NM_002876	DNA repair	Fanconi anemia
BTBD12	FANCP	nuclease subunit/scaffold BTBD12 (SLX4) FANCP	16p13.3	NM_032444	DNA repair	Fanconi anemia
FAAP20	C1orf86	FANCA - associated	1p36.33	NM_182533.2	DNA repair	Fanconi anemia
FAAP24	C19orf40	FAAP24	19q13.11	NM_152266	DNA repair	Fanconi anemia
XRCC6	Ku70	DNA end binding subunit	22q13.2	NM_001469	DNA repair	Non-homologous end-joining
XRCC5	Ku80	DNA end binding subunit	2q35	NM_021141	DNA repair	Non-homologous end-joining
PRKDC		DNA-dependent protein kinase catalytic subunit	8q11.21	NM_006904	DNA repair	Non-homologous end-joining
LIG4		Ligase	13q33.3	NM_002312	DNA repair	Non-homologous end-joining
XRCC4		Ligase accessory factor	5q14.2	NM_003401	DNA repair	Non-homologous end-joining
DCLRE1C	Artemis	Nuclease	10p13	NM_022487	DNA repair	Non-homologous end-joining
NHEJ1	XLF	End-joining factor	2q35	NM_024782	DNA repair	Non-homologous end-joining
ATR		ATM- and PI-3K-like essential kinase	3q23	NM_001184	DNA repair	Other conserved DNA damage response genes
ATRIP		ATR-interacting protein	3p21.31	NM_130384	DNA repair	Other conserved DNA damage response genes
MDC1		Mediator of DNA damage checkpoint	6p21.3	NM_014641	DNA repair	Other conserved DNA damage response genes
RAD1		subunits of PCNA-like sensor of damaged DNA	5p13.2	NM_002853	DNA repair	Other conserved DNA damage response genes
RAD9A			11q13.2	NM_004584	DNA repair	Other conserved DNA damage response genes
HUS1		RAD1, RAD9, HUS1	7p12.3	NM_004507	DNA repair	Other conserved DNA damage response genes
RAD17	RAD24	RFC-like DNA damage sensor	5q13.2	NM_002873	DNA repair	Other conserved DNA damage response genes
CHEK1		Effector kinases	11q24.2	NM_001274	DNA repair	Other conserved DNA damage response genes
ATM					DNA repair	Other conserved DNA damage response genes
CHEK2		CHEK1, CHEK2	22q12.1	NM_007194	DNA repair	Other conserved DNA damage response genes
TP53		Regulation of the cell cycle	17p13.1	NM_000546	DNA repair	Other conserved DNA damage response genes
TP53BP1	53BP1	chromatin-binding checkpoint protein	15q15-q21	NM_001141980	DNA repair	Other conserved DNA damage response genes
RIF1		suppressor of 5'-end-resection	2q23.3	NM_001177665	DNA repair	Other conserved DNA damage response genes
TOPBP1		DNA damage checkpoint control	3q22.1	NM_007027	DNA repair	Other conserved DNA damage response genes
CLK2		S-phase check point and biological clock protein	1q21	NM_003993	DNA repair	Other conserved DNA damage response genes
PER1		S-phase check point and biological clock protein	17p12	NM_002616	DNA repair	Other conserved DNA damage response genes

## Sheet: Sheet2
Genes	Class
ATM	DDS
ATR	DDS
ATRIP	DDS
BLM	DDS
BRCA1	DDS
CCNH	DDS
CDK7	DDS
CDKN1A	DDS
CHEK1	DDS
CHEK2	DDS
COPS5	DDS
DCLRE1A	DDS
DCLRE1B	DDS
FANCA	DDS
FANCC	DDS
GPS1	DDS
HUS1	DDS
MDC1	DDS
MNAT1	DDS
MRE11A	DDS
NBN	DDS
RAD1	DDS
RAD17	DDS
RAD18	DDS
RAD23A	DDS
RAD50	DDS
RAD9A	DDS
RFC1	DDS
RFC2	DDS
RFC3	DDS
RFC4	DDS
RFC5	DDS
TOPBP1	DDS
TP53	DDS
ALKBH2	DRR
ALKBH3	DRR
MGMT	DRR
APEX1	BER
APEX2	BER
APTX	BER
FEN1	BER
HUS1	BER
LIG1	BER
LIG3	BER
MBD4	BER
MPG	BER
MUTYH	BER
NEIL1	BER
NEIL2	BER
NEIL3	BER
NTH	BER
OGG1	BER
PARP1	BER
PARP2	BER
PCNA	BER
PNKP	BER
POLB	BER
POLD1	BER
POLE	BER
POLH	BER
POLL	BER
RECQL2	BER
SMUG1	BER
TDG	BER
UNG	BER
XRCC1	BER
CSA	NER
CSB	NER
CUL4A	NER
DDB1	NER
DDB2	NER
ERCC1	NER
GTF2H1	NER
GTF2H2	NER
GTF2H3	NER
GTF2H4	NER
GTF2H5	NER
LIG1	NER
MMS19	NER
PCNA	NER
POLD1	NER
POLE	NER
RAD23B	NER
RFC1	NER
RPA1	NER
XPA	NER
XPB	NER
XPC	NER
XPD	NER
XPF	NER
XPG	NER
EXO1	MMR
LIG1	MMR
MLH1	MMR
MLH3	MMR
MSH2	MMR
MSH3	MMR
MSH6	MMR
PMS1	MMR
PMS2	MMR
POLD1	MMR
POLE	MMR
BLM	HRR
BRCA1	HRR
BRCA2	HRR
C19ORF40	HRR
EME1	HRR
EME2	HRR
FANCA	HRR
FANCB	HRR
FANCC	HRR
FANCD2	HRR
FANCE	HRR
FANCF	HRR
FANCG	HRR
FANCI	HRR
FANCL	HRR
MRE11A	HRR
MSH4	HRR
MSH5	HRR
MUS81	HRR
RAD51	HRR
RAD52	HRR
DCLRE1C	NHEJ
XRCC6	NHEJ
XRCC5	NHEJ
LIG4	NHEJ
NHEJ1	NHEJ
POLL	NHEJ
POLM	NHEJ
PRKDC	NHEJ
WRN	NHEJ
XPF	NHEJ
XRCC4	NHEJ
POLH	TLS
POLI	TLS
POLK	TLS
POLM	TLS
POLN	TLS
POLQ	TLS
REV1	TLS
REV3L	TLS
