# Supplementary material for: CDK12 loss in cancer cells affects DNA damage response genes through premature cleavage and polyadenylation
Source: Nat Commun. 2019 Apr 15;10:1757. doi: 10.1038/s41467-019-09703-y (PMC6465371; doi:10.1038/s41467-019-09703-y)
Supplement: Supplementary file 8 — Supplementary Data 4 [file 41467_2019_9703_MOESM8_ESM.xlsx]

## Sheet: Table4_PCPA_DDR_info_table.txt
Supplementary Data 4: PCPA and DDR gene info
gene_name	ensembl_gene_id	chr	start	stop	width	PCPA	DDR	length_groups	Oh_et_al_4h	Oh_et_al_8h
ABCD2	ENSG00000173208	chr12	39550033	39619751	69718	PCPA	other	long	no	no
ABHD17C	ENSG00000136379	chr15	80695303	80755621	60318	PCPA	other	medium-long	no	yes
AC007240.1	ENSG00000284681	chr2	10122739	10199288	76549	PCPA	other	long	no	no
AC009779.3	ENSG00000258311	chr12	55716036	55724703	8667	PCPA	other	short	no	no
AC013394.1	ENSG00000279765	chr15	92883413	92949230	65817	PCPA	other	long	no	no
AC090360.1	ENSG00000267127	chr18	80045943	80051545	5602	PCPA	other	short	no	no
ACAD10	ENSG00000111271	chr12	111686077	111692749	6672	PCPA	other	short	no	no
ACER2	ENSG00000177076	chr9	19409059	19452020	42961	PCPA	other	medium-long	no	no
ADHFE1	ENSG00000147576	chr8	66432510	66444648	12138	PCPA	other	medium-short	no	no
ADIPOR2	ENSG00000006831	chr12	1691027	1788678	97651	PCPA	other	long	yes	no
AEN	ENSG00000181026	chr15	88621296	88632282	10986	PCPA	other	medium-short	yes	yes
AFF1	ENSG00000172493	chr4	87006988	87141038	134050	PCPA	other	long	yes	yes
AGA	ENSG00000038002	chr4	177430770	177442503	11733	PCPA	other	medium-short	no	no
AGL	ENSG00000162688	chr1	99850084	99924020	73936	PCPA	other	long	no	yes
AK6	ENSG00000085231	chr5	69350984	69370013	19029	PCPA	other	medium-short	yes	yes
AKIRIN2	ENSG00000135334	chr6	87675072	87702209	27137	PCPA	other	medium-long	no	no
AL161911.1	ENSG00000214654	chr9	120793551	120798632	5081	PCPA	other	short	no	no
AL513165.2	ENSG00000256966	chr9	37512547	37592469	79922	PCPA	other	long	no	no
ALDH1L2	ENSG00000136010	chr12	105019790	105084577	64787	PCPA	other	long	no	no
ALG5	ENSG00000120697	chr13	36949830	37000261	50431	PCPA	other	medium-long	no	no
ALKBH1	ENSG00000100601	chr14	77672404	77708020	35616	PCPA	DDR	medium-long	yes	yes
ALKBH3	ENSG00000166199	chr11	43880831	43920266	39435	PCPA	DDR	medium-long	no	no
ALKBH8	ENSG00000137760	chr11	107502726	107565746	63020	PCPA	DDR	medium-long	no	no
ALMS1	ENSG00000116127	chr2	73385758	73610793	225035	PCPA	other	long	no	no
ALS2	ENSG00000003393	chr2	201700554	201781189	80635	PCPA	other	long	no	no
AMER3	ENSG00000178171	chr2	130755435	130768134	12699	PCPA	other	medium-short	no	no
AMOTL1	ENSG00000166025	chr11	94768342	94876753	108411	PCPA	other	long	yes	yes
ANGEL1	ENSG00000013523	chr14	76786178	76812940	26762	PCPA	other	medium-long	no	no
ANKMY1	ENSG00000144504	chr2	240554979	240560826	5847	PCPA	other	short	no	no
ANKRD13C	ENSG00000118454	chr1	70260588	70354734	94146	PCPA	other	long	yes	yes
ANKRD17	ENSG00000132466	chr4	73073376	73258785	185409	PCPA	other	long	no	yes
ANKRD50	ENSG00000151458	chr4	124664052	124712732	48680	PCPA	other	medium-long	yes	yes
ANLN	ENSG00000011426	chr7	36389806	36453791	63985	PCPA	other	medium-long	yes	yes
AP5S1	ENSG00000125843	chr20	3820547	3828837	8290	PCPA	DDR	short	no	no
APPBP2	ENSG00000062725	chr17	60443149	60526219	83070	PCPA	other	long	yes	no
APTX	ENSG00000137074	chr9	33015888	33025110	9222	PCPA	DDR	short	no	no
AQR	ENSG00000021776	chr15	34851782	34969839	118057	PCPA	other	long	no	yes
ARHGAP11B	ENSG00000187951	chr15	30624548	30772993	148445	PCPA	other	long	no	yes
ARHGAP5	ENSG00000100852	chr14	32076967	32159728	82761	PCPA	other	long	no	yes
ARID1A	ENSG00000117713	chr1	26696033	26782104	86071	PCPA	other	long	yes	no
ARID1B	ENSG00000049618	chr6	156777374	157210779	433405	PCPA	other	long	no	no
ARID2	ENSG00000189079	chr12	45729665	45908040	178375	PCPA	other	long	yes	yes
ARID4B	ENSG00000054267	chr1	235166895	235328217	161322	PCPA	other	long	no	no
ARIH1	ENSG00000166233	chr15	72474326	72602985	128659	PCPA	other	long	no	no
ARL14EP	ENSG00000152219	chr11	30323051	30338227	15176	PCPA	other	medium-short	no	no
ARL5A	ENSG00000162980	chr2	151789635	151828492	38857	PCPA	other	medium-long	no	no
ARMC8	ENSG00000114098	chr3	138187342	138296541	109199	PCPA	other	long	yes	yes
ARMT1	ENSG00000146476	chr6	151452287	151470101	17814	PCPA	other	medium-short	yes	yes
ARNTL2	ENSG00000029153	chr12	27332854	27425289	92435	PCPA	other	long	no	no
ASB7	ENSG00000183475	chr15	100602534	100651705	49171	PCPA	other	medium-long	yes	yes
ASH1L	ENSG00000116539	chr1	155335268	155562807	227539	PCPA	other	long	no	no
ASTE1	ENSG00000034533	chr3	131013875	131026802	12927	PCPA	other	medium-short	no	no
ASXL1	ENSG00000171456	chr20	32359565	32439318	79753	PCPA	other	long	no	no
ATAD5	ENSG00000176208	chr17	30831970	30895869	63899	PCPA	other	medium-long	yes	yes
ATF2	ENSG00000115966	chr2	175072250	175168206	95956	PCPA	DDR	long	no	no
ATG2B	ENSG00000066739	chr14	96279202	96363870	84668	PCPA	other	long	no	no
ATIC	ENSG00000138363	chr2	215311992	215349773	37781	PCPA	other	medium-long	no	no
ATOH8	ENSG00000168874	chr2	85753894	85788066	34172	PCPA	other	medium-long	no	no
ATP1A1	ENSG00000163399	chr1	116373260	116410261	37001	PCPA	other	medium-long	no	no
ATRIP	ENSG00000164053	chr3	48446710	48465716	19006	PCPA	DDR	medium-short	no	yes
ATXN2	ENSG00000204842	chr12	111469818	111597807	127989	PCPA	other	long	yes	no
AUH	ENSG00000148090	chr9	91213815	91361913	148098	PCPA	other	long	yes	yes
B3GALT2	ENSG00000162630	chr1	193179045	193186654	7609	PCPA	other	short	no	no
BAG3	ENSG00000151929	chr10	119651370	119677819	26449	PCPA	other	medium-short	yes	yes
BAIAP2	ENSG00000175866	chr17	81035151	81110512	75361	PCPA	other	long	no	yes
BARD1	ENSG00000138376	chr2	214725646	214809704	84058	PCPA	DDR	long	yes	yes
BAZ1A	ENSG00000198604	chr14	34752731	34875647	122916	PCPA	DDR	long	yes	yes
BAZ1B	ENSG00000009954	chr7	73440398	73522278	81880	PCPA	DDR	long	yes	yes
BCDIN3D	ENSG00000186666	chr12	49836039	49843129	7090	PCPA	other	short	yes	yes
BCL11A	ENSG00000119866	chr2	60451781	60553500	101719	PCPA	other	long	no	no
BCL11B	ENSG00000127152	chr14	99169287	99271524	102237	PCPA	other	long	no	no
BCL2	ENSG00000171791	chr18	63123346	63320128	196782	PCPA	DDR	long	no	yes
BCL2L11	ENSG00000153094	chr2	111120914	111164231	43317	PCPA	other	medium-long	no	no
BDP1	ENSG00000145734	chr5	71455615	71567820	112205	PCPA	other	long	yes	yes
BLM	ENSG00000197299	chr15	90717327	90816165	98838	PCPA	DDR	long	no	yes
BLZF1	ENSG00000117475	chr1	169367970	169396540	28570	PCPA	other	medium-long	no	yes
BMPR2	ENSG00000204217	chr2	202376936	202567751	190815	PCPA	other	long	no	no
BMS1	ENSG00000165733	chr10	42782801	42834937	52136	PCPA	other	medium-long	no	yes
BNIP2	ENSG00000140299	chr15	59659146	59689534	30388	PCPA	other	medium-long	yes	yes
BOC	ENSG00000144857	chr3	113211534	113268426	56892	PCPA	other	medium-long	no	no
BORA	ENSG00000136122	chr13	72727752	72756198	28446	PCPA	other	medium-long	yes	yes
BRAF	ENSG00000157764	chr7	140719327	140924709	205382	PCPA	DDR	long	no	yes
BRCA2	ENSG00000139618	chr13	32315474	32400266	84792	PCPA	DDR	long	no	yes
BRD1	ENSG00000100425	chr22	49773283	49827512	54229	PCPA	other	medium-long	no	no
BRI3BP	ENSG00000184992	chr12	124993700	125031231	37531	PCPA	other	medium-long	no	no
BRIP1	ENSG00000136492	chr17	61681266	61863521	182255	PCPA	DDR	long	yes	yes
BTAF1	ENSG00000095564	chr10	91923769	92030325	106556	PCPA	other	long	yes	yes
BTBD11	ENSG00000151136	chr12	107318413	107659642	341229	PCPA	other	long	no	no
C14orf28	ENSG00000179476	chr14	44897295	44907257	9962	PCPA	other	medium-short	no	no
C16orf52	ENSG00000185716	chr16	22007638	22084643	77005	PCPA	other	long	no	no
C16orf72	ENSG00000182831	chr16	9091648	9121640	29992	PCPA	other	medium-long	yes	yes
C18orf25	ENSG00000152242	chr18	46173553	46266991	93438	PCPA	other	long	yes	yes
C19orf54	ENSG00000188493	chr19	40740856	40750553	9697	PCPA	other	short	no	no
C1orf27	ENSG00000157181	chr1	186375838	186421378	45540	PCPA	other	medium-long	no	no
C21orf58	ENSG00000160298	chr21	46314871	46323869	8998	PCPA	other	short	yes	yes
C21orf91	ENSG00000154642	chr21	17788967	17819386	30419	PCPA	other	medium-long	no	no
C22orf46	ENSG00000184208	chr22	41688939	41698136	9197	PCPA	other	short	yes	yes
C2orf42	ENSG00000115998	chr2	70149898	70248615	98717	PCPA	other	long	no	no
C5orf22	ENSG00000082213	chr5	31532295	31554839	22544	PCPA	other	medium-short	yes	yes
C5orf34	ENSG00000172244	chr5	43486701	43515145	28444	PCPA	other	medium-long	yes	yes
C5orf42	ENSG00000197603	chr5	37106228	37249428	143200	PCPA	other	long	no	yes
C6orf203	ENSG00000130349	chr6	107028213	107051342	23129	PCPA	other	medium-short	yes	yes
C6orf58	ENSG00000184530	chr6	127519455	127578707	59252	PCPA	other	medium-long	no	no
C9orf43	ENSG00000157653	chr9	113410742	113429684	18942	PCPA	other	medium-short	no	no
CABLES1	ENSG00000134508	chr18	23135452	23194540	59088	PCPA	other	medium-long	yes	yes
CARNMT1	ENSG00000156017	chr9	74981020	75028423	47403	PCPA	other	medium-long	no	no
CBFA2T3	ENSG00000129993	chr16	88892285	88941200	48915	PCPA	other	medium-long	no	no
CBFB	ENSG00000067955	chr16	67029147	67101058	71911	PCPA	other	long	yes	yes
CCDC117	ENSG00000159873	chr22	28772674	28789301	16627	PCPA	other	medium-short	yes	yes
CCDC137	ENSG00000185298	chr17	81666364	81673904	7540	PCPA	other	short	yes	no
CCDC138	ENSG00000163006	chr2	108786761	108885475	98714	PCPA	other	long	no	yes
CCDC66	ENSG00000180376	chr3	56557219	56615417	58198	PCPA	other	medium-long	no	no
CCDC92	ENSG00000119242	chr12	123937765	123972090	34325	PCPA	other	medium-long	no	no
CCT8	ENSG00000156261	chr21	29055805	29073797	17992	PCPA	other	medium-short	no	no
CD200	ENSG00000091972	chr3	112332841	112362812	29971	PCPA	other	medium-long	no	no
CDC5L	ENSG00000096401	chr6	44387525	44450426	62901	PCPA	other	medium-long	no	no
CDC6	ENSG00000094804	chr17	40287633	40304657	17024	PCPA	DDR	medium-short	yes	yes
CDCA2	ENSG00000184661	chr8	25458997	25507920	48923	PCPA	other	medium-long	yes	yes
CDK12	ENSG00000167258	chr17	39461511	39535146	73635	PCPA	other	long	yes	yes
CDK13	ENSG00000065883	chr7	39950037	40097134	147097	PCPA	other	long	yes	yes
CDO1	ENSG00000129596	chr5	115804733	115816954	12221	PCPA	other	medium-short	no	no
CDON	ENSG00000064309	chr11	126005393	126062811	57418	PCPA	other	medium-long	no	no
CDR2L	ENSG00000109089	chr17	74987632	75005800	18168	PCPA	other	medium-short	no	yes
CENPC	ENSG00000145241	chr4	67468748	67545606	76858	PCPA	other	long	yes	no
CENPL	ENSG00000120334	chr1	173799550	173824473	24923	PCPA	other	medium-short	yes	yes
CENPN	ENSG00000166451	chr16	81006552	81029309	22757	PCPA	other	medium-short	no	no
CENPQ	ENSG00000031691	chr6	49463378	49493107	29729	PCPA	other	medium-long	yes	yes
CEP120	ENSG00000168944	chr5	123344885	123423592	78707	PCPA	other	long	no	yes
CEP152	ENSG00000103995	chr15	48712928	48811146	98218	PCPA	other	long	yes	yes
CEP250	ENSG00000126001	chr20	35455201	35462304	7103	PCPA	other	short	no	no
CEP350	ENSG00000135837	chr1	179954738	180114880	160142	PCPA	other	long	yes	yes
CEP44	ENSG00000164118	chr4	174283677	174333380	49703	PCPA	other	medium-long	no	no
CEP68	ENSG00000011523	chr2	65056372	65087004	30632	PCPA	other	medium-long	no	no
CEP95	ENSG00000258890	chr17	64506588	64537948	31360	PCPA	other	medium-long	yes	yes
CEP97	ENSG00000182504	chr3	101723925	101770562	46637	PCPA	other	medium-long	no	yes
CHAC2	ENSG00000143942	chr2	53767792	53775196	7404	PCPA	other	short	no	no
CHAF1A	ENSG00000167670	chr19	4402662	4443392	40730	PCPA	other	medium-long	no	yes
CHAMP1	ENSG00000198824	chr13	114314513	114327328	12815	PCPA	other	medium-short	no	yes
CHD2	ENSG00000173575	chr15	92900189	93027942	127753	PCPA	other	long	no	no
CHPT1	ENSG00000111666	chr12	101696947	101744140	47193	PCPA	other	medium-long	no	no
CHRM2	ENSG00000181072	chr7	136868669	137020255	151586	PCPA	other	long	no	no
CHST10	ENSG00000115526	chr2	100391860	100417656	25796	PCPA	other	medium-short	no	no
CHST8	ENSG00000124302	chr19	33621955	33773508	151553	PCPA	other	long	no	no
CLSPN	ENSG00000092853	chr1	35720218	35769967	49749	PCPA	DDR	medium-long	no	yes
CLVS2	ENSG00000146352	chr6	122995971	123072927	76956	PCPA	other	long	no	no
CNOT2	ENSG00000111596	chr12	70243030	70354993	111963	PCPA	other	long	yes	yes
CNR1	ENSG00000118432	chr6	88139864	88166359	26495	PCPA	other	medium-long	no	no
CNTN5	ENSG00000149972	chr11	99020953	99049844	28891	PCPA	other	medium-long	no	no
COL4A3BP	ENSG00000113163	chr5	75368487	75512138	143651	PCPA	DDR	long	yes	no
COPS2	ENSG00000166200	chr15	49106068	49155661	49593	PCPA	other	medium-long	no	no
CORO2B	ENSG00000103647	chr15	68578969	68727806	148837	PCPA	other	long	no	no
COX10	ENSG00000006695	chr17	14069496	14208677	139181	PCPA	other	long	yes	yes
COX11	ENSG00000166260	chr17	54951902	54968785	16883	PCPA	other	medium-short	yes	yes
COX18	ENSG00000163626	chr4	73056080	73069755	13675	PCPA	other	medium-short	no	yes
CPD	ENSG00000108582	chr17	30378905	30469989	91084	PCPA	other	long	no	yes
CPEB4	ENSG00000113742	chr5	173890666	173910818	20152	PCPA	other	medium-short	no	no
CREB1	ENSG00000118260	chr2	207529912	207603431	73519	PCPA	DDR	long	no	no
CRISPLD1	ENSG00000121005	chr8	74984515	75034558	50043	PCPA	other	medium-long	no	no
CSGALNACT2	ENSG00000169826	chr10	43138486	43185308	46822	PCPA	other	medium-long	no	no
CSPP1	ENSG00000104218	chr8	67062426	67196263	133837	PCPA	other	long	yes	yes
CSTF1	ENSG00000101138	chr20	56392371	56406369	13998	PCPA	other	medium-short	yes	yes
CTH	ENSG00000116761	chr1	70411272	70439570	28298	PCPA	other	medium-long	yes	yes
CTHRC1	ENSG00000164932	chr8	103371550	103382989	11439	PCPA	other	medium-short	no	no
CUL1	ENSG00000055130	chr7	148698912	148801036	102124	PCPA	other	long	yes	yes
CYP2U1	ENSG00000155016	chr4	107931369	107953457	22088	PCPA	other	medium-short	no	no
DACH1	ENSG00000276644	chr13	71437966	71867192	429226	PCPA	other	long	no	no
DBF4	ENSG00000006634	chr7	87876229	87909541	33312	PCPA	DDR	medium-long	yes	yes
DCAF10	ENSG00000122741	chr9	37800502	37867666	67164	PCPA	other	long	yes	yes
DCAF17	ENSG00000115827	chr2	171434664	171474384	39720	PCPA	other	medium-long	no	no
DCP1A	ENSG00000272886	chr3	53283428	53347610	64182	PCPA	other	medium-long	yes	yes
DDB2	ENSG00000134574	chr11	47215058	47239216	24158	PCPA	DDR	medium-short	yes	yes
DDX31	ENSG00000125485	chr9	132594386	132670401	76015	PCPA	other	long	yes	yes
DENND5B	ENSG00000170456	chr12	31382223	31591097	208874	PCPA	other	long	yes	yes
DESI2	ENSG00000121644	chr1	244652935	244709033	56098	PCPA	other	medium-long	no	yes
DET1	ENSG00000140543	chr15	88531868	88546337	14469	PCPA	other	medium-short	no	no
DFNB59	ENSG00000204311	chr2	178451436	178461390	9954	PCPA	other	short	no	no
DGKE	ENSG00000153933	chr17	56834099	56869567	35468	PCPA	other	medium-long	no	yes
DHFR2	ENSG00000178700	chr3	94047836	94062987	15151	PCPA	other	medium-short	no	no
DIDO1	ENSG00000101191	chr20	62877738	62937952	60214	PCPA	other	medium-long	yes	yes
DIEXF	ENSG00000117597	chr1	209828007	209857565	29558	PCPA	other	medium-long	yes	yes
DNAJC24	ENSG00000170946	chr11	31369840	31431849	62009	PCPA	other	medium-long	no	no
DNTTIP2	ENSG00000067334	chr1	93866283	93879918	13635	PCPA	other	medium-short	yes	yes
DOPEY1	ENSG00000083097	chr6	83067666	83168719	101053	PCPA	other	long	no	no
DRGX	ENSG00000165606	chr10	49364181	49396016	31835	PCPA	other	medium-long	no	no
DTL	ENSG00000143476	chr1	212035577	212107400	71823	PCPA	DDR	long	no	no
DTWD1	ENSG00000104047	chr15	49621037	49643657	22620	PCPA	other	medium-short	yes	yes
DUSP10	ENSG00000143507	chr1	221701424	221742176	40752	PCPA	other	medium-long	no	yes
DYRK3	ENSG00000143479	chr1	206635536	206649197	13661	PCPA	DDR	medium-short	no	yes
E2F2	ENSG00000007968	chr1	23506430	23531220	24790	PCPA	other	medium-short	yes	yes
E2F3	ENSG00000112242	chr6	20401906	20493715	91809	PCPA	other	long	yes	yes
E2F5	ENSG00000133740	chr8	85177225	85217158	39933	PCPA	other	medium-long	yes	yes
E2F7	ENSG00000165891	chr12	77021247	77065580	44333	PCPA	other	medium-long	yes	yes
E2F8	ENSG00000129173	chr11	19224063	19241620	17557	PCPA	other	medium-short	yes	yes
EDRF1	ENSG00000107938	chr10	125719515	125764139	44624	PCPA	other	medium-long	yes	yes
EEPD1	ENSG00000122547	chr7	36153149	36301543	148394	PCPA	other	long	no	no
EIF4ENIF1	ENSG00000184708	chr22	31439365	31489937	50572	PCPA	other	medium-long	no	no
ELAVL3	ENSG00000196361	chr19	11451326	11481046	29720	PCPA	other	medium-long	no	no
ELAVL4	ENSG00000162374	chr1	50105690	50203786	98096	PCPA	other	long	no	no
ELK3	ENSG00000111145	chr12	96194382	96269835	75453	PCPA	other	long	no	no
ELK4	ENSG00000158711	chr1	205607943	205631962	24019	PCPA	other	medium-short	no	no
EME1	ENSG00000154920	chr17	50373220	50381483	8263	PCPA	other	short	no	no
ENC1	ENSG00000171617	chr5	74627406	74641424	14018	PCPA	other	medium-short	no	no
EP300	ENSG00000100393	chr22	41091786	41180079	88293	PCPA	DDR	long	yes	yes
EP400	ENSG00000183495	chr12	131949920	132080466	130546	PCPA	DDR	long	no	no
EPCAM	ENSG00000119888	chr2	47345158	47387601	42443	PCPA	other	medium-long	no	no
EPHA7	ENSG00000135333	chr6	93240020	93419547	179527	PCPA	other	long	no	no
ERCC4	ENSG00000175595	chr16	13920157	13933247	13090	PCPA	DDR	medium-short	no	no
ERCC6L2	ENSG00000182150	chr9	95875701	96014571	138870	PCPA	other	long	yes	yes
ERN1	ENSG00000178607	chr17	64053967	64130819	76852	PCPA	DDR	long	no	no
ETS2	ENSG00000157557	chr21	38805831	38824955	19124	PCPA	other	medium-short	yes	yes
ETV5	ENSG00000244405	chr3	186046308	186109112	62804	PCPA	other	medium-long	no	no
EXO1	ENSG00000174371	chr1	241848180	241895148	46968	PCPA	DDR	medium-long	yes	yes
EXO5	ENSG00000164002	chr1	40508747	40516556	7809	PCPA	other	short	no	no
EXTL2	ENSG00000162694	chr1	100872387	100895998	23611	PCPA	other	medium-short	no	yes
EYA1	ENSG00000104313	chr8	71197433	71362232	164799	PCPA	other	long	no	no
FAM120A	ENSG00000048828	chr9	93451722	93566107	114385	PCPA	other	long	no	no
FAM120B	ENSG00000112584	chr6	170295321	170407065	111744	PCPA	other	long	no	no
FAM124A	ENSG00000150510	chr13	51222334	51284241	61907	PCPA	other	medium-long	no	no
FAM135A	ENSG00000082269	chr6	70413550	70504960	91410	PCPA	other	long	no	no
FAM160B1	ENSG00000151553	chr10	114821744	114864717	42973	PCPA	other	medium-long	no	no
FAM200A	ENSG00000221909	chr7	99546308	99558536	12228	PCPA	other	medium-short	yes	yes
FAM200B	ENSG00000237765	chr4	15681729	15690439	8710	PCPA	other	short	yes	yes
FAM20C	ENSG00000177706	chr7	192969	260745	67776	PCPA	DDR	long	no	no
FAM222A	ENSG00000139438	chr12	109714228	109770507	56279	PCPA	other	medium-long	yes	yes
FAM57A	ENSG00000167695	chr17	732412	742972	10560	PCPA	other	medium-short	no	yes
FAM84A	ENSG00000162981	chr2	14632686	14650814	18128	PCPA	other	medium-short	no	no
FAN1	ENSG00000198690	chr15	30903893	30943108	39215	PCPA	DDR	medium-long	yes	yes
FANCB	ENSG00000181544	chrX	14843407	14873069	29662	PCPA	other	medium-long	no	no
FANCM	ENSG00000187790	chr14	45135940	45167423	31483	PCPA	other	medium-long	no	yes
FASTKD2	ENSG00000118246	chr2	206765357	206792509	27152	PCPA	other	medium-long	no	no
FAXC	ENSG00000146267	chr6	99271169	99350062	78893	PCPA	other	long	no	no
FBXO10	ENSG00000147912	chr9	37510892	37576349	65457	PCPA	other	long	no	no
FBXO28	ENSG00000143756	chr1	224114087	224162047	47960	PCPA	other	medium-long	yes	yes
FBXO30	ENSG00000118496	chr6	145793502	145814753	21251	PCPA	other	medium-short	no	no
FBXO8	ENSG00000164117	chr4	174236658	174284264	47606	PCPA	other	medium-long	yes	yes
FBXW2	ENSG00000119402	chr9	120756974	120793412	36438	PCPA	other	medium-long	yes	yes
FGD4	ENSG00000139132	chr12	32502049	32646050	144001	PCPA	other	long	no	no
FGF2	ENSG00000138685	chr4	122826708	122898236	71528	PCPA	other	long	yes	yes
FIGN	ENSG00000182263	chr2	163593396	163736012	142616	PCPA	other	long	no	no
FLRT3	ENSG00000125848	chr20	14323995	14337616	13621	PCPA	other	medium-short	no	no
FNBP4	ENSG00000109920	chr11	47716517	47767443	50926	PCPA	other	medium-long	yes	yes
FNIP2	ENSG00000052795	chr4	158769138	158908049	138911	PCPA	DDR	long	no	no
FOSL2	ENSG00000075426	chr2	28392858	28417312	24454	PCPA	other	medium-short	yes	yes
FOXK1	ENSG00000164916	chr7	4682309	4771443	89134	PCPA	other	long	yes	yes
FOXK2	ENSG00000141568	chr17	82519715	82604607	84892	PCPA	other	long	yes	yes
FPGT	ENSG00000254685	chr1	74198212	74207234	9022	PCPA	other	short	no	no
FRMD6	ENSG00000139926	chr14	51651858	51730727	78869	PCPA	other	long	no	no
FSTL4	ENSG00000053108	chr5	133196455	133612564	416109	PCPA	other	long	no	no
FZD3	ENSG00000104290	chr8	28494214	28574268	80054	PCPA	other	long	no	no
GAN	ENSG00000261609	chr16	81314952	81390884	75932	PCPA	other	long	yes	yes
GART	ENSG00000159131	chr21	33503931	33542820	38889	PCPA	other	medium-long	no	yes
GATAD2B	ENSG00000143614	chr1	153804725	153922975	118250	PCPA	other	long	yes	yes
GCC2	ENSG00000135968	chr2	108449191	108509397	60206	PCPA	other	medium-long	no	no
GCFC2	ENSG00000005436	chr2	75662706	75710899	48193	PCPA	other	medium-long	yes	yes
GCLM	ENSG00000023909	chr1	93885205	93909410	24205	PCPA	other	medium-short	no	no
GEM	ENSG00000164949	chr8	94249258	94262345	13087	PCPA	other	medium-short	no	no
GEN1	ENSG00000178295	chr2	17753895	17785365	31470	PCPA	DDR	medium-long	yes	yes
GFOD1	ENSG00000145990	chr6	13357830	13487662	129832	PCPA	other	long	yes	yes
GIN1	ENSG00000145723	chr5	103102276	103120138	17862	PCPA	other	medium-short	no	no
GINS1	ENSG00000101003	chr20	25407727	25448555	40828	PCPA	other	medium-long	no	no
GINS4	ENSG00000147536	chr8	41529206	41545046	15840	PCPA	other	medium-short	no	no
GJC1	ENSG00000182963	chr17	44798448	44830813	32365	PCPA	other	medium-long	no	no
GOLGA8B	ENSG00000215252	chr15	34525282	34588503	63221	PCPA	other	medium-long	no	no
GOSR1	ENSG00000108587	chr17	30477362	30527592	50230	PCPA	other	medium-long	yes	yes
GPATCH8	ENSG00000186566	chr17	44395284	44503430	108146	PCPA	other	long	yes	yes
GPR39	ENSG00000183840	chr2	132604441	132646554	42113	PCPA	other	medium-long	no	no
GPR63	ENSG00000112218	chr6	96794126	96837463	43337	PCPA	other	medium-long	no	no
GPRIN3	ENSG00000185477	chr4	89236386	89308010	71624	PCPA	other	long	no	no
GTF2A1	ENSG00000165417	chr14	81175452	81221377	45925	PCPA	other	medium-long	no	no
GTF2H1	ENSG00000110768	chr11	18322567	18367044	44477	PCPA	DDR	medium-long	yes	yes
GTF3C4	ENSG00000125484	chr9	132670035	132694955	24920	PCPA	other	medium-short	yes	yes
GUCY1A3	ENSG00000164116	chr4	155666726	155732349	65623	PCPA	other	long	no	no
GULP1	ENSG00000144366	chr2	188291946	188595931	303985	PCPA	other	long	no	no
HAUS3	ENSG00000214367	chr4	2227464	2242164	14700	PCPA	other	medium-short	no	no
HBS1L	ENSG00000112339	chr6	134960378	135054898	94520	PCPA	other	long	no	no
HECTD2	ENSG00000165338	chr10	91410344	91514761	104417	PCPA	other	long	no	no
HEG1	ENSG00000173706	chr3	124965710	125055958	90248	PCPA	other	long	no	yes
HELB	ENSG00000127311	chr12	66302545	66347645	45100	PCPA	DDR	medium-long	no	yes
HELZ	ENSG00000198265	chr17	67070438	67245187	174749	PCPA	other	long	no	yes
HERPUD1	ENSG00000051108	chr16	56932048	56944863	12815	PCPA	other	medium-short	yes	yes
HIF1AN	ENSG00000166135	chr10	100535859	100559998	24139	PCPA	other	medium-short	yes	no
HKR1	ENSG00000181666	chr19	37317900	37359776	41876	PCPA	other	medium-long	no	no
HMGXB4	ENSG00000100281	chr22	35257489	35295764	38275	PCPA	other	medium-long	yes	yes
HNRNPU	ENSG00000153187	chr1	244840638	244864560	23922	PCPA	other	medium-short	no	no
HRK	ENSG00000135116	chr12	116856144	116881441	25297	PCPA	other	medium-short	no	no
HS3ST3A1	ENSG00000153976	chr17	13495689	13601927	106238	PCPA	other	long	no	no
HS3ST5	ENSG00000249853	chr6	114055586	114343045	287459	PCPA	other	long	no	no
HS6ST1	ENSG00000136720	chr2	128265480	128318577	53097	PCPA	other	medium-long	no	yes
HSP90B1	ENSG00000166598	chr12	103930334	103953645	23311	PCPA	other	medium-short	no	no
HTR1E	ENSG00000168830	chr6	86937306	87016683	79377	PCPA	other	long	no	no
HUNK	ENSG00000142149	chr21	31873315	32004064	130749	PCPA	DDR	long	no	no
ICE1	ENSG00000164151	chr5	5420664	5490234	69570	PCPA	other	long	yes	yes
IFRD1	ENSG00000006652	chr7	112450428	112477200	26772	PCPA	other	medium-long	no	no
ING3	ENSG00000071243	chr7	120950763	120975014	24251	PCPA	DDR	medium-short	no	yes
INO80	ENSG00000128908	chr15	40978880	41116354	137474	PCPA	DDR	long	yes	yes
INO80C	ENSG00000153391	chr18	35468584	35497960	29376	PCPA	other	medium-long	no	yes
INO80D	ENSG00000114933	chr2	205993721	206086303	92582	PCPA	other	long	no	no
INSIG1	ENSG00000186480	chr7	155297776	155310235	12459	PCPA	other	medium-short	no	yes
INTS5	ENSG00000185085	chr11	62646848	62653302	6454	PCPA	other	short	yes	yes
INTS6	ENSG00000102786	chr13	51354077	51453207	99130	PCPA	other	long	yes	yes
INTS7	ENSG00000143493	chr1	211940399	212035542	95143	PCPA	DDR	long	yes	yes
IPMK	ENSG00000151151	chr10	58191517	58267934	76417	PCPA	other	long	yes	yes
IRS2	ENSG00000185950	chr13	109752698	109786568	33870	PCPA	other	medium-long	no	no
ITGA1	ENSG00000213949	chr5	52787896	52959210	171314	PCPA	other	long	yes	yes
ITGA4	ENSG00000115232	chr2	181457202	181536187	78985	PCPA	other	long	no	no
JAKMIP2	ENSG00000176049	chr5	147588566	147782775	194209	PCPA	other	long	no	no
JDP2	ENSG00000140044	chr14	75427806	75470457	42651	PCPA	other	medium-long	no	no
KANSL1L	ENSG00000144445	chr2	210097849	210170654	72805	PCPA	other	long	no	no
KAT14	ENSG00000149474	chr20	18138118	18188387	50269	PCPA	other	medium-long	no	no
KAT7	ENSG00000136504	chr17	49788555	49835030	46475	PCPA	DDR	medium-long	yes	yes
KATNAL1	ENSG00000102781	chr13	30202630	30307484	104854	PCPA	other	long	yes	yes
KCNG3	ENSG00000171126	chr2	42442017	42494097	52080	PCPA	other	medium-long	no	no
KCNH7	ENSG00000184611	chr2	162423247	162838730	415483	PCPA	other	long	no	no
KCNJ8	ENSG00000121361	chr12	21764955	21775581	10626	PCPA	other	medium-short	no	no
KCNMB4	ENSG00000135643	chr12	70366276	70434292	68016	PCPA	other	long	no	no
KCNQ5	ENSG00000185760	chr6	72621792	73198848	577056	PCPA	other	long	no	no
KCTD15	ENSG00000153885	chr19	33796416	33815763	19347	PCPA	other	medium-short	no	no
KCTD3	ENSG00000136636	chr1	215567392	215621807	54415	PCPA	other	medium-long	no	yes
KDM5A	ENSG00000073614	chr12	280129	389454	109325	PCPA	other	long	yes	yes
KIAA0586	ENSG00000100578	chr14	58427684	58548045	120361	PCPA	other	long	no	yes
KIAA1841	ENSG00000162929	chr2	61065871	61093364	27493	PCPA	other	medium-long	no	no
KIF15	ENSG00000163808	chr3	44761717	44873376	111659	PCPA	other	long	no	yes
KIF20B	ENSG00000138182	chr10	89701610	89774939	73329	PCPA	other	long	no	yes
KITLG	ENSG00000049130	chr12	88492793	88580471	87678	PCPA	other	long	yes	yes
KLF3	ENSG00000109787	chr4	38664196	38701042	36846	PCPA	other	medium-long	yes	yes
KLF7	ENSG00000118263	chr2	207074137	207167246	93109	PCPA	other	long	no	no
KLHL20	ENSG00000076321	chr1	173714941	173786702	71761	PCPA	other	long	no	yes
KLHL28	ENSG00000179454	chr14	44924319	44962190	37871	PCPA	other	medium-long	no	no
KLHL42	ENSG00000087448	chr12	27780020	27803040	23020	PCPA	other	medium-short	yes	yes
KMT2E	ENSG00000005483	chr7	105014179	105114085	99906	PCPA	other	long	yes	yes
L2HGDH	ENSG00000087299	chr14	50242434	50312548	70114	PCPA	other	long	no	no
L3HYPDH	ENSG00000126790	chr14	59474454	59484408	9954	PCPA	other	short	yes	yes
LACTB	ENSG00000103642	chr15	63121800	63142061	20261	PCPA	other	medium-short	no	yes
LANCL2	ENSG00000132434	chr7	55365448	55433742	68294	PCPA	other	long	no	yes
LARP4	ENSG00000161813	chr12	50400889	50480004	79115	PCPA	other	long	yes	yes
LATS1	ENSG00000131023	chr6	149658153	149718256	60103	PCPA	DDR	medium-long	yes	yes
LCORL	ENSG00000178177	chr4	17880595	18021755	141160	PCPA	other	long	yes	yes
LDLR	ENSG00000130164	chr19	11089463	11133816	44353	PCPA	other	medium-long	no	no
LEMD3	ENSG00000174106	chr12	65169571	65248327	78756	PCPA	other	long	yes	yes
LIN28B	ENSG00000187772	chr6	104936616	105083332	146716	PCPA	other	long	no	no
LIN9	ENSG00000183814	chr1	226231157	226309869	78712	PCPA	other	long	yes	yes
LMNA	ENSG00000160789	chr1	156082600	156093811	11211	PCPA	other	medium-short	no	no
LMO4	ENSG00000143013	chr1	87328468	87348923	20455	PCPA	other	medium-short	yes	yes
LRPAP1	ENSG00000163956	chr4	3506376	3532559	26183	PCPA	other	medium-short	no	no
LRRC8C	ENSG00000171488	chr1	89633072	89719533	86461	PCPA	other	long	no	no
LRRC8D	ENSG00000171492	chr1	89821014	89936001	114987	PCPA	other	long	yes	yes
LRRN1	ENSG00000175928	chr3	3799437	3847703	48266	PCPA	other	medium-long	no	no
LRRN3	ENSG00000173114	chr7	111091006	111125451	34445	PCPA	other	medium-long	no	no
LSM6	ENSG00000164167	chr4	146175685	146200000	24315	PCPA	other	medium-short	no	no
LYPLAL1	ENSG00000143353	chr1	219173876	219212865	38989	PCPA	other	medium-long	no	no
MAK16	ENSG00000198042	chr8	33484750	33501260	16510	PCPA	other	medium-short	no	no
MAML1	ENSG00000161021	chr5	179732850	179777286	44436	PCPA	DDR	medium-long	yes	yes
MAN1A1	ENSG00000111885	chr6	119177209	119349761	172552	PCPA	other	long	yes	yes
MAN1A2	ENSG00000198162	chr1	117367449	117528872	161423	PCPA	other	long	no	yes
MAN2A1	ENSG00000112893	chr5	109689366	109867178	177812	PCPA	other	long	yes	yes
MANEA	ENSG00000172469	chr6	95577543	95609457	31914	PCPA	other	medium-long	no	no
MAP1LC3B	ENSG00000140941	chr16	87391800	87404779	12979	PCPA	other	medium-short	no	no
MAP2K4	ENSG00000065559	chr17	12020824	12143823	122999	PCPA	other	long	no	no
MAP3K14	ENSG00000006062	chr17	45263121	45317040	53919	PCPA	other	medium-long	yes	yes
MAP3K20	ENSG00000091436	chr2	173075836	173227146	151310	PCPA	DDR	long	no	no
MAP3K3	ENSG00000198909	chr17	63622442	63696303	73861	PCPA	other	long	no	yes
MAPK4	ENSG00000141639	chr18	50560078	50731824	171746	PCPA	DDR	long	no	no
MAPRE2	ENSG00000166974	chr18	35041360	35143470	102110	PCPA	other	long	no	no
2018-03-07	ENSG00000136536	chr2	159712457	159771027	58570	PCPA	other	medium-long	no	no
MARK1	ENSG00000116141	chr1	220528183	220664456	136273	PCPA	DDR	long	no	yes
MBNL1	ENSG00000152601	chr3	152268906	152465780	196874	PCPA	other	long	no	no
MCM8	ENSG00000125885	chr20	5950652	5998977	48325	PCPA	DDR	medium-long	no	yes
MED26	ENSG00000105085	chr19	16577585	16624661	47076	PCPA	other	medium-long	no	no
MED9	ENSG00000141026	chr17	17476986	17493226	16240	PCPA	other	medium-short	yes	yes
MEIS1	ENSG00000143995	chr2	66435133	66573869	138736	PCPA	other	long	yes	yes
MEIS2	ENSG00000134138	chr15	37066297	37096191	29894	PCPA	other	medium-long	no	no
METTL14	ENSG00000145388	chr4	118685368	118715433	30065	PCPA	other	medium-long	no	no
MFSD14C	ENSG00000196312	chr9	96897917	97013708	115791	PCPA	other	long	no	no
MFSD4B	ENSG00000173214	chr6	111259348	111271167	11819	PCPA	other	medium-short	no	no
MGME1	ENSG00000125871	chr20	17968913	17991122	22209	PCPA	other	medium-short	yes	yes
MIER1	ENSG00000198160	chr1	66924957	66988031	63074	PCPA	other	medium-long	yes	yes
MIOS	ENSG00000164654	chr7	7566875	7607223	40348	PCPA	other	medium-long	no	yes
MLXIP	ENSG00000175727	chr12	122078722	122147347	68625	PCPA	other	long	no	yes
MMS22L	ENSG00000146263	chr6	97142161	97283217	141056	PCPA	DDR	long	no	no
MON2	ENSG00000061987	chr12	62467062	62593081	126019	PCPA	other	long	yes	yes
MPP5	ENSG00000072415	chr14	67241423	67335819	94396	PCPA	other	long	yes	yes
MRPL42	ENSG00000198015	chr12	93467488	93516213	48725	PCPA	other	medium-long	no	yes
MSH3	ENSG00000113318	chr5	80654648	80876460	221812	PCPA	DDR	long	no	yes
MTBP	ENSG00000172167	chr8	120445400	120523635	78235	PCPA	other	long	no	no
MTHFD1L	ENSG00000120254	chr6	150865716	151101885	236169	PCPA	other	long	no	no
MTO1	ENSG00000135297	chr6	73461578	73509236	47658	PCPA	other	medium-long	yes	yes
MVB12B	ENSG00000196814	chr9	126326849	126507041	180192	PCPA	other	long	no	no
MXD1	ENSG00000059728	chr2	69915071	69942945	27874	PCPA	other	medium-long	no	yes
MYLIP	ENSG00000007944	chr6	16129125	16148248	19123	PCPA	other	medium-short	no	no
MYNN	ENSG00000085274	chr3	169772831	169789181	16350	PCPA	other	medium-short	yes	yes
MYRIP	ENSG00000170011	chr3	39809605	40260321	450716	PCPA	other	long	no	no
NABP1	ENSG00000173559	chr2	191678136	191686157	8021	PCPA	DDR	short	no	no
NAF1	ENSG00000145414	chr4	163110073	163166831	56758	PCPA	other	medium-long	yes	no
NAGLU	ENSG00000108784	chr17	42536172	42544449	8277	PCPA	other	short	yes	no
NAPEPLD	ENSG00000161048	chr7	103126790	103149235	22445	PCPA	other	medium-short	no	no
NCOA5	ENSG00000124160	chr20	46060985	46089952	28967	PCPA	other	medium-long	yes	yes
NCOR2	ENSG00000196498	chr12	124354837	124567589	212752	PCPA	other	long	no	no
NCR3LG1	ENSG00000188211	chr11	17351726	17377341	25615	PCPA	other	medium-short	no	no
NDNF	ENSG00000173376	chr4	121035613	121072518	36905	PCPA	other	medium-long	no	no
NDUFAF5	ENSG00000101247	chr20	13784950	13821582	36632	PCPA	other	medium-long	yes	yes
NEIL3	ENSG00000109674	chr4	177309836	177362943	53107	PCPA	other	medium-long	yes	yes
NEK4	ENSG00000114904	chr3	52708449	52770949	62500	PCPA	DDR	medium-long	no	no
NETO2	ENSG00000171208	chr16	47077703	47143997	66294	PCPA	other	long	yes	yes
NFE2L2	ENSG00000116044	chr2	177227595	177265131	37536	PCPA	other	medium-long	no	no
NFIB	ENSG00000147862	chr9	14081843	14322338	240495	PCPA	other	long	no	yes
NFX1	ENSG00000086102	chr9	33290511	33371157	80646	PCPA	other	long	yes	yes
NHLH1	ENSG00000171786	chr1	160367067	160372848	5781	PCPA	other	short	no	no
NHLRC2	ENSG00000196865	chr10	113854661	113917194	62533	PCPA	other	medium-long	yes	yes
NINL	ENSG00000101004	chr20	25452705	25585517	132812	PCPA	other	long	no	no
NIPBL	ENSG00000164190	chr5	36876790	37064190	187400	PCPA	DDR	long	yes	yes
NLK	ENSG00000087095	chr17	28042156	28196381	154225	PCPA	DDR	long	no	yes
NOCT	ENSG00000151014	chr4	139015789	139045939	30150	PCPA	other	medium-long	no	no
NOL10	ENSG00000115761	chr2	10570766	10689975	119209	PCPA	other	long	yes	yes
NOM1	ENSG00000146909	chr7	156949723	156973182	23459	PCPA	other	medium-short	yes	yes
NPAT	ENSG00000149308	chr11	108157215	108222642	65427	PCPA	other	long	yes	yes
NR2C2	ENSG00000177463	chr3	14947584	15049273	101689	PCPA	other	long	yes	yes
NR3C1	ENSG00000113580	chr5	143277931	143403700	125769	PCPA	other	long	yes	yes
NRF1	ENSG00000106459	chr7	129611739	129709097	97358	PCPA	other	long	yes	yes
NRP1	ENSG00000099250	chr10	33195424	33334642	139218	PCPA	other	long	no	no
NSRP1	ENSG00000126653	chr17	30116781	30186475	69694	PCPA	other	long	no	no
NSUN3	ENSG00000178694	chr3	94062916	94128545	65629	PCPA	other	long	yes	yes
NT5DC1	ENSG00000178425	chr6	116100849	116249497	148648	PCPA	other	long	no	no
NT5DC3	ENSG00000111696	chr12	103772310	103841197	68887	PCPA	other	long	yes	yes
NUB1	ENSG00000013374	chr7	151341699	151378449	36750	PCPA	other	medium-long	no	yes
NUDCD2	ENSG00000170584	chr5	163446526	163460140	13614	PCPA	other	medium-short	no	no
NUDT19	ENSG00000213965	chr19	32691961	32713796	21835	PCPA	other	medium-short	no	no
NUFIP2	ENSG00000108256	chr17	29255836	29294118	38282	PCPA	other	medium-long	no	no
NUP98	ENSG00000110713	chr11	3675010	3797792	122782	PCPA	DDR	long	yes	yes
NUPL2	ENSG00000136243	chr7	23181841	23201011	19170	PCPA	other	medium-short	yes	yes
NXPH2	ENSG00000144227	chr2	138670772	138780348	109576	PCPA	other	long	no	no
OGFRL1	ENSG00000119900	chr6	71288803	71308950	20147	PCPA	other	medium-short	no	yes
ORC5	ENSG00000164815	chr7	104126341	104208047	81706	PCPA	DDR	long	yes	yes
OXSM	ENSG00000151093	chr3	25790080	25794534	4454	PCPA	other	short	yes	yes
PACRGL	ENSG00000163138	chr4	20700439	20724889	24450	PCPA	other	medium-short	no	yes
PAG1	ENSG00000076641	chr8	80967810	81112068	144258	PCPA	other	long	no	no
PALB2	ENSG00000083093	chr16	23603170	23641310	38140	PCPA	DDR	medium-long	yes	yes
PANK1	ENSG00000152782	chr10	89582988	89643956	60968	PCPA	other	medium-long	no	no
PARS2	ENSG00000162396	chr1	54756898	54764514	7616	PCPA	other	short	no	yes
PATL1	ENSG00000166889	chr11	59636716	59668980	32264	PCPA	other	medium-long	yes	yes
PAXBP1	ENSG00000159086	chr21	32733900	32771792	37892	PCPA	other	medium-long	yes	yes
PCDH18	ENSG00000189184	chr4	137519703	137532494	12791	PCPA	other	medium-short	no	no
PCF11	ENSG00000165494	chr11	83156988	83187451	30463	PCPA	other	medium-long	yes	yes
PCLO	ENSG00000186472	chr7	82822097	82894454	72357	PCPA	other	long	no	no
PCM1	ENSG00000078674	chr8	17922857	18029944	107087	PCPA	other	long	no	yes
PDE4B	ENSG00000184588	chr1	65992422	66374573	382151	PCPA	other	long	no	no
PDGFRA	ENSG00000134853	chr4	54229097	54298247	69150	PCPA	other	long	no	no
PDS5B	ENSG00000083642	chr13	32586427	32778019	191592	PCPA	DDR	long	no	no
PEAK1	ENSG00000173517	chr15	77155200	77420094	264894	PCPA	other	long	no	no
PEX13	ENSG00000162928	chr2	61017562	61051990	34428	PCPA	other	medium-long	yes	yes
PFN4	ENSG00000176732	chr2	24115371	24123477	8106	PCPA	other	short	no	no
PGBD1	ENSG00000137338	chr6	28281572	28302549	20977	PCPA	other	medium-short	no	no
PGBD5	ENSG00000177614	chr1	230314482	230426371	111889	PCPA	other	long	no	no
PHF14	ENSG00000106443	chr7	10973872	11169630	195758	PCPA	other	long	yes	yes
PHF20L1	ENSG00000129292	chr8	132775372	132848807	73435	PCPA	other	long	no	yes
PHF3	ENSG00000118482	chr6	63635836	63715481	79645	PCPA	other	long	no	no
PHOSPHO2	ENSG00000144362	chr2	169694454	169701708	7254	PCPA	other	short	no	no
PHYHIPL	ENSG00000165443	chr10	59176590	59247774	71184	PCPA	other	long	no	no
PIBF1	ENSG00000083535	chr13	72782059	73016461	234402	PCPA	other	long	no	yes
PIGG	ENSG00000174227	chr4	499240	524911	25671	PCPA	other	medium-short	no	no
PIK3C3	ENSG00000078142	chr18	41955206	42087830	132624	PCPA	other	long	no	no
PIK3R3	ENSG00000117461	chr1	46040140	46132642	92502	PCPA	other	long	no	no
PIKFYVE	ENSG00000115020	chr2	208266267	208358751	92484	PCPA	other	long	no	yes
PKD2	ENSG00000118762	chr4	88007668	88077777	70109	PCPA	other	long	no	yes
PLCL2	ENSG00000154822	chr3	16884959	17090594	205635	PCPA	other	long	no	no
PLEKHA5	ENSG00000052126	chr12	19129796	19373668	243872	PCPA	other	long	no	no
PLPBP	ENSG00000147471	chr8	37762593	37779767	17174	PCPA	other	medium-short	no	no
PMEPA1	ENSG00000124225	chr20	57648392	57709902	61510	PCPA	other	medium-long	yes	yes
POGZ	ENSG00000143442	chr1	151402724	151459465	56741	PCPA	other	medium-long	yes	no
POLH	ENSG00000170734	chr6	43576150	43615660	39510	PCPA	DDR	medium-long	yes	yes
POLQ	ENSG00000051341	chr3	121431431	121546006	114575	PCPA	other	long	yes	yes
POLR2A	ENSG00000181222	chr17	7484366	7514616	30250	PCPA	other	medium-long	yes	yes
POLR3B	ENSG00000013503	chr12	106357658	106510198	152540	PCPA	other	long	no	yes
POMZP3	ENSG00000146707	chr7	76609986	76627241	17255	PCPA	other	medium-short	yes	yes
POU2F1	ENSG00000143190	chr1	167220886	167396825	175939	PCPA	other	long	no	yes
PPHLN1	ENSG00000134283	chr12	42326149	42448623	122474	PCPA	other	long	no	no
PPIP5K2	ENSG00000145725	chr5	103120149	103212799	92650	PCPA	other	long	no	yes
PPM1D	ENSG00000170836	chr17	60600183	60666280	66097	PCPA	other	long	yes	yes
PPM1E	ENSG00000175175	chr17	58755869	58985176	229307	PCPA	other	long	no	no
PPP1R10	ENSG00000204569	chr6	30600400	30617244	16844	PCPA	other	medium-short	yes	no
PPP2CB	ENSG00000104695	chr8	30774457	30812872	38415	PCPA	other	medium-long	no	yes
PPP2R2A	ENSG00000221914	chr8	26291491	26372680	81189	PCPA	other	long	no	no
PPP2R2D	ENSG00000175470	chr10	131901031	131956555	55524	PCPA	other	medium-long	no	yes
PPP4R3B	ENSG00000275052	chr2	55547292	55618880	71588	PCPA	other	long	no	no
PRAG1	ENSG00000275342	chr8	8317737	8386498	68761	PCPA	other	long	no	no
PRDM11	ENSG00000019485	chr11	45146675	45235110	88435	PCPA	other	long	no	no
PRDM4	ENSG00000110851	chr12	107732866	107761160	28294	PCPA	other	medium-long	no	yes
PRICKLE1	ENSG00000139174	chr12	42469450	42589622	120172	PCPA	other	long	no	no
PRIMPOL	ENSG00000164306	chr4	184649756	184657654	7898	PCPA	other	short	no	no
PRKAA2	ENSG00000162409	chr1	56645322	56715335	70013	PCPA	DDR	long	no	yes
PRKCA	ENSG00000154229	chr17	66302636	66810743	508107	PCPA	DDR	long	no	no
PROCA1	ENSG00000167525	chr17	28704081	28711299	7218	PCPA	other	short	no	no
PROSER1	ENSG00000120685	chr13	39010153	39037837	27684	PCPA	other	medium-long	yes	yes
PROX1	ENSG00000117707	chr1	213987943	214041502	53559	PCPA	other	medium-long	no	no
PRR4	ENSG00000111215	chr12	11005934	11171608	165674	PCPA	other	long	no	no
PSPC1	ENSG00000121390	chr13	19674756	19783019	108263	PCPA	other	long	yes	yes
PTCD1	ENSG00000106246	chr7	99416739	99466163	49424	PCPA	other	medium-long	no	no
PTCD2	ENSG00000049883	chr5	72320373	72359228	38855	PCPA	other	medium-long	yes	yes
PTCH1	ENSG00000185920	chr9	95442980	95517057	74077	PCPA	other	long	yes	yes
PTEN	ENSG00000171862	chr10	87863113	87971930	108817	PCPA	other	long	no	no
PTPN6	ENSG00000111679	chr12	6946468	6955262	8794	PCPA	other	short	no	no
PTPRO	ENSG00000151490	chr12	15322397	15597393	274996	PCPA	other	long	no	no
PUM3	ENSG00000080608	chr9	2720469	2844241	123772	PCPA	other	long	no	no
PWWP2A	ENSG00000170234	chr5	160075882	160119423	43541	PCPA	other	medium-long	no	no
PYGO1	ENSG00000171016	chr15	55538890	55588947	50057	PCPA	other	medium-long	no	no
PYROXD1	ENSG00000121350	chr12	21437915	21470350	32435	PCPA	other	medium-long	yes	yes
QSER1	ENSG00000060749	chr11	32893178	32980266	87088	PCPA	other	long	yes	yes
QSOX1	ENSG00000116260	chr1	180154834	180204030	49196	PCPA	other	medium-long	no	no
QTRT2	ENSG00000151576	chr3	114056735	114088349	31614	PCPA	other	medium-long	no	no
RAB12	ENSG00000206418	chr18	8609445	8639381	29936	PCPA	other	medium-long	no	yes
RAB30	ENSG00000137502	chr11	82973133	83071923	98790	PCPA	other	long	no	no
RAB5A	ENSG00000144566	chr3	19947079	19985175	38096	PCPA	other	medium-long	yes	yes
RABGAP1	ENSG00000011454	chr9	122941009	123104866	163857	PCPA	other	long	no	no
RAD17	ENSG00000152942	chr5	69369818	69414801	44983	PCPA	DDR	medium-long	yes	yes
RAD51C	ENSG00000108384	chr17	58692573	58735611	43038	PCPA	DDR	medium-long	no	no
RALGAPB	ENSG00000170471	chr20	38472816	38578861	106045	PCPA	other	long	no	yes
RANBP17	ENSG00000204764	chr5	170861870	171029200	167330	PCPA	other	long	no	no
RAP1B	ENSG00000127314	chr12	68610839	68671901	61062	PCPA	other	medium-long	no	no
RAPH1	ENSG00000173166	chr2	203433682	203535410	101728	PCPA	other	long	no	yes
RBBP5	ENSG00000117222	chr1	205086142	205122015	35873	PCPA	DDR	medium-long	no	no
RBBP6	ENSG00000122257	chr16	24539585	24572863	33278	PCPA	DDR	medium-long	yes	yes
RBL1	ENSG00000080839	chr20	36996349	37095995	99646	PCPA	other	long	yes	yes
RBM4	ENSG00000173933	chr11	66638617	66649930	11313	PCPA	other	medium-short	yes	yes
RC3H1	ENSG00000135870	chr1	173931214	174022297	91083	PCPA	other	long	no	no
RC3H2	ENSG00000056586	chr9	122844556	122905280	60724	PCPA	other	medium-long	no	no
REV3L	ENSG00000009413	chr6	111299031	111482919	183888	PCPA	DDR	long	yes	yes
REXO5	ENSG00000005189	chr16	20806708	20814992	8284	PCPA	other	short	no	no
RFT1	ENSG00000163933	chr3	53088483	53130462	41979	PCPA	other	medium-long	no	no
RFX7	ENSG00000181827	chr15	56087283	56243266	155983	PCPA	other	long	yes	yes
RHOF	ENSG00000139725	chr12	121779608	121802928	23320	PCPA	other	medium-short	yes	yes
RMI1	ENSG00000178966	chr9	83980711	84004074	23363	PCPA	DDR	medium-short	yes	yes
RNASEH2B	ENSG00000136104	chr13	50909678	50973745	64067	PCPA	other	medium-long	no	no
RNF145	ENSG00000145860	chr5	159157409	159209791	52382	PCPA	other	medium-long	yes	no
RNF19A	ENSG00000034677	chr8	100257060	100309910	52850	PCPA	other	medium-long	no	no
RNF217	ENSG00000146373	chr6	124963249	125045411	82162	PCPA	other	long	yes	yes
RNF24	ENSG00000101236	chr20	3927309	4015545	88236	PCPA	other	long	no	no
RNF44	ENSG00000146083	chr5	176526697	176537420	10723	PCPA	other	medium-short	no	no
RNF6	ENSG00000127870	chr13	26212762	26222089	9327	PCPA	other	short	no	yes
RNMT	ENSG00000101654	chr18	13726661	13764558	37897	PCPA	other	medium-long	yes	yes
RPAP2	ENSG00000122484	chr1	92298965	92402056	103091	PCPA	other	long	yes	yes
RPL30	ENSG00000156482	chr8	98024851	98045590	20739	PCPA	other	medium-short	no	no
RPUSD2	ENSG00000166133	chr15	40569300	40574943	5643	PCPA	other	short	no	no
RRP15	ENSG00000067533	chr1	218285287	218337983	52696	PCPA	other	medium-long	no	no
RSBN1	ENSG00000081019	chr1	113761833	113812448	50615	PCPA	other	medium-long	yes	yes
RSPRY1	ENSG00000159579	chr16	57186137	57240475	54338	PCPA	other	medium-long	yes	yes
RTKN2	ENSG00000182010	chr10	62183035	62268707	85672	PCPA	other	long	no	no
RUNX1T1	ENSG00000079102	chr8	91959793	92103286	143493	PCPA	other	long	no	no
SATB1	ENSG00000182568	chr3	18345387	18444873	99486	PCPA	other	long	no	no
SAV1	ENSG00000151748	chr14	50633636	50668331	34695	PCPA	other	medium-long	yes	yes
SCAF4	ENSG00000156304	chr21	31671033	31732075	61042	PCPA	other	medium-long	yes	yes
SCLY	ENSG00000132330	chr2	238060966	238096186	35220	PCPA	other	medium-long	no	no
SEC22A	ENSG00000121542	chr3	123201927	123274130	72203	PCPA	other	long	no	no
SEC31A	ENSG00000138674	chr4	82818661	82891184	72523	PCPA	other	long	yes	no
SECISBP2L	ENSG00000138593	chr15	48988638	49046563	57925	PCPA	other	medium-long	yes	yes
SELENOT	ENSG00000198843	chr3	150603288	150630435	27147	PCPA	other	medium-long	no	no
SENP6	ENSG00000112701	chr6	75601509	75718278	116769	PCPA	other	long	yes	yes
SEPSECS	ENSG00000109618	chr4	25120014	25160442	40428	PCPA	other	medium-long	no	no
SERTAD2	ENSG00000179833	chr2	64631621	64653913	22292	PCPA	other	medium-short	no	no
SERTAD4	ENSG00000082497	chr1	210232799	210246628	13829	PCPA	other	medium-short	yes	yes
SESN3	ENSG00000149212	chr11	95165513	95231197	65684	PCPA	other	long	no	no
SETD4	ENSG00000185917	chr21	36034541	36060261	25720	PCPA	other	medium-short	yes	yes
SETD5	ENSG00000168137	chr3	9397615	9478154	80539	PCPA	other	long	yes	yes
SETMAR	ENSG00000170364	chr3	4303304	4317567	14263	PCPA	other	medium-short	no	yes
SFSWAP	ENSG00000061936	chr12	131711081	131799737	88656	PCPA	other	long	yes	yes
SFXN2	ENSG00000156398	chr10	102714540	102743492	28952	PCPA	other	medium-long	yes	yes
SGO1	ENSG00000129810	chr3	20160593	20186292	25699	PCPA	other	medium-short	no	no
SH3RF1	ENSG00000154447	chr4	169094256	169271105	176849	PCPA	other	long	yes	yes
SHB	ENSG00000107338	chr9	37919134	38069211	150077	PCPA	other	long	yes	yes
SIRT1	ENSG00000096717	chr10	67884669	67918390	33721	PCPA	DDR	medium-long	no	no
SKA1	ENSG00000154839	chr18	50374995	50394173	19178	PCPA	other	medium-short	no	no
SKA3	ENSG00000165480	chr13	21153595	21176602	23007	PCPA	other	medium-short	no	yes
SKI	ENSG00000157933	chr1	2228695	2310119	81424	PCPA	other	long	no	no
SLAIN1	ENSG00000139737	chr13	77697854	77764242	66388	PCPA	other	long	no	no
SLC12A2	ENSG00000064651	chr5	128083766	128189688	105922	PCPA	other	long	yes	no
SLC15A4	ENSG00000139370	chr12	128794173	128819867	25694	PCPA	other	medium-short	no	no
SLC16A10	ENSG00000112394	chr6	111087503	111231194	143691	PCPA	other	long	no	no
SLC1A4	ENSG00000115902	chr2	64988477	65023865	35388	PCPA	other	medium-long	yes	yes
SLC22A15	ENSG00000163393	chr1	115976498	116070054	93556	PCPA	other	long	no	no
SLC25A25	ENSG00000148339	chr9	128068201	128109244	41043	PCPA	other	medium-long	no	no
SLC30A6	ENSG00000152683	chr2	32165841	32224379	58538	PCPA	other	medium-long	no	yes
SLC30A7	ENSG00000162695	chr1	100896076	100981753	85677	PCPA	other	long	yes	yes
SLC35D1	ENSG00000116704	chr1	66999332	67054099	54767	PCPA	other	medium-long	yes	yes
SLC35G2	ENSG00000168917	chr3	136818647	136855892	37245	PCPA	other	medium-long	no	no
SLC5A3	ENSG00000198743	chr21	34073570	34106262	32692	PCPA	other	medium-long	yes	yes
SLC6A2	ENSG00000103546	chr16	55656086	55703791	47705	PCPA	other	medium-long	no	no
SLC7A1	ENSG00000139514	chr13	29509410	29595688	86278	PCPA	other	long	yes	yes
SLC7A5	ENSG00000103257	chr16	87830023	87869488	39465	PCPA	other	medium-long	no	no
SLC9B2	ENSG00000164038	chr4	103048591	103076336	27745	PCPA	other	medium-long	no	no
SLCO5A1	ENSG00000137571	chr8	69667047	69835064	168017	PCPA	other	long	no	no
SLF2	ENSG00000119906	chr10	100912963	100926760	13797	PCPA	DDR	medium-short	no	no
SMAD2	ENSG00000175387	chr18	47808957	47931146	122189	PCPA	other	long	no	yes
SMAD6	ENSG00000137834	chr15	66702228	66782848	80620	PCPA	other	long	yes	yes
SMARCAD1	ENSG00000163104	chr4	94207611	94291292	83681	PCPA	other	long	yes	yes
SMC4	ENSG00000113810	chr3	160399639	160434954	35315	PCPA	other	medium-long	no	no
SMC5	ENSG00000198887	chr9	70258962	70354888	95926	PCPA	DDR	long	yes	yes
SMCHD1	ENSG00000101596	chr18	2655738	2805017	149279	PCPA	other	long	yes	yes
SMCR8	ENSG00000176994	chr17	18315310	18328055	12745	PCPA	other	medium-short	no	no
SNX16	ENSG00000104497	chr8	81799587	81842866	43279	PCPA	other	medium-long	no	no
SNX5	ENSG00000089006	chr20	17941597	17968980	27383	PCPA	other	medium-long	no	no
SOBP	ENSG00000112320	chr6	107490106	107558287	68181	PCPA	other	long	no	no
SOGA3	ENSG00000214338	chr6	127472794	127519191	46397	PCPA	other	medium-long	no	no
SOGA3	ENSG00000255330	chr6	127438406	127519001	80595	PCPA	other	long	no	no
SON	ENSG00000159140	chr21	33543052	33577481	34429	PCPA	other	medium-long	yes	yes
SOS1	ENSG00000115904	chr2	39024121	39124345	100224	PCPA	other	long	yes	yes
SOS2	ENSG00000100485	chr14	50117120	50231558	114438	PCPA	other	long	no	no
SP4	ENSG00000105866	chr7	21428034	21514822	86788	PCPA	other	long	no	no
SPATA5L1	ENSG00000171763	chr15	45402331	45421419	19088	PCPA	other	medium-short	no	no
SPRED1	ENSG00000166068	chr15	38252326	38357249	104923	PCPA	other	long	yes	yes
SPRED2	ENSG00000198369	chr2	65310851	65432637	121786	PCPA	other	long	yes	yes
SPSB4	ENSG00000175093	chr3	141051402	141148611	97209	PCPA	other	long	no	no
SRCAP	ENSG00000080603	chr16	30698209	30736263	38054	PCPA	other	medium-long	no	no
SRFBP1	ENSG00000151304	chr5	121961961	122075570	113609	PCPA	other	long	yes	yes
SRRM4	ENSG00000139767	chr12	118981495	119163051	181556	PCPA	other	long	no	no
SSFA2	ENSG00000138434	chr2	181891833	181930738	38905	PCPA	other	medium-long	yes	yes
ST3GAL6	ENSG00000064225	chr3	98733456	98756546	23090	PCPA	other	medium-short	no	no
ST6GAL2	ENSG00000144057	chr2	106801604	106886646	85042	PCPA	other	long	no	no
ST7	ENSG00000004866	chr7	117020218	117199144	178926	PCPA	other	long	no	no
ST7L	ENSG00000007341	chr1	112525876	112619672	93796	PCPA	other	long	yes	yes
ST8SIA2	ENSG00000140557	chr15	92393828	92468728	74900	PCPA	other	long	no	no
STK17B	ENSG00000081320	chr2	196133566	196171575	38009	PCPA	DDR	medium-long	yes	no
SUCLA2	ENSG00000136143	chr13	47936491	48001354	64863	PCPA	other	long	yes	yes
SUCO	ENSG00000094975	chr1	172533118	172611831	78713	PCPA	other	long	no	yes
SUGT1	ENSG00000165416	chr13	52652709	52700909	48200	PCPA	other	medium-long	no	no
SULT1C4	ENSG00000198075	chr2	108377911	108388057	10146	PCPA	other	medium-short	no	no
SUZ12	ENSG00000178691	chr17	31937018	32001045	64027	PCPA	other	medium-long	yes	yes
SYN2	ENSG00000157152	chr3	12004406	12191385	186979	PCPA	other	long	no	no
SYNDIG1	ENSG00000101463	chr20	24469199	24666616	197417	PCPA	other	long	no	no
SYT14	ENSG00000143469	chr1	209938174	210171389	233215	PCPA	other	long	no	no
TAB2	ENSG00000055208	chr6	149318582	149411613	93031	PCPA	other	long	no	no
TAF1B	ENSG00000115750	chr2	9843354	9934416	91062	PCPA	other	long	yes	yes
TAPBPL	ENSG00000139192	chr12	6452042	6462318	10276	PCPA	other	medium-short	no	no
TASP1	ENSG00000089123	chr20	13483227	13638903	155676	PCPA	other	long	no	no
TBK1	ENSG00000183735	chr12	64451880	64502108	50228	PCPA	DDR	medium-long	yes	yes
TBPL1	ENSG00000028839	chr6	133952170	133990432	38262	PCPA	other	medium-long	yes	yes
TCERG1	ENSG00000113649	chr5	146447311	146511961	64650	PCPA	other	long	yes	yes
TES	ENSG00000135269	chr7	116210493	116258783	48290	PCPA	other	medium-long	yes	yes
TET2	ENSG00000168769	chr4	105145875	105242771	96896	PCPA	other	long	no	no
TEX14	ENSG00000121101	chr17	58556678	58692055	135377	PCPA	other	long	no	no
TFAP2B	ENSG00000008196	chr6	50818723	50847613	28890	PCPA	other	medium-long	no	no
THAP6	ENSG00000174796	chr4	75513946	75527214	13268	PCPA	other	medium-short	no	yes
THAP9	ENSG00000168152	chr4	82900684	82919969	19285	PCPA	other	medium-short	no	no
THNSL1	ENSG00000185875	chr10	25016658	25026664	10006	PCPA	other	medium-short	no	no
THUMPD2	ENSG00000138050	chr2	39736060	39779267	43207	PCPA	other	medium-long	yes	yes
TICRR	ENSG00000140534	chr15	89575482	89631056	55574	PCPA	DDR	medium-long	yes	yes
TIMM21	ENSG00000075336	chr18	74148511	74160530	12019	PCPA	other	medium-short	no	yes
TIMP2	ENSG00000035862	chr17	78852977	78925387	72410	PCPA	other	long	no	no
TIMP3	ENSG00000100234	chr22	32801701	32863043	61342	PCPA	other	medium-long	no	no
TIPARP	ENSG00000163659	chr3	156674342	156706770	32428	PCPA	other	medium-long	no	no
TLE1	ENSG00000196781	chr9	81583683	81689305	105622	PCPA	other	long	yes	yes
TLE3	ENSG00000140332	chr15	70048977	70097917	48940	PCPA	other	medium-long	no	no
TLE4	ENSG00000106829	chr9	79571773	79726882	155109	PCPA	other	long	yes	yes
TMEM245	ENSG00000106771	chr9	109015152	109119945	104793	PCPA	other	long	no	no
TMEM39A	ENSG00000176142	chr3	119436944	119468830	31886	PCPA	other	medium-long	yes	yes
TMEM5	ENSG00000118600	chr12	63779803	63809558	29755	PCPA	other	medium-long	no	yes
TMEM87A	ENSG00000103978	chr15	42210452	42273663	63211	PCPA	other	medium-long	yes	yes
TMX3	ENSG00000166479	chr18	68673688	68715298	41610	PCPA	other	medium-long	yes	yes
TNRC18	ENSG00000182095	chr7	5306800	5425414	118614	PCPA	other	long	no	yes
TNRC6A	ENSG00000090905	chr16	24729695	24826221	96526	PCPA	other	long	yes	yes
TNRC6C	ENSG00000078687	chr17	78041047	78093299	52252	PCPA	other	medium-long	no	no
TOB2	ENSG00000183864	chr22	41433492	41447023	13531	PCPA	other	medium-short	yes	yes
TOP3A	ENSG00000177302	chr17	18271428	18315007	43579	PCPA	DDR	medium-long	yes	yes
TOPBP1	ENSG00000163781	chr3	133598175	133661893	63718	PCPA	DDR	medium-long	yes	yes
TP53INP2	ENSG00000078804	chr20	34704290	34713439	9149	PCPA	other	short	no	no
TPCN1	ENSG00000186815	chr12	113221429	113260412	38983	PCPA	other	medium-long	no	no
TPP2	ENSG00000134900	chr13	102597003	102679958	82955	PCPA	other	long	yes	yes
TRIB2	ENSG00000071575	chr2	12716889	12742734	25845	PCPA	other	medium-short	no	no
TRIM13	ENSG00000204977	chr13	49996813	50020481	23668	PCPA	other	medium-short	no	no
TRIM36	ENSG00000152503	chr5	115147068	115169730	22662	PCPA	other	medium-short	no	no
TRIM67	ENSG00000119283	chr1	231162112	231221556	59444	PCPA	other	medium-long	no	no
TRPS1	ENSG00000104447	chr8	115619747	115668294	48547	PCPA	other	medium-long	no	yes
TSC22D2	ENSG00000196428	chr3	150408335	150466431	58096	PCPA	other	medium-long	yes	yes
TSEN2	ENSG00000154743	chr3	12484432	12539620	55188	PCPA	other	medium-long	no	yes
TSFM	ENSG00000123297	chr12	57782589	57802631	20042	PCPA	other	medium-short	yes	yes
TSHZ1	ENSG00000179981	chr18	75210755	75289950	79195	PCPA	other	long	yes	yes
TTC14	ENSG00000163728	chr3	180602193	180617828	15635	PCPA	other	medium-short	yes	yes
TTC17	ENSG00000052841	chr11	43358932	43494933	136001	PCPA	other	long	no	no
TTC21B	ENSG00000123607	chr2	165873362	165953843	80481	PCPA	other	long	no	no
TTLL7	ENSG00000137941	chr1	83912996	83999150	86154	PCPA	other	long	no	no
TTPAL	ENSG00000124120	chr20	44475886	44494603	18717	PCPA	other	medium-short	yes	yes
TUBGCP3	ENSG00000126216	chr13	112485005	112588167	103162	PCPA	other	long	yes	yes
TWIST1	ENSG00000122691	chr7	19020991	19117672	96681	PCPA	other	long	no	no
TWNK	ENSG00000107815	chr10	100987795	100994401	6606	PCPA	other	short	no	no
U2SURP	ENSG00000163714	chr3	143001524	143060546	59022	PCPA	other	medium-long	yes	yes
UBE2E3	ENSG00000170035	chr2	180980385	181076585	96200	PCPA	other	long	no	no
UBE2QL1	ENSG00000215218	chr5	6448623	6494909	46286	PCPA	other	medium-long	no	no
UBE3C	ENSG00000009335	chr7	157138913	157269372	130459	PCPA	other	long	yes	yes
UBN1	ENSG00000118900	chr16	4846665	4882360	35695	PCPA	other	medium-long	no	yes
UBN2	ENSG00000157741	chr7	139230356	139308236	77880	PCPA	other	long	yes	yes
UBOX5	ENSG00000185019	chr20	3107573	3160196	52623	PCPA	other	medium-long	no	no
UBR1	ENSG00000159459	chr15	42942897	43106113	163216	PCPA	other	long	yes	yes
UHRF1BP1L	ENSG00000111647	chr12	100037076	100142848	105772	PCPA	other	long	yes	yes
UMPS	ENSG00000114491	chr3	124730366	124749273	18907	PCPA	other	medium-short	no	no
UNC5B	ENSG00000107731	chr10	71212570	71302864	90294	PCPA	other	long	no	no
UPF1	ENSG00000005007	chr19	18833130	18850691	17561	PCPA	DDR	medium-short	yes	yes
USP10	ENSG00000103194	chr16	84699978	84779922	79944	PCPA	DDR	long	yes	yes
USP37	ENSG00000135913	chr2	218450251	218568361	118110	PCPA	other	long	no	yes
USP45	ENSG00000123552	chr6	99462464	99515489	53025	PCPA	DDR	medium-long	yes	yes
USPL1	ENSG00000132952	chr13	30617693	30660770	43077	PCPA	other	medium-long	yes	no
UTP15	ENSG00000164338	chr5	73565741	73583377	17636	PCPA	other	medium-short	yes	yes
VANGL1	ENSG00000173218	chr1	115641953	115698224	56271	PCPA	other	medium-long	no	no
VEZT	ENSG00000028203	chr12	95217746	95302790	85044	PCPA	other	long	yes	yes
VIRMA	ENSG00000164944	chr8	94487693	94553529	65836	PCPA	other	long	no	no
VMP1	ENSG00000062716	chr17	59707465	59842255	134790	PCPA	other	long	no	no
VRK1	ENSG00000100749	chr14	96797304	96931722	134418	PCPA	DDR	long	no	no
VWDE	ENSG00000146530	chr7	12330885	12403941	73056	PCPA	other	long	no	yes
WAC	ENSG00000095787	chr10	28532493	28623112	90619	PCPA	DDR	long	no	no
WAPL	ENSG00000062650	chr10	86435256	86521815	86559	PCPA	other	long	no	no
WASHC4	ENSG00000136051	chr12	105107324	105169134	61810	PCPA	other	medium-long	no	no
WDFY3	ENSG00000163625	chr4	84669610	84966391	296781	PCPA	other	long	no	no
WDR20	ENSG00000140153	chr14	102139897	102198429	58532	PCPA	other	medium-long	yes	yes
WDR26	ENSG00000162923	chr1	224385143	224434299	49156	PCPA	other	medium-long	no	no
WDR33	ENSG00000136709	chr2	127701022	127811187	110165	PCPA	other	long	no	no
WDR36	ENSG00000134987	chr5	111092172	111130502	38330	PCPA	other	medium-long	yes	yes
WDR37	ENSG00000047056	chr10	1049538	1132297	82759	PCPA	other	long	yes	yes
WDR53	ENSG00000185798	chr3	196554177	196568639	14462	PCPA	other	medium-short	yes	no
WDR76	ENSG00000092470	chr15	43826963	43868419	41456	PCPA	other	medium-long	yes	yes
WEE1	ENSG00000166483	chr11	9573681	9589984	16303	PCPA	other	medium-short	no	no
WRN	ENSG00000165392	chr8	31033801	31173769	139968	PCPA	DDR	long	no	no
XKR7	ENSG00000260903	chr20	31968002	32003387	35385	PCPA	other	medium-long	no	no
XRN1	ENSG00000114127	chr3	142306607	142448062	141455	PCPA	other	long	no	yes
YAF2	ENSG00000015153	chr12	42157104	42238248	81144	PCPA	other	long	no	no
YARS2	ENSG00000139131	chr12	32727490	32755902	28412	PCPA	other	medium-long	yes	yes
YEATS2	ENSG00000163872	chr3	183697818	183812625	114807	PCPA	other	long	yes	yes
ZBED5	ENSG00000236287	chr11	10849897	10858073	8176	PCPA	other	short	no	no
ZBED8	ENSG00000221886	chr5	160393148	160400097	6949	PCPA	other	short	yes	yes
ZBED9	ENSG00000232040	chr6	28571630	28587335	15705	PCPA	other	medium-short	yes	yes
ZBTB21	ENSG00000173276	chr21	41993740	42010366	16626	PCPA	other	medium-short	yes	yes
ZBTB24	ENSG00000112365	chr6	109462594	109483237	20643	PCPA	other	medium-short	yes	yes
ZBTB7A	ENSG00000178951	chr19	4044364	4066945	22581	PCPA	other	medium-short	no	no
ZC3H12C	ENSG00000149289	chr11	110131004	110171839	40835	PCPA	other	medium-long	yes	yes
ZC3H13	ENSG00000123200	chr13	45954465	46052759	98294	PCPA	other	long	no	yes
ZCCHC6	ENSG00000083223	chr9	86287959	86354412	66453	PCPA	other	long	no	yes
ZCCHC7	ENSG00000147905	chr9	37120539	37358149	237610	PCPA	other	long	yes	yes
ZDHHC5	ENSG00000156599	chr11	57667896	57701187	33291	PCPA	other	medium-long	no	yes
ZFAND4	ENSG00000172671	chr10	45616385	45672780	56395	PCPA	other	medium-long	no	no
ZFX	ENSG00000005889	chrX	24149173	24179219	30046	PCPA	other	medium-long	yes	yes
ZFY	ENSG00000067646	chrY	2935281	2982506	47225	PCPA	other	medium-long	no	no
ZKSCAN1	ENSG00000106261	chr7	100015581	100041689	26108	PCPA	other	medium-short	yes	yes
ZKSCAN2	ENSG00000155592	chr16	25236001	25257931	21930	PCPA	other	medium-short	yes	yes
ZKSCAN7	ENSG00000196345	chr3	44555203	44583483	28280	PCPA	other	medium-long	no	no
ZMAT3	ENSG00000172667	chr3	179017223	179072279	55056	PCPA	other	medium-long	no	no
ZNF10	ENSG00000256223	chr12	133130592	133159465	28873	PCPA	other	medium-long	no	no
ZNF100	ENSG00000197020	chr19	21722766	21767628	44862	PCPA	other	medium-long	no	no
ZNF107	ENSG00000196247	chr7	64666083	64711582	45499	PCPA	other	medium-long	no	no
ZNF124	ENSG00000196418	chr1	247121975	247172016	50041	PCPA	other	medium-long	no	no
ZNF138	ENSG00000197008	chr7	64794388	64833681	39293	PCPA	other	medium-long	no	no
ZNF140	ENSG00000196387	chr12	133080916	133107428	26512	PCPA	other	medium-long	no	no
ZNF143	ENSG00000166478	chr11	9460965	9528524	67559	PCPA	other	long	yes	yes
ZNF200	ENSG00000010539	chr16	3222345	3235167	12822	PCPA	other	medium-short	yes	yes
ZNF223	ENSG00000178386	chr19	44052009	44067991	15982	PCPA	other	medium-short	no	no
ZNF225	ENSG00000256294	chr19	44112181	44134816	22635	PCPA	other	medium-short	yes	yes
ZNF234	ENSG00000263002	chr19	44141606	44160309	18703	PCPA	other	medium-short	yes	no
ZNF253	ENSG00000256771	chr19	19865886	19894674	28788	PCPA	other	medium-long	no	no
ZNF254	ENSG00000213096	chr19	24087193	24129852	42659	PCPA	other	medium-long	yes	no
ZNF260	ENSG00000254004	chr19	36510695	36528660	17965	PCPA	other	medium-short	yes	yes
ZNF273	ENSG00000198039	chr7	64903253	64930966	27713	PCPA	other	medium-long	no	no
ZNF280C	ENSG00000056277	chrX	130202711	130268899	66188	PCPA	other	long	no	yes
ZNF286A	ENSG00000187607	chr17	15699577	15720787	21210	PCPA	other	medium-short	no	yes
ZNF286B	ENSG00000249459	chr17	18658429	18682262	23833	PCPA	other	medium-short	no	no
ZNF287	ENSG00000141040	chr17	16551387	16569206	17819	PCPA	other	medium-short	no	no
ZNF326	ENSG00000162664	chr1	89995112	90035531	40419	PCPA	other	medium-long	yes	yes
ZNF367	ENSG00000165244	chr9	96385941	96418329	32388	PCPA	other	medium-long	yes	yes
ZNF397	ENSG00000186812	chr18	35241030	35249803	8773	PCPA	other	short	no	no
ZNF420	ENSG00000197050	chr19	37078418	37130311	51893	PCPA	other	medium-long	no	no
ZNF426	ENSG00000130818	chr19	9523224	9538645	15421	PCPA	other	medium-short	yes	yes
ZNF430	ENSG00000118620	chr19	21020620	21060050	39430	PCPA	other	medium-long	yes	yes
ZNF431	ENSG00000196705	chr19	21142024	21196053	54029	PCPA	other	medium-long	yes	yes
ZNF451	ENSG00000112200	chr6	57090010	57170307	80297	PCPA	other	long	no	no
ZNF462	ENSG00000148143	chr9	106863097	107013634	150537	PCPA	other	long	no	no
ZNF480	ENSG00000198464	chr19	52297177	52325922	28745	PCPA	other	medium-long	no	yes
ZNF483	ENSG00000173258	chr9	111525189	111544432	19243	PCPA	other	medium-short	no	no
ZNF486	ENSG00000256229	chr19	20167228	20200490	33262	PCPA	other	medium-long	no	no
ZNF493	ENSG00000196268	chr19	21397129	21427573	30444	PCPA	other	medium-long	no	no
ZNF501	ENSG00000186446	chr3	44729596	44737083	7487	PCPA	other	short	no	no
ZNF507	ENSG00000168813	chr19	32345594	32387667	42073	PCPA	other	medium-long	yes	yes
ZNF526	ENSG00000167625	chr19	42220271	42228201	7930	PCPA	other	short	no	yes
ZNF547	ENSG00000152433	chr19	57363477	57379565	16088	PCPA	other	medium-short	no	no
ZNF557	ENSG00000130544	chr19	7069444	7087968	18524	PCPA	other	medium-short	yes	yes
ZNF572	ENSG00000180938	chr8	124973298	124979389	6091	PCPA	other	short	no	no
ZNF582	ENSG00000018869	chr19	56382752	56393545	10793	PCPA	other	medium-short	no	no
ZNF594	ENSG00000180626	chr17	5179536	5191862	12326	PCPA	other	medium-short	yes	yes
ZNF596	ENSG00000172748	chr8	232397	247340	14943	PCPA	other	medium-short	no	no
ZNF608	ENSG00000168916	chr5	124636917	124746627	109710	PCPA	other	long	no	no
ZNF619	ENSG00000177873	chr3	40477113	40490236	13123	PCPA	other	medium-short	yes	no
ZNF623	ENSG00000183309	chr8	143636162	143656418	20256	PCPA	other	medium-short	no	no
ZNF625-ZNF20	ENSG00000213297	chr19	12132117	12156731	24614	PCPA	other	medium-short	no	no
ZNF644	ENSG00000122482	chr1	90915298	91022255	106957	PCPA	other	long	yes	yes
ZNF654	ENSG00000175105	chr3	88059274	88144665	85391	PCPA	other	long	no	no
ZNF66	ENSG00000160229	chr19	20776304	20807322	31018	PCPA	other	medium-long	no	no
ZNF670-ZNF695	ENSG00000135747	chr1	246945547	247078811	133264	PCPA	other	long	no	no
ZNF695	ENSG00000197472	chr1	246945547	247008056	62509	PCPA	other	medium-long	no	no
ZNF711	ENSG00000147180	chrX	85244032	85273362	29330	PCPA	other	medium-long	no	no
ZNF726	ENSG00000213967	chr19	23914876	23923893	9017	PCPA	other	short	no	no
ZNF737	ENSG00000237440	chr19	20543431	20565809	22378	PCPA	other	medium-short	no	no
ZNF74	ENSG00000185252	chr22	20394188	20408455	14267	PCPA	other	medium-short	no	no
ZNF749	ENSG00000186230	chr19	57435329	57445485	10156	PCPA	other	medium-short	yes	yes
ZNF766	ENSG00000196214	chr19	52269571	52296046	26475	PCPA	other	medium-long	no	no
ZNF776	ENSG00000152443	chr19	57746796	57758159	11363	PCPA	other	medium-short	yes	no
ZNF79	ENSG00000196152	chr9	127424374	127445372	20998	PCPA	other	medium-short	no	yes
ZNF8	ENSG00000278129	chr19	58278951	58302805	23854	PCPA	other	medium-short	yes	yes
ZNF804A	ENSG00000170396	chr2	184598366	184939492	341126	PCPA	other	long	no	no
ZNF829	ENSG00000185869	chr19	36888124	36916291	28167	PCPA	other	medium-long	no	no
ZNF84	ENSG00000198040	chr12	133037390	133063297	25907	PCPA	other	medium-short	yes	yes
ZNF880	ENSG00000221923	chr19	52369936	52385795	15859	PCPA	other	medium-short	no	no
ZNF92	ENSG00000146757	chr7	65373799	65401125	27326	PCPA	other	medium-long	yes	yes
ZNF93	ENSG00000184635	chr19	19900913	19935575	34662	PCPA	other	medium-long	no	no
ZSCAN2	ENSG00000176371	chr15	84601005	84623716	22711	PCPA	other	medium-short	no	yes
ZSCAN23	ENSG00000187987	chr6	28431930	28443502	11572	PCPA	other	medium-short	no	no
ZXDC	ENSG00000070476	chr3	126437601	126475919	38318	PCPA	other	medium-long	yes	yes
ZZZ3	ENSG00000036549	chr1	77562416	77683403	120987	PCPA	other	long	yes	yes
