# Supplementary material for: CDK12 loss in cancer cells affects DNA damage response genes through premature cleavage and polyadenylation
Source: Nat Commun. 2019 Apr 15;10:1757. doi: 10.1038/s41467-019-09703-y (PMC6465371; doi:10.1038/s41467-019-09703-y)
Supplement: Supplementary file 9 — Supplementary Data 5 [file 41467_2019_9703_MOESM9_ESM.xlsx]

## Sheet: Sheet 1
Supplementary Data 5: Log2 ratios of identified phosphopeptides by SILAC in Kelly and IMR-32 cells treated with THZ531 versus control
Sequence	Modsites	Reference		Reference Link	Charge	Match	TP (Kelly 1)	Localization Max (Kelly 1)	HL_log2_ratio_avg (Kelly 1)	TP (Kelly 2)	Localization Max (Kelly 2)	HL_log2_ratio_avg (Kelly 2)	TP (IMR-32 1)	Localization Max (IMR-32 1)	HL_log2_ratio_avg (IMR-32 1)	TP (IMR-32 2)	Localization Max (IMR-32 2)	HL_log2_ratio_avg (IMR-32 2)	-Log10(pValue)	Average Log2(H/L) Between Experiments
K.ESRPGLVTVTSS#QS#TPAK.A	S426:S428	sp|Q9NZJ0|DTL_HUMAN	Q9NZJ0	Q9NZJ0						1	0.16667	-7.4331				1	0.49707	-7.65639	2.02596	-7.54475
R.NRPS#VPPPPQPPGVHSAGDSSLTNTAPTASK.I	S808	sp|Q68EM7|RHG17_HUMAN	Q68EM7	Q68EM7	4	1	3	1	-6.61678				2	1	-5.29785				1.15374	-5.95732
K.ATEVSKT#PEAR.E	T72	sp|Q9UNF1|MAGD2_HUMAN	Q9UNF1	Q9UNF1						1	1	-5.52125				1	1	-5.69989	1.99422	-5.61057
R.DGYGSPHHT#PPYGPR.S	T51	sp|Q8TAP9|MPLKI_HUMAN	Q8TAP9	Q8TAP9						1	0.99996	-4.72335				1	1	-5.85827	1.16736	-5.29081
K.TAT#CHSSSSPPIDAASAEPYGFR.A	T1813	sp|P46821|MAP1B_HUMAN	P46821	P46821						1	0.16667	-9.42366				1	0.49496	-0.197189	0.312756	-4.81042
R.GAS#SAGEASEKEPLK.L	S915	sp|O00192|ARVC_HUMAN	O00192	O00192	2	1	1	0.99497	-7.30503	2	1	-1.97996	1	0.99999					0.479519	-4.6425
R.TEPAAEAEAASGPSESPS#PPAAEELPGSHAEPPVPAQGEAPGEQAR.D	S85	sp|P55884|EIF3B_HUMAN	P55884	P55884	4	1	2	0.33223	-8.75213	1	0.33213	-0.242768							0.316641	-4.49745
K.TTTAAAVASTGPS#SRSPSTLLPK.K	S822	sp|P27816|MAP4_HUMAN	P27816	P27816	3	1	4	0.33285	-8.98028				1	0.33285	0.512987				0.270571	-4.23365
R.S#QSLPTTLLSPVR.V	S737	sp|P28290|SSFA2_HUMAN	P28290	P28290						1	0.99999	-4.42825				1	1	-3.99236	1.48248	-4.21031
K.FTGYQAIQQQSSSETEGEGGNT#ADAS#SEEEGDRVEEDGK.G	T117:S121	sp|Q9Y3E1|HDGR3_HUMAN	Q9Y3E1	Q9Y3E1						1	0.30324		2	0.33329	0.579068	1	0.30455	-8.91223	0.266557	-4.16658
K.SILCS#DSDSEVFHPR.I	S1078	sp|Q92628|K0232_HUMAN	Q92628	Q92628						1	0.49917	-0.983977				1	0.49897	-7.31222	0.382115	-4.1481
R.HAPVVRT#PSIQPSLLPHAAPFAK.S	T1021	sp|P35658|NU214_HUMAN	P35658	P35658	4	1	2	0.99999	-2.63831				1	0.99998	-5.42853				0.673667	-4.03342
R.SSGSLGHRPS#QEM*DK.M	S472	sp|Q5SW79|CE170_HUMAN	Q5SW79	Q5SW79	3	1	1	1	0.142186							1	1	-8.18885	0.291534	-4.02333
R.EEDEPEERSGDET#PGS#EVPGDK.A	T165:S168	sp|Q1KMD3|HNRL2_HUMAN	Q1KMD3	Q1KMD3						1	0.99524	-4.02621				2	0.99998	-3.60793	1.45784	-3.81707
R.TRT#PAS#INATPANINLADLTR.A	T1532:S1535	sp|Q7KZ85|SPT6H_HUMAN	Q7KZ85	Q7KZ85						1	0.9963	-1.61427				1	0.99644	-5.80706	0.484937	-3.71066
K.DVGRPNFEEGGPTS#VGR.K	S189	sp|Q6Y7W6|PERQ2_HUMAN	Q6Y7W6	Q6Y7W6						1	0.99757	-4.06911	2	0.99745	-2.69765	1	0.99752	-3.89373	1.84199	-3.5535
R.S#RT#SVQTEDDQLIAGQSAR.A	S652:T654;S651:T653	sp|P35221|CTNA1_HUMAN;sp|P26232|CTNA2_HUMAN	P35221	P35221	3	2	1	0.33333	-7.92826	3	0.4985	-2.63126	1	0.33245	0.00853673				0.567398	-3.517
R.KLS#SENLNAK.N	S490	sp|Q6PJP8|DCR1A_HUMAN	Q6PJP8	Q6PJP8						2	0.99857	-3.21104				1	0.99689	-3.74654	1.31067	-3.47879
R.SPPSQKS#PHDSKS#PLDHRS#PLER.S	S1795:S1801:S1807	sp|O14647|CHD2_HUMAN	O14647	O14647						1	0.49999	-2.06285				1	0.49997	-4.65888	0.629603	-3.36086
K.NGLPGSRPGS#PER.E	S90	sp|Q92993|KAT5_HUMAN	Q92993	Q92993	3	1	1	0.99531	0.0350482	1	0.5	-6.70807							0.29815	-3.33651
R.GPSPAPASS#PK.R	S725	sp|Q9H7N4|SFR19_HUMAN	Q9H7N4	Q9H7N4	2	1	1	0.5	0.446352	1	0.5	-5.87833				2	0.5	-4.50258	0.644382	-3.31152
R.FEGLS#PLQR.H	S81	sp|Q9Y3E2|BOLA1_HUMAN	Q9Y3E2	Q9Y3E2						1	1		2	1	0.00510068	2	1	-6.5605	0.3006	-3.2777
R.CSS#VDHCFSADRR.S	S659	sp|Q5VUA4|ZN318_HUMAN	Q5VUA4	Q5VUA4									1	0.99558	-0.853361	1	0.99579	-5.54227	0.394974	-3.19782
R.TYS#LGSALRPSTSR.S	S39	sp|P08670|VIME_HUMAN	P08670	P08670	3	1	9	0.99332	-8.19882				4	0.99995	-1.11437	3	0.99997	-0.165437	0.470132	-3.15954
R.DSKPIALKEEIVT#PK.E	T514	sp|Q9NYV4|CDK12_HUMAN	Q9NYV4	Q9NYV4						2	1	-1.60908	2	1	-4.06423	1	1	-3.74858	1.25698	-3.14063
K.SSLALCLDS#DSEDELK.R	S650	sp|Q86T82|UBP37_HUMAN	Q86T82	Q86T82						2	1	-3.49588				2	1	-2.73684	1.11267	-3.11636
K.DRHEAS#GFAR.R	S145	sp|Q96I25|SPF45_HUMAN	Q96I25	Q96I25						1	1	-2.89124				2	1	-3.28212	1.39518	-3.08668
R.ELPVPGS#AEEEPPSGGGR.A	S40	sp|P16383|GCFC2_HUMAN	P16383	P16383									1	1	-0.929208	1	1	-5.17598	0.412383	-3.05259
K.SDHGAYSQS#PAIKK.Q	S987	sp|Q9Y4B6|VPRBP_HUMAN	Q9Y4B6	Q9Y4B6									2	1	-4.68917	1	1	-1.35785	0.494088	-3.02351
R.CGGPGDAS#PR.G	S150	sp|P30291|WEE1_HUMAN	P30291	P30291						1	1	-4.5398				2	1	-1.38761	0.507022	-2.9637
R.DSKPIALKEEIVT#PKETETSEK.E	T514	sp|Q9NYV4|CDK12_HUMAN	Q9NYV4	Q9NYV4						1	1	-1.88058	1	1	-4.02631	1	1		0.653995	-2.95344
R.TNT#PQGVLPSSQLK.S	T1058	sp|Q14004|CDK13_HUMAN	Q14004	Q14004						1	0.99713	-1.75226	1	0.99736	-4.1481	1	0.99771		0.609858	-2.95018
K.DVNPGGKEET#PGQRPAVTETHQLAELNEK.K	T111	sp|Q9UQ35|SRRM2_HUMAN	Q9UQ35	Q9UQ35	4	1	1	0.99076	-1.87181	1	0.99145	-4.02804				1	0.99075		0.651565	-2.94993
R.GNFGGSFAGS#FGGAGGHAPGVAR.K	S637	sp|P52272|HNRPM_HUMAN	P52272	P52272	3	1	1	0.99997	-7.32994	2	1	0.253935	3	1	-4.45032	1	0.5	-0.110176	0.681347	-2.90912
R.AAS#SEAAPHHQPPLENR.G	S2109	sp|Q15772|SPEG_HUMAN	Q15772	Q15772						1	0.99664	-5.66855	2	0.99999	-0.465884	3	0.99999	-2.57643	0.710966	-2.90362
K.NTGVSPASRPS#PGT#PTSPSNLTSGLK.T	S479:T482	sp|Q5VT52|RPRD2_HUMAN	Q5VT52	Q5VT52						1	0.16665	-0.992405	1	0.49997	-4.69061				0.435019	-2.84151
R.SSS#TEPPPPVR.Q	S48	sp|Q8N684|CPSF7_HUMAN	Q8N684	Q8N684	2	1	3	0.99139	-2.88075	3	0.99717	-4.50322	2	0.99115	-1.10758	3	0.99709	-2.73896	1.56604	-2.80762
K.QHPVPPPAQNQNQVRS#PGAPGPLTLK.E	S344	sp|Q15942|ZYX_HUMAN	Q15942	Q15942	3;4	1	6	1	-10.4268	2	1	-0.402433	3	1	0.190432	1	1	-0.423782	0.445234	-2.76565
K.S#PHDSKS#PLDHRS#PLER.S	S1795:S1801:S1807	sp|O14647|CHD2_HUMAN	O14647	O14647	3;4	1	2	0.49809	-1.49631	2	0.49829	-2.15884	2	0.49782	-3.73885	3	0.49809	-3.56916	1.81867	-2.74079
K.ERVPDSPS#PAPSLEEGR.R	S493	sp|Q9UI36|DACH1_HUMAN	Q9UI36	Q9UI36									2	0.9969	-4.81605	1	0.997	-0.522166	0.365276	-2.66911
K.SKAEEDVES#GEDAGASRR.N	S562	sp|O75038|PLCH2_HUMAN	O75038	O75038						1	0.99997	-5.30857	1	1	-0.366082	2	1	-2.26195	0.682973	-2.64553
K.NTGVSPASRPS#PGTPTS#PSNLTSGLK.T	S479:S485	sp|Q5VT52|RPRD2_HUMAN	Q5VT52	Q5VT52									3	0.24998	-2.65197	1	0.24998	-2.63742	2.75663	-2.64469
K.S#PHDSKS#PLDHR.S	S1795:S1801	sp|O14647|CHD2_HUMAN	O14647	O14647	3	1	2	0.49933	-1.61505	2	0.99673	-1.49493	1	0.99232	-3.87744	3	0.99998	-3.54905	1.60861	-2.63412
R.ASES#PARGPSGSPR.T	S383	sp|O43237|DC1L2_HUMAN	O43237	O43237	3	1	1	0.9907	-2.4853				2	0.99603	-1.26418	1	0.99997	-4.14323	1.05772	-2.6309
K.SPQS#DPADTPTNTK.Q	S1864	sp|P46013|KI67_HUMAN	P46013	P46013						1	0.99543	-5.43825				2	1	0.196336	0.28152	-2.62096
R.TASISS#SPSEGTPTVGSYGCTPQSLPK.F	S850	sp|Q6PKG0|LARP1_HUMAN	Q6PKG0	Q6PKG0	3	1	1	0.49751	-5.11682							1	0.33267	-0.0722417	0.308907	-2.59453
K.SES#LSDNATAFSNR.S	S90	sp|O75379|VAMP4_HUMAN	O75379	O75379	2	1	1	0.49924	1.15432							1	0.99708	-6.20358	0.209632	-2.52463
R.HPS#YRS#EPSLEPESFR.S	S395:S398	sp|Q9C0B5|ZDHC5_HUMAN	Q9C0B5	Q9C0B5						1	0.98432	-2.9988	1	0.49926	-3.65273	1	0.4991	-0.869346	1.01602	-2.50696
K.HIDFSLRS#PYGGGRPGR.V	S163	sp|P46781|RS9_HUMAN	P46781	P46781	3;4	1	4	0.99552	-7.70296	1	0.99544	-0.0112689	1	0.9967	0.231309				0.357145	-2.49431
K.GSVPLSSSPPAT#HFPDETEITNPVPK.K	T1397	sp|P11388|TOP2A_HUMAN	P11388	P11388	3	1	1	0.98032	-9.3894	1	0.97988	-0.0966468	4	0.97939	0.196812	1	0.9807	-0.51463	0.434327	-2.45097
K.EEVS#PEAVGVTSQRPVFCPFHK.K	S209	sp|O15164|TIF1A_HUMAN	O15164	O15164						2	1	-1.86629				1	1	-2.99629	0.837548	-2.43129
R.TPGTPGTPSYPRT#PHT#PGT#PK.S	T1625:T1628:T1631	sp|P11137|MAP2_HUMAN	P11137	P11137						1	0.09937	-3.41418				1	0.98956	-1.44608	0.610935	-2.43013
K.DHYQDPVPGIT#PSSSSRT#R.T	T1523:T1530	sp|Q7KZ85|SPT6H_HUMAN	Q7KZ85	Q7KZ85	3	1	1	0.19999	-2.3803	1	0.19999	-3.90364				1	0.19781	-0.87829	0.951487	-2.38741
K.RPHT#PTPGIYM*GRPTY#GSSR.R	T201:Y213	sp|P62995|TRA2B_HUMAN	P62995	P62995	4	1	2	0.24711	-6.81143	1	0.24798	0.0032836				1	0.24743	-0.342153	0.403744	-2.38343
R.EAHS#DENPSEGDGAVNK.E	S1389	sp|Q9NZN5|ARHGC_HUMAN	Q9NZN5	Q9NZN5						2	1	-1.48295				2	1	-3.2467	0.643525	-2.36483
R.FPPPQELS#QDSFGSQASSAPSMTSSK.G	S604	sp|O14497|ARI1A_HUMAN	O14497	O14497						1	0.49786	-0.793544				2	0.33333	-3.93041	0.42809	-2.36198
R.YDDYSS#SRDGYGGSR.D	S315;S315	sp|P38159|RBMX_HUMAN;sp|Q96E39|RMXL1_HUMAN	P38159	P38159						1	0.33333	0.0411286	3	0.49794	-0.333566	1	0.3328	-6.76333	0.39965	-2.35192
K.SGPS#LNELIPDGYNR.C	S509	sp|Q8WYP5|ELYS_HUMAN	Q8WYP5	Q8WYP5	2	1	2	0.99998	-0.400782							1	0.5	-4.29052	0.355852	-2.34565
K.GTEPST#DGETSEAESNYSVSEHHDTILR.V	T83	sp|Q5QJE6|TDIF2_HUMAN	Q5QJE6	Q5QJE6						1	0.33248	-3.20603	1	0.99545	-1.4589				0.641808	-2.33247
K.DHYQDPVPGIT#PSSSSR.T	T1523	sp|Q7KZ85|SPT6H_HUMAN	Q7KZ85	Q7KZ85	2;3	1	6	1	-1.2111	4	1	-1.09964	3	1	-3.20205	5	1	-3.68938	1.38434	-2.30054
R.QES#VELTVQQK.V	S365	sp|P98174|FGD1_HUMAN	P98174	P98174						1	1	-3.21167				1	1	-1.36407	0.612059	-2.28787
K.KPPS#PRPGS#PR.V	S72:S77	sp|A4D1S0|KLRG2_HUMAN	A4D1S0	A4D1S0						1	1	-2.74368				1	1	-1.82958	0.901039	-2.28663
R.TNATNNM*NLS#R.S	S1567	sp|Q9ULT8|HECD1_HUMAN	Q9ULT8	Q9ULT8	2	1	1	1	-0.488508	1	1	-5.14536				3	1	-1.22018	0.593719	-2.28468
K.FQALSMQSS#PNGQFVAPSDIQLK.C	S624	sp|Q9UBW7|ZMYM2_HUMAN	Q9UBW7	Q9UBW7						2	0.5	-0.0574659				2	0.99627	-4.47579	0.308188	-2.26663
K.VEAPEYIPISDDPKAS#AK.K	S265	sp|Q1ED39|CP088_HUMAN	Q1ED39	Q1ED39	3	1	2	1	0.217284	2	1	-6.09459	2	1	0.552552	1	1	-3.73157	0.596553	-2.26408
R.SPPRAS#YVAPLTAQPATYR.A	S225	sp|Q96PK6|RBM14_HUMAN	Q96PK6	Q96PK6	3	1	1	0.33333	-6.97265	1	0.33333	0.188366	3	0.33333	-0.00555616				0.358534	-2.26328
K.ITDHRNVS#ES#PNRK.N	S413:S415	sp|Q13427|PPIG_HUMAN	Q13427	Q13427	3	1	2	1	-2.24174				1	1	-3.14536	3	1	-1.36519	1.31532	-2.25076
R.YSHSYLSDS#DTEAK.L	S2043	sp|Q92614|MY18A_HUMAN	Q92614	Q92614	3	1	1	0.99998	-4.45608	3	0.99999	-1.04808	2	0.99999	-3.23235	2	0.99999	-0.211734	0.975725	-2.23706
R.AATS#PGVGQSAPGTRK.E	S703	sp|Q6IE81|JADE1_HUMAN	Q6IE81	Q6IE81						1	0.99707	-3.10049				3	0.99686	-1.37028	0.628794	-2.23539
K.AAPAQVRPPS#PGNIRPVKR.E	S365	sp|Q14244|MAP7_HUMAN	Q14244	Q14244	4	1	3	1	-6.37644	1	1	-0.310262	1	1	0.0388116				0.399252	-2.21596
K.NRNSS#VVPSER.A	S1183	sp|P23470|PTPRG_HUMAN	P23470	P23470						2	0.5	-4.24111				1	0.5	-0.184302	0.325734	-2.21271
K.AS#PITNDGEDEFVPSDGLDKDEYTFSPGK.S	S1400	sp|Q02880|TOP2B_HUMAN	Q02880	Q02880									1	1	-0.411656	1	0.99047	-4.00433	0.361728	-2.20799
K.AGLAS#PEEEDAVGK.E	S1149	sp|Q9UNS1|TIM_HUMAN	Q9UNS1	Q9UNS1						2	1	-2.30551				2	1	-2.08346	1.49241	-2.19449
K.AGLESGAEPGDGDSDT#TKK.K	T496	sp|O60832|DKC1_HUMAN	O60832	O60832	3	1	2	0.33333	-4.52857				1	0.49886	0.145343				0.283642	-2.19161
R.GNS#LPCVLEQK.I	S333	sp|Q08495|DEMA_HUMAN	Q08495	Q08495						1	1	-2.9683				1	1	-1.38251	0.65265	-2.1754
R.SQEPS#PVGSR.R	S267	sp|Q96CP6|GRM1A_HUMAN	Q96CP6	Q96CP6	2	1	3	1	-0.0571594	1	1	-4.40993	2	0.99999	-0.462369	3	1	-3.7709	0.834005	-2.17509
K.VEPEVLSTDTQTS#PEPGTR.M	S204	sp|P29375|KDM5A_HUMAN	P29375	P29375						3	0.9958	-2.12145	2	0.99651	0.373894	2	0.99507	-4.75253	0.551628	-2.16669
R.SCM*LTGT#PESVQSAK.R	T153	sp|Q96AE4|FUBP1_HUMAN	Q96AE4	Q96AE4	2	1	3	1	0.0373707	2	0.99999	-4.75067	2	1	-0.392074	3	1	-3.56077	0.787939	-2.16654
R.DSYSSS#RSDLYSSCDR.V	S330	sp|Q96E39|RMXL1_HUMAN	Q96E39	Q96E39									1	0.49866	-2.35798	1	0.49914	-1.96303	1.23636	-2.1605
K.NREEFEDQSLEKDS#DDKTPDDDPEQGK.S	S606	sp|Q12830|BPTF_HUMAN	Q12830	Q12830									2	0.99507	-0.0268057	1	0.99074	-4.27869	0.304508	-2.15275
R.DSSSLSSCTSGILEERS#PAFR.G	S322	sp|Q9H3Q1|BORG4_HUMAN	Q9H3Q1	Q9H3Q1						3	1	-3.43346	1	1	-0.446809	4	1	-2.57434	0.86556	-2.15154
R.TYSLGS#ALRPSTSR.S	S42	sp|P08670|VIME_HUMAN	P08670	P08670	2;3	1	11	1	-4.88117				2	0.99441	-0.767418	2	0.99502	-0.714407	0.57813	-2.121
K.DLSLGLDDSRTNT#PQGVLPSSQLK.S	T1058	sp|Q14004|CDK13_HUMAN	Q14004	Q14004	3	1	1	0.98869	-0.807079	2	0.33333	-1.76657				1	0.99044	-3.78301	0.863395	-2.11889
R.GPTSTSIDNIDGT#PVRDER.S	T723	sp|Q5VT52|RPRD2_HUMAN	Q5VT52	Q5VT52	2;3	1	7	1	-1.96444	4	1	-1.14841	4	1	-3.06065	5	1	-2.25207	1.89061	-2.10639
R.LGS#PDYGNSALLSLPGYRPTTR.S	S1862	sp|Q14980|NUMA1_HUMAN	Q14980	Q14980	3	1	4	1	-3.61888	3	1	-0.225859	5	1	-4.20659	2	1	-0.284515	0.839498	-2.08396
R.YPS#PPMGSVSAPNLPTAEDNLEYVR.T	S107	sp|P46109|CRKL_HUMAN	P46109	P46109						1	0.49999	-3.1942				1	0.49904	-0.944361	0.498945	-2.06928
K.RPS#LGLAPGGLAVVGR.S	S1480	sp|O95785|WIZ_HUMAN	O95785	O95785	2;3	1	3	1	-4.15814	3	1	0.0559771							0.29365	-2.05108
R.HGS#GADSDYENTQSGDPLLGLEGK.R	S592	sp|Q9Y2X7|GIT1_HUMAN	Q9Y2X7	Q9Y2X7	2;3	1	4	1	-0.0134765	1	0.49401	-7.80949	2	1	0.0171889	1	0.99999	-0.368732	0.436433	-2.04363
K.T#PEPAPR.R	T142	sp|Q9UHD8|SEPT9_HUMAN	Q9UHD8	Q9UHD8						2	1	-0.379775				2	1	-3.68996	0.361802	-2.03487
R.SPDDSS#PSAPAPGPVPAAAK.W	S215	sp|A8MYZ6|FOXO6_HUMAN	A8MYZ6	A8MYZ6									1	0.49609	-2.9459	1	0.49826	-1.10662	0.566648	-2.02626
R.SPPSQKS#PHDSKS#PLDHR.S	S1795:S1801	sp|O14647|CHD2_HUMAN	O14647	O14647	3	1	1	0.33333	-1.70791				3	0.5	-2.71097	4	0.99517	-1.65802	1.56081	-2.02564
R.GGLSPPGHS#PGPPR.T	S1031	sp|Q9Y3Q4|HCN4_HUMAN	Q9Y3Q4	Q9Y3Q4									4	1	0.691002	2	1	-4.72209	0.22731	-2.01554
K.SAYQEY#DSDS#DVPEELKR.D	Y557:S561	sp|Q96JG6|CC132_HUMAN	Q96JG6	Q96JG6						3	0.49891	-4.08583				1	0.49898	0.0572283	0.293354	-2.0143
K.SPGTS#PLLSR.K	S451	sp|Q9BRS8|LARP6_HUMAN	Q9BRS8	Q9BRS8	2	1	2	0.99999	-4.58503							1	0.99999	0.570954	0.237419	-2.00704
R.IS#PLGDR.S	S114	sp|Q8NDB6|FA156_HUMAN	Q8NDB6	Q8NDB6	2	1	1	1	-0.691324	2	1	-2.953				1	1	-2.37609	1.00955	-2.0068
R.QVPVM*QGTGMQGASIQGGSQPGGFS#PGQNQVTPQDHEK.A	S524	sp|P33240|CSTF2_HUMAN	P33240	P33240	4	1	1	0.98903	-2.20551				1	0.99032	-2.4531	1	0.99145	-1.32591	1.55037	-1.99484
R.TQT#GDSSSISSFSYR.E	T661	sp|Q4V328|GRAP1_HUMAN	Q4V328	Q4V328						1	0.24924	-2.04754				1	0.49617	-1.93665	1.75165	-1.99209
R.HSSEDFRFPPEDFRHS#PEDFR.R	S575	sp|Q8IXT5|RB12B_HUMAN	Q8IXT5	Q8IXT5						1	1	-3.10916	2	1	-1.33985	1	0.99049	-1.51882	1.14601	-1.98928
K.LHSDSGISVDS#QSLHDQQPHTQTASGQALK.G	S311	sp|P08138|TNR16_HUMAN	P08138	P08138									8	0.5	-0.793567	1	0.33333	-3.18041	0.463024	-1.98699
R.AAAAGLGHPASPGGS#EDGPPGS#EEEDAAR.E	S81:S88	sp|Q99856|ARI3A_HUMAN	Q99856	Q99856	3	1	3	0.5	-0.342114	2	0.99454	-5.05629				2	0.5	-0.533935	0.48428	-1.97745
R.NLESIDPQFT#IR.R	T568	sp|Q9Y2L9|LRCH1_HUMAN	Q9Y2L9	Q9Y2L9	2	1	2	1	0.329897	1	1	-3.88403				3	1	-2.37167	0.601736	-1.97527
K.SPHDSKS#PLDHRS#PLER.S	S1801:S1807	sp|O14647|CHD2_HUMAN	O14647	O14647	4	1	1	0.99995	-1.22325	2	0.99996	-2.73738	2	0.99995	-1.62264	2	0.99421	-2.28845	1.99716	-1.96793
R.QAS#PNIVIALAGNK.A	S124	sp|P51148|RAB5C_HUMAN	P51148	P51148						2	1	0.124198				1	1	-4.02987	0.284319	-1.95283
R.Y#PSPPMGSVSAPNLPTAEDNLEYVR.T	Y105	sp|P46109|CRKL_HUMAN	P46109	P46109						1	0.49873	-3.1942				2	0.5	-0.707153	0.442134	-1.95068
R.DVS#GSWER.D	S26	sp|Q86VR2|F134C_HUMAN	Q86VR2	Q86VR2						2	0.99999	-2.33309	1	0.99999	-1.56156				0.904823	-1.94733
R.LNRSDS#DSSTLAK.K	S1022	sp|Q6AWC2|WWC2_HUMAN	Q6AWC2	Q6AWC2	3	1	2	0.99998	0.0746095	3	1	0.000613149	1	0.98508	-4.41555	3	0.99715	-3.4102	0.714209	-1.93763
R.QSSEEHS#PNGLTSDNSDGQGERPLNLR.M	S407	sp|Q13506|NAB1_HUMAN	Q13506	Q13506	4	1	1	0.33333	0.231578	1	0.3321	-5.78801	1	0.49809	-0.240599				0.373958	-1.93234
R.DSYS#SS#RSDLYSSGR.D	S328:S330	sp|P38159|RBMX_HUMAN	P38159	P38159	3	1	1	0.16576	-1.51143				1	0.16578	-1.33786	2	0.49501	-2.94635	1.20001	-1.93188
K.LNKPQPQPS#PLLSTHHTQEEDISSK.M	S755	sp|Q2NKX8|ERC6L_HUMAN	Q2NKX8	Q2NKX8						1	1	-1.3427				1	1	-2.49637	0.730851	-1.91953
R.IQQHVGEEAS#PR.G	S961	sp|Q8TER5|ARH40_HUMAN	Q8TER5	Q8TER5	3	1	1	1	-2.62721	4	1	-1.208							0.646598	-1.9176
R.APPGQPAEPDAPRSS#PGPGAR.E	S638	sp|Q8IX07|FOG1_HUMAN	Q8IX07	Q8IX07	3	1	1	0.5	-3.2427	2	0.5	-0.592068							0.414506	-1.91738
K.S#ESEVEEAAAIIAQRPDNPR.E	S272	sp|Q16643|DREB_HUMAN	Q16643	Q16643						1	0.99549	-1.85729				1	0.99615	-1.97445	1.71087	-1.91587
R.SSTSGATSFGS#NEEISECLSEK.S	S2431	sp|Q5VT06|CE350_HUMAN	Q5VT06	Q5VT06						1	0.96723	-1.14333				1	0.19931	-2.67408	0.614785	-1.90871
K.RLSSST#VAISYS#PDR.V	T189:S195	sp|Q96T17|MA7D2_HUMAN	Q96T17	Q96T17						1	0.125	-1.34005				1	0.125	-2.46356	0.737915	-1.9018
K.S#LGSSHSNSSSSSLTEK.D	S148	sp|Q5HYJ3|FA76B_HUMAN	Q5HYJ3	Q5HYJ3	3	1	1	0.99991	-1.03686	2	1	-1.81459				2	1	-2.81661	1.1742	-1.88935
R.AVS#ELDAK.Q	S19	sp|P07101|TY3H_HUMAN	P07101	P07101	2	1	8	1	-0.468903	2	1	-1.9624	1	1	-3.23516				0.84786	-1.88882
R.DAGLQVS#LGAAETR.S	S862	sp|Q7Z2K8|GRIN1_HUMAN	Q7Z2K8	Q7Z2K8						1	1	-1.20963	1	1	-0.0461734	1	1	-4.40147	0.545933	-1.88576
R.SVS#GFLHFDTATK.V	S1167	sp|Q92621|NU205_HUMAN	Q92621	Q92621									1	1	0.0527379	1	0.9972	-3.80889	0.293441	-1.87807
R.DSYSS#S#RSDLYSSGR.D	S329:S330	sp|P38159|RBMX_HUMAN	P38159	P38159									1	0.33041	-1.68785	1	0.24908	-2.0643	1.19614	-1.87608
R.GQGSS#PVAM*QK.A	S346	sp|P18206|VINC_HUMAN	P18206	P18206	2	1	1	0.5		3	0.99759	-0.606329				1	0.5	-3.13952	0.421881	-1.87292
R.LQSHPS#TDGGLAR.G	S1014	sp|P10070|GLI2_HUMAN	P10070	P10070						1	0.99742	-3.9043				3	0.99733	0.174216	0.277047	-1.86504
K.RPHT#PTPGIYM*GRPT#YGSSR.R	T201:T212	sp|P62995|TRA2B_HUMAN	P62995	P62995	4	1	5	0.33253	-4.4537				5	0.33243	-0.939614	1	0.24768	-0.201351	0.536023	-1.86489
K.STSFMSVS#PSK.E	S265	sp|Q8TB45|DPTOR_HUMAN	Q8TB45	Q8TB45						1	0.99998	-1.40667				1	0.99633	-2.30843	0.819316	-1.85755
K.KLEGS#PSPEAELSPPAK.D	S156	sp|Q92628|K0232_HUMAN	Q92628	Q92628									2	0.99716	0.146475	1	0.99743	-3.85863	0.28054	-1.85608
K.NEEDEGHS#NSSPRHS#EAATAQREEWK.M	S80:S87	sp|Q14103|HNRPD_HUMAN	Q14103	Q14103									2	0.16665	-1.69727	1	0.16514	-2.00104	1.28256	-1.84916
K.SSVDLNQVSM*LS#PAALSPASSSQR.T	S519	sp|Q8NEM7|FA48A_HUMAN	Q8NEM7	Q8NEM7	3	1	1	0.5	-3.78191	1	0.49574	0.099908							0.286666	-1.841
R.AT#ISSPLELEGTVSR.H	T196	sp|Q96GS4|CQ059_HUMAN	Q96GS4	Q96GS4	2	1	2	1	-3.57459	1	0.99387	-0.102788							0.317224	-1.83869
K.RLLS#TDAEAVSTR.W	S171	sp|Q15545|TAF7_HUMAN	Q15545	Q15545									1	0.99595	-3.01179	1	0.9978	-0.660348	0.440581	-1.83607
K.S#PKPAESPQSATK.Q	S1037	sp|Q5VUA4|ZN318_HUMAN	Q5VUA4	Q5VUA4	2;3	1	4	1	-0.259146	7	1	-3.7667	6	1	-0.245633	7	1	-3.04725	0.849042	-1.82968
R.SGYSSPGSPGT#PGSR.S	T522	sp|P10636|TAU_HUMAN	P10636	P10636	2	1	1	0.9955	-1.63453	1	0.99608	-4.85215				2	0.99652	1.00765	0.404725	-1.82634
R.S#RDIFDCLEGAAR.R	S93	sp|Q9Y5U2|TSSC4_HUMAN	Q9Y5U2	Q9Y5U2									1	1	-1.55442	2	1	-2.09198	1.03068	-1.8232
K.SFKLS#GFSFK.K	S167	sp|P29966|MARCS_HUMAN	P29966	P29966	2;3	1	26	1	-4.54729	5	1	-0.0240726	13	1	-2.45139	6	1	-0.26087	0.734143	-1.82091
R.ADDLLPLGDQT#QDGDFGSR.L	T430	sp|O43290|SNUT1_HUMAN	O43290	O43290						1	1	-1.78465				3	1	-1.84681	1.96275	-1.81573
K.S#PPPESMDTPTSTR.R	S2105	sp|P46013|KI67_HUMAN	P46013	P46013						1	1	-2.03676				1	1	-1.57091	1.0875	-1.80384
K.LTAT#PT#PLGGMTGFHM*QTEDR.T	T434:T436	sp|O75533|SF3B1_HUMAN	O75533	O75533						2	0.99333	-1.46317				2	0.99569	-2.13953	0.927599	-1.80135
R.SRS#PPPVSK.R	S191	sp|Q01130|SRSF2_HUMAN	Q01130	Q01130						2	0.99999	-1.85368				2	0.99999	-1.7437	1.71092	-1.79869
R.IILNS#HSPAGSAAISQQDFHPK.C	S1610	sp|Q9UPU5|UBP24_HUMAN	Q9UPU5	Q9UPU5						1	0.33333	-2.47123	1	0.49999	-0.661153	1	0.49882	-2.24903	1.05624	-1.7938
R.WDQTADQT#PGAT#PK.K	T207:T211	sp|O75533|SF3B1_HUMAN	O75533	O75533						1	0.9944	-1.80856	1	1	-0.639514	1	0.99543	-2.90906	0.949239	-1.78571
R.DLDTHQVSDDLS#ETDISNEAR.D	S561	sp|Q8NFW9|MYRIP_HUMAN	Q8NFW9	Q8NFW9						1	0.9886	-3.07313	1	0.99612	-0.489373				0.398519	-1.78125
K.TPST#PVACST#PAQLK.R	T1152:T1158	sp|Q6PL18|ATAD2_HUMAN	Q6PL18	Q6PL18	2	1	1	0.99202	-0.425672	1	0.49806	-2.13417				1	0.49856	-2.77283	0.897788	-1.77756
R.VSS#PPNAM*M*SSR.M	S1330	sp|Q9Y6Q9|NCOA3_HUMAN	Q9Y6Q9	Q9Y6Q9	2	1	2	0.5	-0.472738							1	0.5	-3.07314	0.394877	-1.77294
K.FDDSDT#EQIAEEGDDNLANSASPSK.R	T477	sp|Q9Y2I7|FYV1_HUMAN	Q9Y2I7	Q9Y2I7						2	0.5	-3.28693				1	0.5	-0.257414	0.346551	-1.77217
R.TT#PPPGRPPAPSSEEEDGEAVAH.-	T289	sp|Q96KN1|FA84B_HUMAN	Q96KN1	Q96KN1									2	0.5	-0.245408	1	0.5	-3.28424	0.344364	-1.76483
R.FGLNVSSISRKS#EDDEK.L	S168	sp|P82979|SARNP_HUMAN	P82979	P82979	3	1	1	0.33296	0.262852	1	0.99637	-3.30261				2	0.98704	-2.22628	0.622861	-1.75535
R.S#SDPHRLESR.E	S670	sp|Q5VUA4|ZN318_HUMAN	Q5VUA4	Q5VUA4						3	0.99639	-2.24451	1	0.99655		2	0.99713	-1.25922	0.758161	-1.75187
K.LAPPSSTLS#PGSAENNGNANILIAANGTK.R	S30	sp|Q7Z3B3|KANL1_HUMAN	Q7Z3B3	Q7Z3B3						1	0.4905	-3.11833	1	0.98958	-0.0153145	1	0.24954	-2.11624	0.708351	-1.74996
K.LTAT#PT#PLGGM*TGFHM*QTEDR.T	T434:T436	sp|O75533|SF3B1_HUMAN	O75533	O75533									2	0.99555	-1.43981	2	0.99288	-2.05997	0.952141	-1.74989
K.NSS#PEPQALTPSSK.L	S714;S714	sp|P98168|ZXDA_HUMAN;sp|P98169|ZXDB_HUMAN	P98168	P98168						2	0.99785	-1.10378				1	0.99673	-2.39278	0.648111	-1.74828
K.NVALLSQLYHS#PARR.F	S202	sp|Q15717|ELAV1_HUMAN	Q15717	Q15717	3	1	12	0.99714	-4.72453	5	1	-0.709911	6	0.99998	-0.492742	4	0.99695	-1.00854	0.739628	-1.73393
K.QPLPPLHPAVSDPRS#PPSQKS#PHDSK.S	S1789:S1795	sp|O14647|CHD2_HUMAN	O14647	O14647									2	0.49403	-1.58555	2	0.4951	-1.88061	1.2671	-1.73308
R.GGSDGTPRGS#PSPASVSSGR.K	S257	sp|P10398|ARAF_HUMAN	P10398	P10398	3	1	1	0.9957	-1.10642	2	0.99998	-1.4308	2	0.99613	-1.828	2	0.99998	-2.55712	1.93521	-1.73059
K.IDASKNEEDEGHSNSS#PRHS#EAATAQR.E	S83:S87	sp|Q14103|HNRPD_HUMAN	Q14103	Q14103						1	0.16667	-1.09061	1	0.33332	-2.36842				0.647283	-1.72951
R.VTSGGVSES#PSGFSK.H	S286	sp|O14757|CHK1_HUMAN	O14757	O14757						1	0.49741	-2.54181				1	0.99796	-0.909182	0.550807	-1.7255
K.LHSDSGIS#VDS#QSLHDQQPHTQTASGQALK.G	S308:S311	sp|P08138|TNR16_HUMAN	P08138	P08138									2	0.49998	-0.492381	1	0.49778	-2.94595	0.403875	-1.71916
R.AHGCFQDGRS#PGPPPPVGVK.T	S69	sp|Q9H1B7|I2BPL_HUMAN	Q9H1B7	Q9H1B7	3	1	2	1	-0.436036	2	1	-2.33747	4	1	-0.664348	2	1	-3.42929	1.02402	-1.71679
R.S#GRGGNFGFGDSR.G	S201	sp|P22626|ROA2_HUMAN	P22626	P22626						3	1	-1.27545	1	1	-2.44033	1	1	-1.43125	1.37237	-1.71567
K.LHSDSGISVDS#QS#LHDQQPHTQTASGQALK.G	S311:S313	sp|P08138|TNR16_HUMAN	P08138	P08138									3	1	-0.348677	1	0.99995	-3.08	0.368317	-1.71434
R.DYLS#DSELNQLR.L	S3013	sp|Q9UPA5|BSN_HUMAN	Q9UPA5	Q9UPA5						2	0.99999	-3.12372				2	0.99999	-0.302087	0.357907	-1.7129
R.NM*GGPYGGGNYGPGGS#GGS#GGYGGR.S	S341:S344	sp|P22626|ROA2_HUMAN	P22626	P22626									2	0.99162	-1.92569	2	1	-1.49596	1.09942	-1.71082
R.TNSS#DS#ERSPDLGHSTQIPR.K	S529:S531	sp|Q6VY07|PACS1_HUMAN	Q6VY07	Q6VY07						2	0.166	-2.75417				1	0.16595	-0.657951	0.455047	-1.70606
K.M*ELAGSNTTASS#PAR.A	S1184	sp|Q9UIF9|BAZ2A_HUMAN	Q9UIF9	Q9UIF9	2	1	2	0.99836	-0.856337	3	0.99847	-3.21648	2	0.9981	0.641759	2	0.99752	-3.37502	0.750012	-1.70152
K.RLLST#DAEAVSTR.W	T172	sp|Q15545|TAF7_HUMAN	Q15545	Q15545						2	0.5	0.220123	1	0.5	-4.97695	1	0.5	-0.343418	0.386873	-1.70008
R.ASYT#PS#PARST#HLK.T	T419:S421:T426	sp|Q96DF8|DGC14_HUMAN	Q96DF8	Q96DF8						2	0.98861	-1.63099				1	0.49667	-1.7629	1.60676	-1.69694
R.APSPAPRPVPGS#PAR.D	S1460	sp|Q5TZA2|CROCC_HUMAN	Q5TZA2	Q5TZA2	3	1	1	1	-0.107514	2	1	-2.2509	2	1	0.0148341	2	1	-4.43078	0.687723	-1.69359
R.LAAAASPHSGGRAT#PS#PNSR.L	T3282:S3284	sp|O95613|PCNT_HUMAN	O95613	O95613						1	0.16573	-1.66641				1	0.33136	-1.71834	2.01029	-1.69237
K.TATSLSLPSDPM*GDSS#PGSGKKT#PSR.S	S616:T623	sp|Q6ZVF9|GRIN3_HUMAN	Q6ZVF9	Q6ZVF9									2	0.24887	-1.65354	1	0.24907	-1.7283	1.85169	-1.69092
R.ERESSANNS#VS#PSESLR.A	S201:S203	sp|Q04726|TLE3_HUMAN	Q04726	Q04726						1	0.99998	-3.81439	2	1	0.374107	2	1	-1.62977	0.527009	-1.69002
K.QQLSS#EQVSR.K	S713	sp|Q9NW13|RBM28_HUMAN	Q9NW13	Q9NW13						1	0.5	-1.22856	1	0.5	-2.14942				0.771014	-1.68899
R.IRS#VTVNHM*SDNR.S	S922	sp|A0JNW5|UH1BL_HUMAN	A0JNW5	A0JNW5	3	1	1	0.5	-0.117351				2	0.5	-0.153237	1	0.5	-4.78624	0.408374	-1.68561
K.GLNPDGTPALSTLGGFSPAS#KPSS#PREVK.A	S338:S342	sp|Q9UK58|CCNL1_HUMAN	Q9UK58	Q9UK58						1	0.49642	-1.8132				2	0.49566	-1.54679	1.29782	-1.67999
K.AEKPPLSASSPQQRPPEPETGESAGT#SR.A	T206	sp|Q9Y3Q8|T22D4_HUMAN	Q9Y3Q8	Q9Y3Q8						1	0.33192	-1.51647	1	0.33231	-1.1297	1	0.49997	-2.38928	1.33825	-1.67848
R.SCDEPLT#PPPHSPTSM*LQLIHDPVS#PR.G	T713:S731	sp|Q9Y2K7|KDM2A_HUMAN	Q9Y2K7	Q9Y2K7						2	0.97423	0.871573				2	0.97015	-4.22715	0.201041	-1.67779
K.DKEDS#DELEEGRGGVSEGEPDPADPKR.E	S202	sp|Q8IZ40|RCOR2_HUMAN	Q8IZ40	Q8IZ40						2	0.5	0.168959	2	0.99996	-5.10066	2	1	-0.0984868	0.365478	-1.67673
R.VAVEELS#PGGQPR.R	S27	sp|Q9H611|PIF1_HUMAN	Q9H611	Q9H611						1	1	-2.99974	2	1	0.11643	2	1	-2.12298	0.669807	-1.66877
K.KEEEVTS#EEDEEK.E	S163	sp|Q9BT43|RPC7L_HUMAN	Q9BT43	Q9BT43						1	0.9983	-1.48198				2	1	-1.84468	1.16029	-1.66333
K.EEAGAPRGEGPAIPGDT#PPPTPR.S	T714	sp|O75145|LIPA3_HUMAN	O75145	O75145	3	1	1	1	1.53739	1	1	-3.23964				2	1	-3.28581	0.389462	-1.66269
K.DSLQELS#TEQK.C	S442	sp|Q99567|NUP88_HUMAN	Q99567	Q99567						1	0.99674	0.352267	1	0.99491	-5.925	1	0.99701	0.593653	0.285601	-1.65969
R.YFSADHCSSVDHRFS#ADR.C	S653	sp|Q5VUA4|ZN318_HUMAN	Q5VUA4	Q5VUA4	3;4	1	2	0.98505	-1.53968	1	0.97978	-1.77893	1	0.33333					1.33898	-1.65931
K.QTDPST#PQQESSKPLGGIQPSSQTIQPK.V	T1147	sp|Q14004|CDK13_HUMAN	Q14004	Q14004						1	0.49998	-1.35846				3	0.99292	-1.95306	0.946527	-1.65576
K.T#VARTPLGQR.S	T1527	sp|Q9UQ35|SRRM2_HUMAN	Q9UQ35	Q9UQ35	3	1	2	0.99616	0.0770485	1	0.99616	0.04475	1	0.5	-6.91315	2	0.99503	0.17292	0.382076	-1.65461
R.GNNFNHIS#PIPPVPHPR.S	S321	sp|Q9NP74|PALMD_HUMAN	Q9NP74	Q9NP74	3	1	3	1	-2.16905	2	1	-1.13736							0.715461	-1.65321
K.NDKSEEEQS#S#SSVKKDETNVK.M	S238:S239	sp|P07910|HNRPC_HUMAN	P07910	P07910	3	1	1	0.33221	-0.8139							1	0.33166	-2.49189	0.524297	-1.6529
K.RSS#LCGEEQGSPEELR.Q	S1281	sp|Q2M1P5|KIF7_HUMAN	Q2M1P5	Q2M1P5	3	1	2	0.99777	-0.278008	2	0.99833	-0.343899	1	0.99825	-5.64307	1	0.5	-0.33568	0.518262	-1.65016
R.TRS#PPPRPPPPAINSLHTS#PR.L	S306:S322	sp|Q8WYP3|RIN2_HUMAN	Q8WYP3	Q8WYP3									1	0.25	0.488819	1	0.25	-3.78351	0.235229	-1.64734
K.DILPAAEHQTTS#PVQK.S	S126	sp|Q7Z340|ZN551_HUMAN	Q7Z340	Q7Z340	3	1	1	0.99039	-3.96085	2	0.99271	-1.83536	7	1	-0.473913	4	0.99403	-0.3152	0.835528	-1.64633
K.ASTSDYQVIS#DRQTPK.K	S304	sp|Q8NFH5|NUP53_HUMAN	Q8NFH5	Q8NFH5	3	1	1	0.99687	-0.105966	1	0.49999	-3.18515							0.31982	-1.64556
K.LENARLS#SEM*NTSTVNSAR.E	S278	sp|P20700|LMNB1_HUMAN	P20700	P20700	3	1	1	0.5	-3.57988	1	0.5	0.288845							0.258647	-1.64552
R.AHFNAM*FQPSS#PT#RRPGFSPTSHR.L	S893:T895	sp|Q8WUA4|TF3C2_HUMAN	Q8WUA4	Q8WUA4	4	1	1	0.33045	-5.98195	1	0.16213	0.563325				2	0.33078	0.488921	0.277478	-1.64323
R.KHES#PLLVTK.S	S197	sp|Q92622|RUBIC_HUMAN	Q92622	Q92622						1	1	-2.69742	2	1	-0.587648				0.439564	-1.64254
R.S#PASPHPPPFTHR.N	S252	sp|Q17RY0|CPEB4_HUMAN	Q17RY0	Q17RY0	3	1	3	1	0.00988145	2	1					1	0.99524	-3.28217	0.299368	-1.63615
K.SPQRFPES#PK.R	S1990	sp|Q6UB99|ANR11_HUMAN	Q6UB99	Q6UB99						1	1	-1.07897	1	1	-1.87183	1	1	-1.93595	1.56143	-1.62892
K.EIDTDSTS#QGESK.I	S2831	sp|P49792|RBP2_HUMAN	P49792	P49792						1	0.98795	0.187064				1	0.33333	-3.43797	0.271967	-1.62545
R.TRT#PASINATPANINLADLTR.A	T1532	sp|Q7KZ85|SPT6H_HUMAN	Q7KZ85	Q7KZ85	3	1	1	0.99741	-0.872247	2	0.4991	-0.854726	1	0.9974	-2.10093	2	0.5	-2.66949	1.42689	-1.62435
K.DS#SKPPFSLENHSACLDSVAK.S	S636	sp|Q7Z5J4|RAI1_HUMAN	Q7Z5J4	Q7Z5J4						1	0.5	-0.304871				1	0.49998	-2.93899	0.362313	-1.62193
K.VPVPES#PAFSR.H	S158	sp|A4D1S0|KLRG2_HUMAN	A4D1S0	A4D1S0									1	1	-1.40979	2	1	-1.83091	1.08478	-1.62035
R.RSS#LPPNS#PKPVR.L	S1251:S1256	sp|Q7Z401|MYCPP_HUMAN	Q7Z401	Q7Z401	3	1	3	0.99668		7	0.99998	-2.94187	5	0.99697		13	0.99998	-0.292763	0.359664	-1.61732
R.DSDDDHSRNHS#PS#PPVTPTGAAPSLASPK.Q	S1386:S1388	sp|Q5SYE7|NHSL1_HUMAN	Q5SYE7	Q5SYE7									1	0.16666	-1.44628	1	0.96758	-1.77485	1.189	-1.61057
R.SDSQQAVKS#PPLLESPDATR.E	S415	sp|Q15036|SNX17_HUMAN	Q15036	Q15036						1	0.98524	-1.96009				1	0.98563	-1.25943	0.865124	-1.60976
R.GVAPADS#PEAPR.R	S737	sp|Q9P2G1|AKIB1_HUMAN	Q9P2G1	Q9P2G1						1	1	-3.94567	2	1	0.733156				0.209744	-1.60626
K.NGPALGGLSCS#PNLPGQTTVQVR.V	S320	sp|Q5U5Q3|MEX3C_HUMAN	Q5U5Q3	Q5U5Q3									1	0.99518	-2.41556	1	0.99998	-0.778061	0.520536	-1.59681
K.AKS#PT#PSPS#PPR.N	S791:T793:S797	sp|Q8IYB3|SRRM1_HUMAN	Q8IYB3	Q8IYB3						1	0.98874	-0.0334526				1	0.99103	-3.15398	0.306935	-1.59372
R.AGTLSITEFADM*LSGNAGGFRS#R.S	S4382	sp|Q15149|PLEC_HUMAN	Q15149	Q15149	3	1	2	0.5	-2.44061				2	0.5	-2.15175	1	0.98726	-0.184477	0.813217	-1.59228
K.NIVQHTTDS#SLEEK.Q	S179	sp|Q9H501|ESF1_HUMAN	Q9H501	Q9H501	3	1	1	0.4992	-0.916043	3	0.99841	-1.23307	1	0.99763	-2.16928	2	0.49913	-2.04136	1.86004	-1.58994
R.NVYSS#SRYDDYDR.Y	S107	sp|O75494|SRS10_HUMAN	O75494	O75494									2	0.49717	-1.16391	1	0.49813	-2.0049	0.782122	-1.5844
K.T#PPAPKT#PPSSGEPPK.S	T492:T498	sp|P10636|TAU_HUMAN	P10636	P10636	3	1	1	1	-1.2045							1	1	-1.96383	0.824633	-1.58417
K.VIGQDSS#EIHFK.V	S32	sp|P63165|SUMO1_HUMAN	P63165	P63165						1	0.5	-1.65781				1	0.99807	-1.50455	1.51104	-1.58118
R.ILELT#PEPDRPR.I	T1246	sp|Q14004|CDK13_HUMAN	Q14004	Q14004	2;3	1	4	1	-0.897748	4	1	-0.822065	4	1	-1.94295	4	1	-2.65628	1.43002	-1.57976
R.M*DSS#LPEEEEDEDK.E	S235	sp|Q5TCQ9|MAGI3_HUMAN	Q5TCQ9	Q5TCQ9	2	1	1	0.99552	0.167244	1	0.99689	-4.55051	2	0.99999	-0.0539203	3	0.99999	-1.8755	0.612715	-1.57817
R.AM*LDQLMGTS#R.D	S18	sp|Q9Y383|LC7L2_HUMAN	Q9Y383	Q9Y383						4	0.99999	-0.506538				1	0.99742	-2.64146	0.420922	-1.574
K.LTAT#PT#PLGGMTGFHMQTEDR.T	T434:T436	sp|O75533|SF3B1_HUMAN	O75533	O75533						3	0.98913	-1.1279				2	0.99654	-2.01589	0.756332	-1.57189
R.RYS#DLTTLVAFPSSSVYPTK.D	S160	sp|P25205|MCM3_HUMAN	P25205	P25205	2;3	1	14	0.99739	-2.15155	1	0.5	0.351193	9	0.9978	-4.32467	4	0.5	-0.133534	0.621494	-1.56464
K.SKSPS#PPRLTEDR.K	S388	sp|Q9UKV3|ACINU_HUMAN	Q9UKV3	Q9UKV3									1	0.99616	-0.740956	1	0.99631	-2.37455	0.512234	-1.55775
R.ATAATGQLVGSASFPGS#PGSR.R	S120	sp|Q8N944|AMER3_HUMAN	Q8N944	Q8N944									2	0.99602	-0.630479	3	0.9968	-2.48482	0.466219	-1.55765
K.NLAT#S#ADTPPSTVPGTGK.S	T3569:S3570	sp|Q96Q15|SMG1_HUMAN	Q96Q15	Q96Q15						1	0.32777	-0.407314				1	0.33333	-2.69897	0.392927	-1.55314
K.QGANSRPVNQT#PPPEGEK.L	T293	sp|P08138|TNR16_HUMAN	P08138	P08138									6	0.99998	-0.206243	1	0.99999	-2.89627	0.342234	-1.55126
R.RLHPGT#SCPR.L	T436	sp|Q6ZN04|MEX3B_HUMAN	Q6ZN04	Q6ZN04						1	0.9965	-0.694355				2	0.99698	-2.38941	0.494906	-1.54188
R.DGGTSYS#PQENSHNHSALHSSNSHSSNPSNNPSK.T	S96	sp|Q9BTA9|WAC_HUMAN	Q9BTA9	Q9BTA9	4	1	2	0.24767	-1.2252	1	0.11072	-1.10105	2	0.24497	-1.60388	1	0.19496	-2.21013	2.06531	-1.53506
K.NVDLAS#PEEHQK.H	S25	sp|Q8N3R9|MPP5_HUMAN	Q8N3R9	Q8N3R9	2	1	1	1		4	1	-1.36191	1	1	-1.70129	1	1		1.15337	-1.5316
K.SPLDHRS#PLER.S	S1807	sp|O14647|CHD2_HUMAN	O14647	O14647	3	1	4	1	-1.33372	4	1	-0.88061	1	1	-1.86402	3	1	-2.02249	2.00297	-1.52521
K.GLNPDGTPALSTLGGFS#PASKPS#SPR.E	S335:S341	sp|Q9UK58|CCNL1_HUMAN	Q9UK58	Q9UK58						1	0.49862	-1.8321				3	0.99986	-1.21505	0.895531	-1.52358
R.SGDET#PGS#EVPGDK.A	T165:S168	sp|Q1KMD3|HNRL2_HUMAN	Q1KMD3	Q1KMD3						4	1	-0.445075	2	0.99999	-2.52747	4	1	-1.58907	0.894499	-1.52054
R.LLQQS#GAQQFR.M	S61	sp|Q96QD9|UIF_HUMAN	Q96QD9	Q96QD9	2	1	1	1	-1.66794	3	1	-1.36637							1.20022	-1.51716
K.GLNPDGTPALSTLGGFSPASKPSS#PR.E	S342	sp|Q9UK58|CCNL1_HUMAN	Q9UK58	Q9UK58	3	1	1	0.49825	-1.18974	2	0.49865	-1.41525				2	0.49842	-1.94522	1.67557	-1.51674
R.TQS#PGGCS#AEAVLAR.K	S76:S81	sp|Q96MH2|HEXI2_HUMAN	Q96MH2	Q96MH2	2	1	1	1	0.150517	3	1	-0.423531	4	1	-2.67863	5	1	-3.07995	0.80243	-1.5079
K.EIPS#ATQS#PISK.K	S1159:S1163	sp|Q9BQG0|MBB1A_HUMAN	Q9BQG0	Q9BQG0	2	1	2	0.99998	-0.838392	4	1	-1.37236	2	0.99999	-0.907469	3	0.99998	-2.89997	1.28493	-1.50455
R.SGTTPKPVINS#TPGRT#PLRDK.L	S437:T442	sp|Q99459|CDC5L_HUMAN	Q99459	Q99459									1	0.49999	-1.09299	1	0.49888	-1.91231	0.770986	-1.50265
R.TPVTGVS#PKK.A	S87	sp|E7ETH6|Z587B_HUMAN	E7ETH6	E7ETH6									1	0.99999	-1.41244	1	0.99998	-1.58248	1.44242	-1.49746
K.APIIPHS#GSIEK.A	S223	sp|Q96NB3|ZN830_HUMAN	Q96NB3	Q96NB3	2	1	1	0.5	-4.14668	1	0.5	0.311653				1	0.5	-0.641494	0.413701	-1.49217
R.GGGGDMAEPS#EAGDAPPDDGPPGELGPDGPDGPEEK.G	S320	sp|P08621|RU17_HUMAN	P08621	P08621						6	1	-1.66299				4	1	-1.31082	1.1247	-1.4869
R.LNPHRES#DGAS#DEAEESGSQGK.L	S376:S380	sp|O75688|PPM1B_HUMAN	O75688	O75688	3	1	1	1	-2.91965	2	1	-0.046142							0.309857	-1.4829
R.SRS#PS#PS#PLPSPASGPGPGAPGPR.R	S1646:S1648:S1650	sp|Q9BYB0|SHAN3_HUMAN	Q9BYB0	Q9BYB0						1	0.25	-3.08656				1	0.25	0.127818	0.278727	-1.47937
K.LHSDSGISVDSQS#LHDQQPHTQTASGQALK.G	S313	sp|P08138|TNR16_HUMAN	P08138	P08138						1	0.3332	-1.21819	4	0.49998	-0.355821	2	0.49999	-2.85401	0.741101	-1.47601
K.SST#PGLK.S	T312	sp|Q04726|TLE3_HUMAN	Q04726	Q04726						2	0.99999	-1.07069				1	0.99999	-1.86973	0.772321	-1.47021
R.S#PHRS#SPSDTRPK.C	S199:S203	sp|Q8IWS0|PHF6_HUMAN	Q8IWS0	Q8IWS0	3	1	1	0.49999	-0.0258134							3	0.49999	-2.91008	0.305963	-1.46795
R.EEGPPPPSPDGAS#S#DAEPEPPSGR.T	S27:S28	sp|Q9NTJ3|SMC4_HUMAN	Q9NTJ3	Q9NTJ3						1	0.33333	-1.8533	2	0.33333	-1.49476	1	0.98548	-1.05467	1.62196	-1.46757
R.SSTPLHSPS#PIR.V	S291	sp|O95817|BAG3_HUMAN	O95817	O95817	2;3	1	3	0.99999	-0.129898	1	0.99692	-2.78805							0.327569	-1.45898
R.HPLCPGAS#PAR.Q	S179	sp|Q8N961|ABTB2_HUMAN	Q8N961	Q8N961	3	1	1	1	-1.06078	3	1	-0.473134				2	1	-2.83409	0.75293	-1.456
R.LVGATATS#SPPPK.A	S15	sp|Q96QD9|UIF_HUMAN	Q96QD9	Q96QD9						3	0.49941	-0.598259	1	0.49945	-2.61883	1	0.49927	-1.14766	0.862206	-1.45492
K.SS#PCM*VR.K	S533	sp|Q13191|CBLB_HUMAN	Q13191	Q13191						4	0.5	0.0616701				1	0.5	-2.97114	0.289703	-1.45474
K.KGVLGKS#PLSALAR.K	S1290	sp|Q9BQG0|MBB1A_HUMAN	Q9BQG0	Q9BQG0	3	1	2	1	-6.27111	2	1	0.0795429	1	1	0.419952	1	1	-0.0429257	0.363676	-1.45364
K.SPS#DLLDASAVSATSR.Y	S134	sp|O60499|STX10_HUMAN	O60499	O60499	2;3	1	5	1	-2.30657	4	1	0.5742	1	0.99999	-3.64577	3	1	-0.427752	0.654002	-1.45147
R.VSSSGLDS#LGR.Y	S645	sp|O75145|LIPA3_HUMAN	O75145	O75145									1	1	-3.3949	2	1	0.511668	0.225313	-1.44161
R.DDS#FFGETSHNYHK.F	S234	sp|P43243|MATR3_HUMAN	P43243	P43243						1	1	-1.36846				1	1	-1.50965	1.50576	-1.43906
R.ASPHATPSTLHFPTS#PIIQQPGPYFSHPAIR.Y	S373	sp|Q12857|NFIA_HUMAN	Q12857	Q12857									2	0.5	0.136874	2	0.5	-3.01213	0.276619	-1.43763
K.AGGS#PASYHGSPEASLCPQHR.T	S192	sp|O95208|EPN2_HUMAN	O95208	O95208									1	1	-2.63928	2	0.99998	-0.235871	0.353345	-1.43758
R.GPRT#PPGPPPPDDDEDDPVPLPVSGDK.E	T184	sp|Q69YN4|VIR_HUMAN	Q69YN4	Q69YN4	3	1	2	1	-0.740949	1	1	-0.436399	1	1	-3.99387	3	1	-0.574039	0.717859	-1.43631
K.DEEPSGWEEPS#PQSISR.K	S879	sp|Q9UPQ9|TNR6B_HUMAN	Q9UPQ9	Q9UPQ9						2	0.99998	-0.399067	2	0.99999	0.518542	1	0.99525	-4.42013	0.352313	-1.43355
R.VSITSEVES#TSNS#PSSSSLQK.I	S353:S357	sp|Q04656|ATP7A_HUMAN	Q04656	Q04656						1	0.24999	-0.272876				2	0.49998	-2.59337	0.363251	-1.43312
R.TDEVPAGGS#RSEAEDEDDEDY#VPYVPLR.Q	S21:Y33	sp|Q9UJV9|DDX41_HUMAN	Q9UJV9	Q9UJV9						1	0.33333	-2.89304				2	0.33333	0.0490051	0.291764	-1.42202
K.DPTPSMLGLCGS#LASIPSCK.S	S413	sp|Q59EK9|RUN3A_HUMAN	Q59EK9	Q59EK9						2	1	-1.32432				1	0.99998	-1.5161	1.36734	-1.42021
R.HPEPVPEEGS#EDELPPQVHK.V	S828	sp|Q7Z3C6|ATG9A_HUMAN	Q7Z3C6	Q7Z3C6	3	1	4	1	-0.891972	2	1	-0.0239081	2	1	-4.3685	3	1	-0.388822	0.600498	-1.4183
K.RAAEDDEDDDVDT#KK.Q	T102	sp|P06454|PTMA_HUMAN	P06454	P06454	3	1	1	1	-0.170874							1	1	-2.66003	0.338035	-1.41545
R.DSYSS#SRS#DLYSSGR.D	S329:S332	sp|P38159|RBMX_HUMAN	P38159	P38159						1	0.09959	-1.14033	1	0.1	-1.68785				0.914566	-1.41409
R.KVVDY#SQFQESDDADEDYGRDSGPPTK.K	Y13	sp|Q9H1E3|NUCKS_HUMAN	Q9H1E3	Q9H1E3	3	1	1	0.33333	0.582305				2	0.49853	-3.40111				0.216133	-1.4094
R.IDS#TEVIYQPR.R	S31	sp|Q15831|STK11_HUMAN	Q15831	Q15831	2	1	4	1	-1.01794	2	0.99999	-2.59011	1	0.99999	-0.504335	2	0.99999	-1.51523	1.29376	-1.4069
K.GLNPDGTPALSTLGGFS#PAS#KPSS#PREVK.A	S335:S338:S342	sp|Q9UK58|CCNL1_HUMAN	Q9UK58	Q9UK58						1	0.16486	-1.16448				1	0.16664	-1.64445	0.967623	-1.40447
R.DRDYSDHPS#GGS#YRDSYESYGNSR.S	S277:S280;S277:S280	sp|P38159|RBMX_HUMAN;sp|Q96E39|RMXL1_HUMAN	P38159	P38159						1	0.49521	-1.07695	2	0.98308	-1.26493	1	0.99367	-1.84289	1.58125	-1.39492
R.GRRPS#GPDGAAR.E	S842	sp|Q8NDX5|PHC3_HUMAN	Q8NDX5	Q8NDX5	3	1	1	1	-1.09418							1	1	-1.68865	0.872951	-1.39141
R.LRPLPS#PSPS#AAAGGTESR.S	S55:S59	sp|Q9Y3Q4|HCN4_HUMAN	Q9Y3Q4	Q9Y3Q4									2	0.5	0.464543	2	0.99466	-3.24057	0.228675	-1.38801
K.VPHLIDHQIS#SGENTR.S	S779	sp|Q9UPN6|SCAF8_HUMAN	Q9UPN6	Q9UPN6									1	0.99555	0.249906	1	0.99445	-3.01239	0.257516	-1.38124
R.GPPS#RGGHM*DDGGYSMNFNMSSSR.G	S124;S124	sp|P38159|RBMX_HUMAN;sp|Q96E39|RMXL1_HUMAN	P38159	P38159						1	0.9848	-0.788877				3	0.99439	-1.97236	0.588749	-1.38062
R.SSGSPYGGGYGSGGGS#GGYGSR.R	S370	sp|P51991|ROA3_HUMAN	P51991	P51991	2	1	1	0.98736	-0.699916				1	0.99992	-0.603997	1	1	-2.83453	0.701999	-1.37948
R.SEAPNS#SEEDS#PIK.S	S130:S135	sp|Q8IYH5|ZZZ3_HUMAN	Q8IYH5	Q8IYH5						2	0.99722	0.35885				2	0.99696	-3.11389	0.241813	-1.37752
K.S#PTPPPTLHLVPEPAAPPPPPPR.T	S919	sp|Q9NZM4|GSCR1_HUMAN	Q9NZM4	Q9NZM4						2	0.99604	-1.20248				1	0.99531	-1.54861	1.09867	-1.37554
K.SFQQSSLS#RDS#QGHGR.D	S11:S14	sp|P43243|MATR3_HUMAN	P43243	P43243						2	0.16667	-0.721694				1	0.33332	-2.02227	0.550095	-1.37198
R.GIASTSDPPTANIKPTPVVS#TPSK.V	S1676	sp|P12270|TPR_HUMAN	P12270	P12270	3	1	3	0.5	-4.12207	2	0.5	-0.0706842	1	0.49906	0.0804235				0.372421	-1.37078
R.S#PGSGSQSSGWHEVEPGM*PS#PTTLK.K	S300:S319	sp|Q12857|NFIA_HUMAN	Q12857	Q12857									8	0.99392	0.0336775	1	0.99516	-2.77483	0.29437	-1.37058
R.QVPVM*QGTGM*QGASIQGGSQPGGFS#PGQNQVTPQDHEK.A	S524	sp|P33240|CSTF2_HUMAN	P33240	P33240	3;4	1	4	0.99996	-1.80736	2	0.99286	-0.901931	8	0.99995	-1.48583	2	0.99213	-1.25596	2.24828	-1.36277
K.GTET#DNDPSCVHPIIK.R	T222	sp|Q9UMS5|PHTF1_HUMAN	Q9UMS5	Q9UMS5	3	1	2	0.99999	-0.1477	2	0.99784	-2.5769							0.333903	-1.3623
R.TS#SKES#SPIPS#PTSDRK.A	S2160:S2164:S2169	sp|Q01082|SPTB2_HUMAN	Q01082	Q01082	3	1	1	0.16608	-3.55789				2	0.16588	-0.274391	1	0.24876	-0.252752	0.467599	-1.36168
K.NEEDEGHSNSS#PRHS#EAATAQREEWK.M	S83:S87	sp|Q14103|HNRPD_HUMAN	Q14103	Q14103	4	1	1	0.1	-1.17394	1	0.96469	-1.09656	1	0.16665	-1.80693				1.57957	-1.35914
R.GSGGGGGPQVPHQS#PPK.R	S162	sp|Q9NYF3|FA53C_HUMAN	Q9NYF3	Q9NYF3	3	1	2	1	-0.799017							1	1	-1.91879	0.604143	-1.3589
R.SPPSQKS#PHDS#KS#PLDHR.S	S1795:S1799:S1801	sp|O14647|CHD2_HUMAN	O14647	O14647						1	0.98447	-0.669977				1	0.98896	-2.04469	0.525172	-1.35734
K.RIIYDS#DS#ESEETLQVK.N	S69:S71	sp|P35251|RFC1_HUMAN	P35251	P35251						29	0.99993	-2.78801				22	0.99998	0.07959	0.285529	-1.35421
K.SRLS#PAGEMKPMPLSEGK.S	S444	sp|Q9BXK5|B2L13_HUMAN	Q9BXK5	Q9BXK5						1	0.5	-0.333087				1	0.99713	-2.36355	0.386295	-1.34832
K.TESVTSGPM*S#PEGS#PSK.S	S693:S697	sp|P35612|ADDB_HUMAN	P35612	P35612	2	1	4	0.99999	-1.93827				1	0.99159	-1.54389	1	0.99395	-0.560582	1.08994	-1.34758
R.KLS#LQERPAGSYLEAQAGPYATGPASHISPR.A	S74	sp|Q8N5S9|KKCC1_HUMAN	Q8N5S9	Q8N5S9	4	1	1	0.33333	0.174431	1	0.33333	-2.86954							0.268693	-1.34755
K.AELLQSDENGIPSS#PQK.V	S252	sp|Q14542|S29A2_HUMAN	Q14542	Q14542	2	1	2	0.99709	-0.194114	1	0.49999	-5.03779	6	0.99676	0.0510939	3	0.99737	-0.198524	0.44982	-1.34483
K.RTCPS#LSPTS#PLNNK.G	S483:S488	sp|O75925|PIAS1_HUMAN	O75925	O75925						1	0.49524	-1.63161				2	0.49479	-1.05559	0.871505	-1.3436
K.DLEAAGAERS#PCPEAAAPPPGPR.T	S776	sp|Q7Z2K8|GRIN1_HUMAN	Q7Z2K8	Q7Z2K8	3	1	2	1	-0.546215	2	1	-2.75955	3	1	-0.600877	5	1	-1.45239	1.09215	-1.33976
K.SLPS#PGDPSDPGGRR.S	S186	sp|Q8N944|AMER3_HUMAN	Q8N944	Q8N944									1	0.99998	-1.58733	2	0.99998	-1.08982	0.931917	-1.33858
K.LRELDPSLVSANDS#PSGMQTR.C	S2161	sp|Q5UIP0|RIF1_HUMAN	Q5UIP0	Q5UIP0						4	1	-2.43027	1	0.99999	-0.341034	3	1	-1.24287	0.802703	-1.33806
R.ASYT#PS#PAR.S	T419:S421	sp|Q96DF8|DGC14_HUMAN	Q96DF8	Q96DF8						2	0.99713	-0.651514				1	0.99713	-2.02294	0.520501	-1.33723
K.ADEPS#SEESDLEIDK.E	S75;S71	sp|P50502|F10A1_HUMAN;sp|Q8IZP2|ST134_HUMAN	P50502	P50502						1	0.5	-3.10195				2	0.5	0.430853	0.230724	-1.33555
R.DQGT#PEVQPTPAK.D	T839	sp|O94762|RECQ5_HUMAN	O94762	O94762						2	1	-0.855857				1	1	-1.81449	0.658725	-1.33517
R.SPYSSTEPLCSPS#ES#DSDLEPVGAGIQHLQK.L	S197:S199	sp|Q9BSJ6|FA64A_HUMAN	Q9BSJ6	Q9BSJ6									1	0.3309	-0.930162	1	0.16234	-1.73915	0.727373	-1.33466
K.M*ALS#IVDFR.R	S160	sp|Q7L9B9|EEPD1_HUMAN	Q7L9B9	Q7L9B9						2	1	-2.40861	1	1	-1.04604	2	1	-0.545379	0.857253	-1.33334
K.LCDPDGLS#DEEDQKPVR.L	S307	sp|Q96RY5|CRML_HUMAN	Q96RY5	Q96RY5						1	1	-1.06892	1	1	-0.231244	1	1	-2.69786	0.683854	-1.33268
R.DQTAS#APATPLVNK.H	S294	sp|Q53SF7|COBL1_HUMAN	Q53SF7	Q53SF7						2	0.99999	-0.330081	2	1	-0.243889	2	1	-3.42118	0.480714	-1.33172
R.S#LAADDEGGPELEPDYGTATR.R	S267	sp|O00192|ARVC_HUMAN	O00192	O00192						3	1	-0.50812				2	1	-2.14652	0.453427	-1.32732
R.FHPEPY#GLEDDQRSMGYDDLDYGM*M*SDYGTAR.R	Y280	sp|O60716|CTND1_HUMAN	O60716	O60716						2	0.99993	-0.020188				1	0.33333	-2.63076	0.305294	-1.32548
R.S#QES#GYYDRMDYEDDRLR.D	S208:S211	sp|P43243|MATR3_HUMAN	P43243	P43243						2	0.96895	-0.955149				1	0.99995	-1.69238	0.762221	-1.32377
R.S#QES#GYYDRM*DYEDDRLR.D	S208:S211	sp|P43243|MATR3_HUMAN	P43243	P43243						2	0.97616	-0.92622	1	0.99958	-1.70474				0.737183	-1.31548
K.QDIM*PEVDKQS#GS#PESR.V	S500:S502	sp|Q8NI08|NCOA7_HUMAN	Q8NI08	Q8NI08									2	0.99993	0.00136864	1	0.99991	-2.63085	0.300742	-1.31474
R.KLTAT#PT#PLGGMTGFHMQTEDR.T	T434:T436	sp|O75533|SF3B1_HUMAN	O75533	O75533						3	0.99998	-0.987428				2	0.99999	-1.63684	0.811244	-1.31214
K.TPS#TPVACST#PAQLK.R	S1151:T1158	sp|Q6PL18|ATAD2_HUMAN	Q6PL18	Q6PL18						1	0.49847	-2.13417	1	0.99043	-0.295199	1	0.49807	-1.50695	0.867679	-1.31211
K.DSS#KPPFSLENHSACLDSVAK.S	S637	sp|Q7Z5J4|RAI1_HUMAN	Q7Z5J4	Q7Z5J4						1	0.5	-0.304871				2	0.5	-2.31743	0.380148	-1.31115
K.HCFDPVPPAGNSS#PTEAPKK.H	S991	sp|P52746|ZN142_HUMAN	P52746	P52746						2	0.99356	-1.811				2	0.49921	-0.807823	0.632851	-1.30941
K.S#VEDEM*DSPGEEPFYTGQGR.S	S280	sp|Q12857|NFIA_HUMAN	Q12857	Q12857									4	1	-0.282134	3	0.5	-2.336	0.373165	-1.30907
R.TPRS#PLDCGSSPK.A	S547	sp|A2A3K4|PTPC1_HUMAN	A2A3K4	A2A3K4									1	0.99328	-2.4599	2	0.99701	-0.157156	0.337825	-1.30853
R.S#PLRPTPVVAPSEVPAGFPQR.L	S91	sp|Q14774|HLX_HUMAN	Q14774	Q14774						1	0.5	-1.8706	1	0.5	-0.742879				0.586136	-1.30674
K.ATVNLLGEEKKS#T.-	S188	sp|Q00765|REEP5_HUMAN	Q00765	Q00765	3	1	1	0.99457	-0.927062	4	0.99793	-1.64024	1	0.99624	-0.680776	2	0.5	-1.97358	1.64305	-1.30542
R.NDELLSDLT#RTPPPPSSTFPK.A	T548	sp|Q86SQ0|PHLB2_HUMAN	Q86SQ0	Q86SQ0									1	0.9928	0.137978	2	0.9965	-2.74847	0.274143	-1.30524
K.SVGDDEELQQNESGTS#PK.S	S1051	sp|P15822|ZEP1_HUMAN	P15822	P15822						2	0.99552	-2.71869				1	0.99573	0.118143	0.277656	-1.30027
R.M*YS#YPAR.V	S138	sp|P07910|HNRPC_HUMAN	P07910	P07910	2	1	2	0.99659	-1.02923	6	0.99998	-0.65043	5	0.99755	-1.22104	7	0.99793	-2.29697	1.45923	-1.29942
K.NYLHNFCSQVPSVLGQSS#PK.V	S562	sp|O95405|ZFYV9_HUMAN	O95405	O95405						2	0.99653	-0.704764				1	0.5	-1.89014	0.564167	-1.29745
R.EEGPPPPSPDGASS#DAEPEPPSGR.T	S28	sp|Q9NTJ3|SMC4_HUMAN	Q9NTJ3	Q9NTJ3	3	1	2	0.5	0.149395	1	0.49999	-2.03972	6	0.99627	0.021606	3	0.49999	-3.30958	0.65715	-1.29457
R.LPS#QTESVTSNR.T	S846	sp|Q2M2I8|AAK1_HUMAN	Q2M2I8	Q2M2I8									1	1	-2.05386	1	1	-0.534448	0.471167	-1.29415
K.KGDVEGSQS#QDEGEGS#GESER.G	S1067:S1074	sp|Q9UQE7|SMC3_HUMAN	Q9UQE7	Q9UQE7						1	0.99991	-0.823831				2	0.99998	-1.75941	0.655192	-1.29162
K.REPPS#PQGR.S	S930	sp|Q8WXG6|MADD_HUMAN	Q8WXG6	Q8WXG6						6	1	-0.188947				2	1	-2.39397	0.346925	-1.29146
R.SSVASGPIS#PTNYR.Q	S338	sp|Q9BYK8|HELZ2_HUMAN	Q9BYK8	Q9BYK8									1	0.99791	0.0465544	1	0.99778	-2.61726	0.291305	-1.28535
R.SVVES#DQEEPPGLEAAEAPGPQPPQPLQR.R	S49	sp|Q9Y3S1|WNK2_HUMAN	Q9Y3S1	Q9Y3S1						1	0.5	-0.477183				2	0.5	-2.08934	0.447265	-1.28326
K.KQNDGEMLEKEEES#EPEEK.S	S554	sp|O14967|CLGN_HUMAN	O14967	O14967						1	1	-2.20205				2	1	-0.360278	0.401475	-1.28116
R.LDSDAGFHS#LPR.S	S328	sp|Q5SYE7|NHSL1_HUMAN	Q5SYE7	Q5SYE7									4	1	-0.0272714	2	1	-2.53469	0.30702	-1.28098
K.TAAELLQSQGSQAGGS#QT#LKR.D	S416:T418	sp|Q14141|SEPT6_HUMAN	Q14141	Q14141	3	1	2	0.99409	-2.5684	2	1	0.0165636							0.297479	-1.27592
R.SS#PPAPPLPPGSGS#PGTPQALPR.R	S586:S598	sp|Q9Y3L3|3BP1_HUMAN	Q9Y3L3	Q9Y3L3						1	0.14196	-0.221976				1	0.25	-2.32322	0.357182	-1.2726
R.HPPDDDLSQDS#PEQEAS#KSPR.G	S164:S170	sp|Q9P0K8|FOXJ2_HUMAN	Q9P0K8	Q9P0K8						1	0.4965	-0.219172				1	0.49999	-2.3158	0.356619	-1.26749
K.SRS#ESDLSQPESDEEGYALSGR.R	S1512	sp|Q15751|HERC1_HUMAN	Q15751	Q15751	3	1	4	0.5	-0.27798	1	0.5	-2.92623	2	0.5	-0.291985	1	0.5	-1.57307	0.859723	-1.26732
R.NM*PGLSAATLASLGGTS#SR.R	S115	sp|Q32MZ4|LRRF1_HUMAN	Q32MZ4	Q32MZ4	3	1	1	0.33333	-0.849002	1	0.33333	-1.97171	2	0.49889	-0.971569				1.14984	-1.26409
R.TGPSGQSLAPPPPPYRQPPGVPNGPS#SPTNESAPELPQR.H	S266	sp|Q8TF74|WIPF2_HUMAN	Q8TF74	Q8TF74						1	0.49707	-0.948082				1	0.33134	-1.58005	0.807034	-1.26407
R.ALNIVDQEGS#LLGK.G	S224	sp|Q8IX01|SUGP2_HUMAN	Q8IX01	Q8IX01						2	1	-1.0698	1	1	-1.11053	1	1	-1.6037	1.74458	-1.26135
R.DSSTS#PGDYVLSVSENSR.V	S43	sp|P46108|CRK_HUMAN	P46108	P46108	2;3	1	4	0.33301	-2.36175							1	0.33242	-0.158689	0.339809	-1.26022
R.SVS#ENSLVAMDFSGQTGR.V	S428	sp|Q13322|GRB10_HUMAN	Q13322	Q13322						2	0.33333	0.0494979				1	0.33333	-2.56775	0.290501	-1.25913
R.NAQS#NALQER.E	S2440	sp|P11717|MPRI_HUMAN	P11717	P11717						1	1	0.813717				1	1	-3.33146	0.185413	-1.25887
K.QLT#QPETHFGREPAAAISRPR.A	T291	sp|Q9UJU6|DBNL_HUMAN	Q9UJU6	Q9UJU6	4	1	3	1	-2.72931				1	1	0.218923				0.258884	-1.25519
R.GGDSIGET#PTPGAS#K.R	T326:S332	sp|O75533|SF3B1_HUMAN	O75533	O75533						1	0.99411	-1.24492				1	0.99995	-1.25824	2.46986	-1.25158
K.M*SNS#FHGIRPPQLEQPEK.M	S215	sp|O94955|RHBT3_HUMAN	O94955	O94955	3	1	2	0.99998	-0.271364	1	0.99998	-1.83012				2	0.99546	-1.64355	0.898644	-1.24834
R.SQES#GYYDRMDYEDDRLR.D	S211	sp|P43243|MATR3_HUMAN	P43243	P43243						1	0.33262	-0.968906				1	0.98925	-1.52594	0.85435	-1.24742
R.S#GYIPSGHSLGTPEPAPR.A	S764	sp|Q9HBL0|TENS1_HUMAN	Q9HBL0	Q9HBL0	3	1	1	0.99687	-1.33022	2	0.99707	-0.336225	2	0.99621	-0.734894	3	0.99642	-2.58185	1.07327	-1.2458
K.TLSS#PSNRPSGETSVPPPPAVGR.M	S424	sp|Q8WWM7|ATX2L_HUMAN	Q8WWM7	Q8WWM7	3	1	2	0.49877	-4.00051	2	0.99546	-0.307986	5	0.49748	-0.00671957	2	0.49999	-0.666535	0.565125	-1.24544
R.SGAILHSS#PES#ASHQLHPAPPDKPK.E	S141:S144	sp|Q9Y250|LZTS1_HUMAN	Q9Y250	Q9Y250						1	0.16667	-1.02277	2	0.16667	-0.359502	1	0.24936	-2.35161	0.776007	-1.24463
K.QGPPCSDS#EEEVERK.K	S106	sp|O43159|RRP8_HUMAN	O43159	O43159						2	0.5	-0.668047	1	0.5	-2.12074	1	0.5	-0.944561	0.967524	-1.24445
K.QRDLEGAVS#R.L	S84	sp|Q9H307|PININ_HUMAN	Q9H307	Q9H307						1	1	-0.970235				2	1	-1.51843	0.860029	-1.24433
K.SQQQLHS#PALS#PAHS#PAK.Q	S244:S248:S252	sp|Q9UPA5|BSN_HUMAN	Q9UPA5	Q9UPA5	3	1	1	0.99272	-4.00052	4	1	-0.632495	4	1	0.562665	4	1	-0.898694	0.53541	-1.24226
K.TPLSTGGTLAFVS#PSLAVHK.S	S598	sp|Q86YP4|P66A_HUMAN	Q86YP4	Q86YP4	3	1	1	1	-2.87098				2	1	0.397523				0.230925	-1.23673
K.DHNVGS#PPKS#PTHASPQHTQTEK.D	S414:S418	sp|A0JNW5|UH1BL_HUMAN	A0JNW5	A0JNW5	4	1	2	0.99528	-0.475088	6	0.99997	-3.2926	2	0.9833	-0.316773	7	0.99998	-0.852335	0.759539	-1.2342
K.QS#SSSRDDNM*FQIGK.M	S55	sp|P53999|TCP4_HUMAN	P53999	P53999	3	1	1	0.99575	-2.13297				3	0.99611	-0.334762				0.396971	-1.23387
K.QPLPPLHPAVSDPRS#PPS#QKSPHDSK.S	S1789:S1792	sp|O14647|CHD2_HUMAN	O14647	O14647	4	1	1	0.49052	-0.541955	1	0.48749	-1.21219				1	0.24666	-1.94487	1.03096	-1.233
K.HQEVQDQDPVFQGSDSSGY#QSDHKK.K	Y302	sp|Q3B726|RPA43_HUMAN	Q3B726	Q3B726						1	0.2	-0.183845				1	0.2	-2.27623	0.34805	-1.23004
R.NMGGPYGGGNYGPGGS#GGS#GGYGGR.S	S341:S344	sp|P22626|ROA2_HUMAN	P22626	P22626						2	1	-0.51047				1	0.99989	-1.9437	0.473017	-1.22709
K.GIS#PMNRPPLSDK.N	S118	sp|Q96QD9|UIF_HUMAN	Q96QD9	Q96QD9						5	1	-0.668695				1	1	-1.78518	0.565698	-1.22694
R.DHDHLDNHRESENSGDS#GYPS#EK.R	S441:S445	sp|O00418|EF2K_HUMAN	O00418	O00418									1	0.49822	-2.27096	1	0.49999	-0.180501	0.347264	-1.22573
R.ESDKEEPVTPTSGGGPMSPQDDEAEEES#DNELSSGTGDVSK.D	S490	sp|Q5R372|RBG1L_HUMAN	Q5R372	Q5R372						1	0.99055	-0.631297				1	0.99094	-1.81847	0.541696	-1.22488
K.EQHLSENEPVDTNS#DNNLFTDTDLK.S	S518	sp|O60934|NBN_HUMAN	O60934	O60934	3	1	2	1	-0.650108							1	0.5	-1.79539	0.55466	-1.22275
K.DSGSDTASAIIPSTTPSVDS#DDESVVK.D	S202	sp|Q6WKZ4|RFIP1_HUMAN	Q6WKZ4	Q6WKZ4						3	0.33331		3	0.99995	-2.28513	9	1	-0.159964	0.341504	-1.22255
R.DSYS#SSRS#DLYSSGR.D	S328:S332	sp|P38159|RBMX_HUMAN	P38159	P38159	3	1	1	0.9937	-1.51143	1	0.09972	-0.810166	1	0.09978	-1.33786				1.54353	-1.21982
R.SEDIY#ADPAAYVMR.R	Y492	sp|Q9Y2H5|PKHA6_HUMAN	Q9Y2H5	Q9Y2H5						1	1	-1.04583				1	1	-1.39304	1.04562	-1.21943
R.APQQQPPPQQPPPPQPPPQQPPPPPS#YSPAR.N	S716	sp|Q9BUJ2|HNRL1_HUMAN	Q9BUJ2	Q9BUJ2	4	1	1	0.33333	-1.64944	3	0.33333	-0.788596							0.665376	-1.21902
R.GGLS#PPGHSPGPPR.T	S1026	sp|Q9Y3Q4|HCN4_HUMAN	Q9Y3Q4	Q9Y3Q4									4	1	-0.144474	1	1	-2.29252	0.337305	-1.2185
R.SPSGGAAGPLLT#PSQS#LDGSRR.S	T196:S200	sp|Q96CX2|KCD12_HUMAN	Q96CX2	Q96CX2									3	0.49999	-1.3405	2	0.5	-1.09579	1.19565	-1.21815
R.SGSSVSSRS#YS#PER.S	S153:S155	sp|Q8NEY8|PPHLN_HUMAN	Q8NEY8	Q8NEY8						1	0.33059	-2.79522				3	0.99661	0.365345	0.234526	-1.21494
K.SEAAGSPDQGSTYS#PAR.G	S532	sp|Q96S66|CLCC1_HUMAN	Q96S66	Q96S66	2	1	1	0.99529	-0.921563	3	0.99625	-0.0706947				1	0.98916	-2.65196	0.600629	-1.21474
R.GGGGNFGPGPGS#NFR.G	S225	sp|P22626|ROA2_HUMAN	P22626	P22626	2	1	2	1	-0.712466	2	1	-0.93127	3	1	-1.99974				1.03353	-1.21449
K.NSEAQLEDEEEEEEDGLS#EECEEEESESFADMMK.H	S90	sp|Q96PZ0|PUS7_HUMAN	Q96PZ0	Q96PZ0						2	0.99994	-0.0856105				2	1	-2.3409	0.321729	-1.21326
K.YGGSVGSQPPPVAPEPGPVPS#SPSQEPPTK.R	S199	sp|Q04323|UBXN1_HUMAN	Q04323	Q04323	3	1	2	0.49849	-1.64187							1	0.49812	-0.781279	0.663036	-1.21158
R.ES#ESESDETPPAAPQLIK.K	S451	sp|O60832|DKC1_HUMAN	O60832	O60832						1	0.33268	-2.70076				1	0.33333	0.278381	0.247653	-1.21119
K.VTIPPPSSSVAIS#NHVTPPPIPK.S	S207	sp|Q8NC96|NECP1_HUMAN	Q8NC96	Q8NC96	3	1	1	0.4924	0.748924	1	0.2	-1.24642	1	0.2	-0.869224	1	0.2	-3.47457	0.587709	-1.21032
R.RGT#PPLT#PGRLTQDLK.L	T1071:T1075	sp|Q9Y3Q4|HCN4_HUMAN	Q9Y3Q4	Q9Y3Q4									2	1	0.37294	2	1	-2.79229	0.233195	-1.20967
R.NQGGYGGSSSSS#SYGSGRR.F	S364	sp|P09651|ROA1_HUMAN	P09651	P09651	3	1	1	0.16592	-1.95785	1	0.97336	-0.683007	1	0.97847	-0.980027				1.05305	-1.20696
K.GTEPSTDGETS#EAESNYSVSEHHDTILR.V	S88	sp|Q5QJE6|TDIF2_HUMAN	Q5QJE6	Q5QJE6	3;4	1	2	0.4981	-0.769513				4	0.99506	1.27225	2	0.48723	-4.11512	0.281214	-1.20413
R.S#ATREPPYR.V	S164	sp|P43243|MATR3_HUMAN	P43243	P43243	3	1	1	0.99622	-1.00687	4	0.99681	-0.893981	1	0.99623	-1.39532	5	0.99717	-1.51822	2.39275	-1.2036
R.SLS#RT#PS#PPPFR.G	S218:T220:S222	sp|Q7L4I2|RSRC2_HUMAN	Q7L4I2	Q7L4I2						1	0.98818	-2.58549				5	0.99332	0.179779	0.264245	-1.20285
K.LTAT#PT#PLGGM*TGFHMQTEDR.T	T434:T436	sp|O75533|SF3B1_HUMAN	O75533	O75533						2	0.99541	-1.10944				3	0.99567	-1.29508	1.30933	-1.20226
R.M*ESHS#EDEDLAGAVGGLGWNS#RSPR.T	S53:S69	sp|Q96MH2|HEXI2_HUMAN	Q96MH2	Q96MH2									1	0.49999	-1.05183	1	0.49701	-1.35127	1.10281	-1.20155
K.DSVVS#LESQK.T	S215	sp|Q8NEF9|SRFB1_HUMAN	Q8NEF9	Q8NEF9						2	1	-0.597781	1	1	-1.35477	2	1	-1.65149	1.20816	-1.20135
R.HCSLQAVPEEIYRY#SR.S	Y34	sp|Q14160|SCRIB_HUMAN	Q14160	Q14160						1	0.33333	-0.0525466				1	0.33333	-2.34708	0.313587	-1.19981
K.EELRGGGGDMAEPS#EAGDAPPDDGPPGELGPDGPDGPEEK.G	S320	sp|P08621|RU17_HUMAN	P08621	P08621						1	1	-1.45112				3	1	-0.941906	0.874599	-1.19651
R.ITPLSLQT#QGSSHETLNIVEEK.K	T679	sp|O43491|E41L2_HUMAN	O43491	O43491									2	0.24955	-0.884422	1	0.3326	-1.50658	0.790324	-1.1955
K.DLHDDDEDEEMLETADGESMNTEES#NQGSTPSDQQQNK.L	S188;S188	sp|P41236|IPP2_HUMAN;sp|Q6NXS1|IPP2M_HUMAN	P41236	P41236						1	0.24927	-0.853532				1	0.24949	-1.5357	0.751893	-1.19461
K.DQS#PPPS#PPPSYHPPPPPTK.K	S669:S673	sp|Q9P206|K1522_HUMAN	Q9P206	Q9P206						7	1	-0.953651	9	1	-0.527796	7	1	-2.09727	0.900207	-1.19291
R.NQGGYGGSSSSSS#YGSGR.R	S365	sp|P09651|ROA1_HUMAN	P09651	P09651	2	1	2	0.99117	-1.04658	3	0.99468	-0.851383	3	0.99105	-1.45341	5	0.99507	-1.41619	2.41523	-1.19189
R.QLEHVM*DSAAEDPQS#PK.T	S1141	sp|Q9NS87|KIF15_HUMAN	Q9NS87	Q9NS87	3	1	1	1	-1.84282				2	1	-0.527378				0.491396	-1.1851
K.SAKDGTS#PEEEIEIER.Q	S694	sp|Q9H501|ESF1_HUMAN	Q9H501	Q9H501						1	0.49999	-1.19162				1	0.33333	-1.17817	2.44215	-1.18489
K.LENSRS#LECR.S	S742	sp|Q8NDI1|EHBP1_HUMAN	Q8NDI1	Q8NDI1						3	0.9976	0.926715				1	0.5	-3.29553	0.17101	-1.18441
K.TFVGT#PCWMAPEVMEQVR.G	T189;T189	sp|O95747|OXSR1_HUMAN;sp|Q9UEW8|STK39_HUMAN	O95747	O95747						2	0.5	-1.50942				1	0.5	-0.857596	0.766826	-1.18351
K.RPASPS#S#PEHLPAT#PAES#PAQR.F	S236:S237:T244:S248	sp|Q9H7L9|SDS3_HUMAN	Q9H7L9	Q9H7L9						1	0.33333	-1.4347				1	0.33333	-0.929817	0.873144	-1.18226
R.ERDHS#PT#PSVFNSDEER.Y	S492:T494	sp|Q6UN15|FIP1_HUMAN	Q6UN15	Q6UN15	3	1	3	1	-1.27426	2	1	-0.870085	1	1	-1.34262	3	1	-1.23717	2.81075	-1.18103
R.DRDYSDHPSGGSYRDS#YES#YGNSR.S	S284:S287;S284:S287	sp|P38159|RBMX_HUMAN;sp|Q96E39|RMXL1_HUMAN	P38159	P38159									1	0.48839	-0.998354	1	0.48926	-1.35366	1.02023	-1.17601
R.NLS#PSNSCEPK.E	S1524	sp|A6H8Y1|BDP1_HUMAN	A6H8Y1	A6H8Y1						1	1	0.240195				1	1	-2.58973	0.252684	-1.17477
R.GRGPS#PAAAS#PEGSPLR.R	S914:S919	sp|Q9P107|GMIP_HUMAN	Q9P107	Q9P107						1	1	-0.808153	2	1	0.0812965	1	1	-2.79438	0.520876	-1.17375
R.LGS#ETRLPQHIR.E	S825	sp|Q9P275|UBP36_HUMAN	Q9P275	Q9P275	3	1	2	1	0.0373386	2	0.99999	-2.38251							0.29245	-1.17258
K.NTGVS#PASRPSPGTPTS#PSNLTSGLK.T	S473:S485	sp|Q5VT52|RPRD2_HUMAN	Q5VT52	Q5VT52									1	0.4999	-0.494257	1	0.49995	-1.85056	0.476453	-1.17241
R.LPPRQPTVASPAES#DEENR.Q	S637	sp|Q01826|SATB1_HUMAN	Q01826	Q01826									4	1	-0.28409	3	1	-2.06038	0.38429	-1.17223
K.EKT#PATTPEAR.V	T1285	sp|Q8NI27|THOC2_HUMAN	Q8NI27	Q8NI27						2	1	-0.839151				2	1	-1.49805	0.757124	-1.1686
R.SGDCIRHS#S#TFDQTAER.D	S205:S206	sp|O75157|T22D2_HUMAN	O75157	O75157									1	0.99452	-2.44875	4	0.99279	0.115469	0.275727	-1.16664
K.SEANDAVNS#STKEEK.G	S125	sp|O15234|CASC3_HUMAN	O15234	O15234						3	0.99587	-0.689455				2	0.99337	-1.64355	0.607061	-1.1665
R.DHS#PT#PSVFNSDEER.Y	S492:T494	sp|Q6UN15|FIP1_HUMAN	Q6UN15	Q6UN15						1	0.33333	-1.0653	1	0.33333	-1.09155	3	1	-1.34071	2.2504	-1.16586
R.S#PQAAQPSPAPPGAR.G	S935	sp|Q9Y3Q4|HCN4_HUMAN	Q9Y3Q4	Q9Y3Q4									2	1	0.117159	2	1	-2.43888	0.275267	-1.16086
K.AS#PALVAK.D	S156	sp|Q92783|STAM1_HUMAN	Q92783	Q92783	2	1	2	1	-2.65907	4	1	-0.650655	2	1	-0.700773	3	1	-0.630713	0.987404	-1.1603
R.SLDS#PTSSPGAGTR.Q	S437	sp|Q9P107|GMIP_HUMAN	Q9P107	Q9P107						2	1	-2.32691	3	1	0.303677	1	0.99999	-1.45655	0.564489	-1.15993
K.DPDSNPYSLLDNTESDQTADTDAS#ESHHSTNR.R	S494	sp|P51114|FXR1_HUMAN	P51114	P51114	4	1	1	0.49854	-0.0620901				1	0.98464	-2.25645				0.316515	-1.15927
R.AVS#ILPLLGHGVPR.L	S181	sp|Q9Y2W2|WBP11_HUMAN	Q9Y2W2	Q9Y2W2	2;3	1	5	1	-1.91128				3	1	-1.36857	6	1	-0.196924	0.826605	-1.15892
R.EM*DTART#PLSEAEFEEIMNR.N	T407	sp|Q16630|CPSF6_HUMAN	Q16630	Q16630						2	0.49845	-0.700546				1	0.49999	-1.61229	0.621505	-1.15642
R.FTGVGVS#K.G	S26	sp|Q86UE8|TLK2_HUMAN	Q86UE8	Q86UE8						2	1	-0.647017				1	1	-1.66479	0.578368	-1.15591
R.LPNGEPS#PDPGGKGT#PR.N	S49:T57	sp|Q9Y3Q8|T22D4_HUMAN	Q9Y3Q8	Q9Y3Q8						1	1	-0.344385				1	1	-1.96622	0.409364	-1.1553
R.RPDHSGGS#PS#PPTS#EPAR.S	S52:S54:S58	sp|Q8TAD8|SNIP1_HUMAN	Q8TAD8	Q8TAD8						1	0.5	-0.313717	1	0.16667	-2.7675	1	0.16667	-0.381079	0.539216	-1.1541
R.EEGPPPPSPDGAS#SDAEPEPPSGR.T	S27	sp|Q9NTJ3|SMC4_HUMAN	Q9NTJ3	Q9NTJ3	2;3	1	4	0.5	-0.0289736	1	0.49999	-2.03972	2	0.5	0.418526	1	0.5	-2.95912	0.605863	-1.15232
R.TM*IIS#PER.L	S129	sp|O75533|SF3B1_HUMAN	O75533	O75533	2	1	2	1	-1.39313	1	1	-0.719653	2	1	-1.02182	1	1	-1.47089	2.15247	-1.15137
K.KLQHT#YLCEEK.E	T161	sp|Q6P0N0|M18BP_HUMAN	Q6P0N0	Q6P0N0	3	1	2	0.9972	0.196663	2	0.99679	-1.78748	3	0.99999	0.105921	2	0.99695	-3.11229	0.609803	-1.1493
R.M*S#LPLLAGGVADDINTNKK.E	S725	sp|Q15398|DLGP5_HUMAN	Q15398	Q15398						2	1	-1.77135				1	1	-0.526536	0.500231	-1.14895
R.TEEGPTLS#YGR.D	S157	sp|P43243|MATR3_HUMAN	P43243	P43243						1	0.99702	-0.815192				1	0.99769	-1.47608	0.747701	-1.14563
R.QVPVMQGTGM*QGASIQGGSQPGGFS#PGQNQVTPQDHEK.A	S524	sp|P33240|CSTF2_HUMAN	P33240	P33240	4	1	1	0.99129	-0.908876	2	0.99173	-1.26564				1	0.9913	-1.26114	1.97957	-1.14522
K.YSPTSPTYS#PTS#PK.Y	S1917:S1920	sp|P24928|RPB1_HUMAN	P24928	P24928	2	2	1	0.49794	-1.02074							1	0.33144	-1.26467	1.16946	-1.1427
K.GGLNTPLHESDFSGVT#PQR.Q	T396	sp|Q99459|CDC5L_HUMAN	Q99459	Q99459	3	1	2	1	-0.883544	1	1	-1.06832	2	1	-1.1124	2	1	-1.50648	2.49862	-1.14269
R.KRS#VQEGENPDDGVRGS#PPEDYR.L	S14:S28	sp|P42696|RBM34_HUMAN	P42696	P42696						1	0.9999	-2.55394	3	1	0.480765	2	1	-1.35441	0.488477	-1.14253
R.M*LLS#PGGVSQPLTASLAR.Q	S233	sp|Q6PK04|CC137_HUMAN	Q6PK04	Q6PK04						3	1	-0.304636				1	1	-1.97974	0.394909	-1.14219
R.VPS#PPPPAEMSSGPVAESWCYTQIK.V	S6	sp|O43791|SPOP_HUMAN	O43791	O43791						2	1	-0.797163				3	1	-1.48441	0.729886	-1.14079
R.LQAALDDEEAGGRPAMEPGNGSLDLGGDS#AGR.S	S66	sp|Q00839|HNRPU_HUMAN	Q00839	Q00839						1	1	-0.621283				2	1	-1.65806	0.565809	-1.13967
K.RIQSSPGALSEDKCS#PK.K	S584	sp|Q5T7B8|KIF24_HUMAN	Q5T7B8	Q5T7B8						2	1	-0.0327936				1	1	-2.2441	0.309186	-1.13845
K.SSEAPVQS#PQR.S	S634	sp|Q96NW4|ANR27_HUMAN	Q96NW4	Q96NW4						1	1	-1.17477				1	1	-1.09553	1.65345	-1.13515
K.KQPDS#PAGSTTSEEK.K	S489	sp|Q6ZSZ6|TSH1_HUMAN	Q6ZSZ6	Q6ZSZ6						1	1	-1.6871				2	1	-0.579586	0.538595	-1.13334
K.ASGDPGASGM*S#PRAS#PLPPPPPPPGAEPACPGSSAAAPEYK.T	S109:S113	sp|Q8NDT2|RB15B_HUMAN	Q8NDT2	Q8NDT2	3	1	1	0.16667	-1.87673							1	0.16667	-0.388595	0.431776	-1.13266
K.RPPS#VGDVFHGISK.E	S642	sp|P78312|F193A_HUMAN	P78312	P78312						1	1	-1.5185	1	1	-0.0240928	2	1	-1.8543	0.740507	-1.1323
R.TTPPT#QKPPSPPM*SGK.G	T178	sp|Q9NYB9|ABI2_HUMAN	Q9NYB9	Q9NYB9	3	1	7	0.99565	-1.34332	2	0.9942	-0.499679	3	0.99522	-0.628755	2	0.99423	-2.05303	1.29068	-1.13119
R.EAHHSNTHS#PEVSHPHPPS#PVDPYLLTK.N	S688:S698	sp|Q5VUA4|ZN318_HUMAN	Q5VUA4	Q5VUA4									1	0.96809	-0.0331832	1	0.33058	-2.22692	0.309348	-1.13005
K.KCEES#DSESPATFSTEEPSFYPCTK.C	S394	sp|Q9H582|ZN644_HUMAN	Q9H582	Q9H582									2	0.99566	0.152875	1	0.49911	-2.40727	0.267305	-1.1272
R.SQGS#PM*DPM*VM*K.R	S516	sp|Q8NFD5|ARI1B_HUMAN	Q8NFD5	Q8NFD5	2	1	2	1	-2.19026				6	1	-0.183151	1	0.99999	-1.0071	0.71509	-1.12684
R.EVS#GHS#VRGAPPGNR.S	S909:S912	sp|Q9NWH9|SLTM_HUMAN	Q9NWH9	Q9NWH9						1	1	-0.772066				1	1	-1.4791	0.712793	-1.12558
R.SGELGLPGAPESSTASAPGEPSPPS#PPCRRPGPDCR.A	S92	sp|Q5QP82|DCA10_HUMAN	Q5QP82	Q5QP82						1	0.49986	-1.62766				1	0.49976	-0.622954	0.573008	-1.1253
K.GLEFPM*TDLDM*LS#PIHT#PQR.T	S160:T164	sp|O60784|TOM1_HUMAN	O60784	O60784						3	0.99994	-0.789114				4	1	-1.46132	0.733326	-1.12522
R.S#PPPRS#PPPSPPTHR.A	S179:S184	sp|Q96HA1|P121A_HUMAN	Q96HA1	Q96HA1	4	1	1	0.4987	-0.55121	2	0.49858	0.224052	1	0.33333	-3.03443				0.429043	-1.12053
K.VSPS#KSPSLSPSPPS#PLEK.T	S1254:S1265	sp|P46821|MAP1B_HUMAN	P46821	P46821	3	1	2	0.49908	-0.198195	3	0.33333	-0.25292	5	0.49917	-3.61652	1	0.49892	-0.411931	0.566007	-1.11989
R.DDTSRY#DERPGPS#PLPHR.D	Y219:S226	sp|P08621|RU17_HUMAN	P08621	P08621									1	0.33332	-0.498435	1	0.33333	-1.74007	0.491606	-1.11925
R.GSGAAGSS#QTGDALGK.A	S318	sp|P15884|ITF2_HUMAN	P15884	P15884	2	1	1	0.99692	-0.500036	1	0.99657	-3.92815	1	0.99618	-0.174062	2	0.99744	0.129687	0.491956	-1.11814
K.IKIEHAPS#PSSGGTLK.N	S525	sp|Q14004|CDK13_HUMAN	Q14004	Q14004	3	1	1	1	-0.763197	2	1	-0.954904	2	1	-1.32048	1	1	-1.42399	2.26011	-1.11564
K.RHSS#HPS#PAPVLPVNALGHTR.S	S853:S856	sp|Q8WXX7|AUTS2_HUMAN	Q8WXX7	Q8WXX7						1	0.49916	-0.51822				1	0.49922	-1.71148	0.504699	-1.11485
K.VVNGAAASQPPS#K.R	S194	sp|O75533|SF3B1_HUMAN	O75533	O75533	2	1	2	1	-0.706552	2	1	-0.811189	4	1	-1.27954	3	1	-1.66086	1.82489	-1.11453
R.APQQQPPPQQPPPPQPPPQQPPPPPSY#SPAR.N	Y717	sp|Q9BUJ2|HNRL1_HUMAN	Q9BUJ2	Q9BUJ2						3	0.33333	-0.862922	4	0.49843	-0.583318	3	0.49879	-1.89564	0.966737	-1.11396
K.GNSPNS#EPPTPK.T	S383	sp|P48634|PRC2A_HUMAN	P48634	P48634						1	1	-0.70208				1	0.99694	-1.52035	0.648611	-1.11121
K.KTDDVEAM*SS#QPALALDER.K	S1486	sp|P46821|MAP1B_HUMAN	P46821	P46821	3	1	1	0.5	-2.20645				1	0.99999	-0.0113359				0.30388	-1.10889
K.VPPGLPSSVYAPS#PNSDDFNR.E	S198	sp|Q99081|HTF4_HUMAN	Q99081	Q99081	3	1	2	1	-0.739519							1	1	-1.47781	0.689047	-1.10867
R.NAPAAVDEGS#IS#PR.T	S382:S384	sp|P28715|ERCC5_HUMAN	P28715	P28715	2	1	2	1	-3.08683	4	1	0.0539763	4	1	-0.300845	3	1	-1.10067	0.67259	-1.10859
R.SHSESASPSALSSSPNNLS#PTGWSQPK.T	S301	sp|P04049|RAF1_HUMAN	P04049	P04049						1	0.99625	-1.37035	2	1	-0.196191	1	0.99366	-1.75755	0.84716	-1.10803
R.VPFAPGPS#PPPLLGNM*DQER.L	S538	sp|O75420|PERQ1_HUMAN	O75420	O75420						1	1	-0.0157452				1	1	-2.19924	0.305007	-1.10749
K.S#LEQDALR.A	S1508	sp|Q14160|SCRIB_HUMAN	Q14160	Q14160	2	1	5	1	0.792983	2	1	-3.291	2	1	0.26446	1	1	-2.1877	0.468882	-1.10531
R.DGLTNAGELESDSGS#DK.A	S255	sp|P35226|BMI1_HUMAN	P35226	P35226						1	0.49897		2	0.99694	-0.200479	2	0.99734	-2.00737	0.359887	-1.10392
K.SAEDYNS#SNALNVK.A	S155	sp|Q13153|PAK1_HUMAN	Q13153	Q13153						1	0.99332	-1.03872				2	0.99834	-1.16708	1.43175	-1.1029
K.VTDALPEPEPPGAMAAS#EDEEEEEEALEAM*QSR.L	S200	sp|Q9Y3E7|CHMP3_HUMAN	Q9Y3E7	Q9Y3E7						2	0.9999	-1.28354				5	1	-0.917211	0.978778	-1.10038
K.FGSTGST#PPVSPTPSER.S	T450	sp|Q969V6|MKL1_HUMAN	Q969V6	Q969V6	2	1	1	0.5	0.248779	1	0.5	-2.44917							0.248379	-1.10019
R.M*LQAIS#PKQS#PS#SSPTRER.S	S315:S319:S321	sp|P49585|PCY1A_HUMAN	P49585	P49585	3	1	1	0.33041	0.241832	1	0.32947	-0.0793807				1	0.33272	-3.46247	0.345613	-1.10001
R.NRMPS#PCR.S	S435	sp|O60673|DPOLZ_HUMAN	O60673	O60673						1	1	-0.717456				1	1	-1.48062	0.672147	-1.09904
K.DPNSATATAPPS#PLK.R	S161	sp|Q92766|RREB1_HUMAN	Q92766	Q92766									5	1	-0.0151426	4	1	-2.17885	0.30489	-1.097
K.LS#PEQEGQLM*PR.Y	S307	sp|Q8N201|INT1_HUMAN	Q8N201	Q8N201	2	1	1	1	-1.98053				2	1	-0.212953				0.364707	-1.09674
K.SVHIST#PEKEPCAPLTIPSIR.N	T442	sp|P28290|SSFA2_HUMAN	P28290	P28290						2	0.5	-0.177396				2	0.99644	-2.01069	0.352638	-1.09404
R.SDENVLDS#PK.Q	S1355	sp|Q2LD37|K1109_HUMAN	Q2LD37	Q2LD37	2	1	1	1	-0.124253	2	1	-2.89351	1	1	0.182699	2	1	-1.54095	0.657952	-1.094
R.SSPQHSLS#NPLPR.R	S117	sp|Q86UE8|TLK2_HUMAN	Q86UE8	Q86UE8						3	1	0.00238512	2	1	-0.602279	3	0.99669	-2.6801	0.50778	-1.09333
K.NDIS#PPGRFFSSQIPSSVNK.S	S1069	sp|Q2NKX8|ERC6L_HUMAN	Q2NKX8	Q2NKX8						3	0.9999	0.208455				1	0.99997	-2.39167	0.255436	-1.09161
R.EAPSPLMIHSPQMSQFQSLTHQS#PPQQNVQPK.K	S1083	sp|O60885|BRD4_HUMAN	O60885	O60885						1	0.49762	-0.89801				2	0.33332	-1.28263	0.954114	-1.09032
R.LSAITM*ALQY#GSESEEDAALAAAR.Y	Y351	sp|Q86U86|PB1_HUMAN	Q86U86	Q86U86						1	0.33333	-0.231565				1	0.49924	-1.94456	0.372077	-1.08806
K.GPESESEDHRAS#GEVR.T	S511	sp|P78527|PRKDC_HUMAN	P78527	P78527									1	0.99642	0.232723	2	0.99998	-2.40857	0.250788	-1.08792
R.IYASSS#PPDTGQR.F	S196	sp|Q9UGJ0|AAKG2_HUMAN	Q9UGJ0	Q9UGJ0	2	1	2	0.99782	-2.1598	2	0.99835	-0.0307813				1	0.99759	-1.07122	0.659692	-1.08727
K.S#VIGTPEFMAPEM*YEEK.Y	S382;S382	sp|Q9H4A3|WNK1_HUMAN;sp|Q96J92|WNK4_HUMAN	Q9H4A3	Q9H4A3						2	1	-1.7736				1	0.99999	-0.397878	0.444288	-1.08574
K.KPVIPVLSST#ILPSTYQIR.I	T927	sp|Q99570|PI3R4_HUMAN	Q99570	Q99570	3	1	2	0.99434	-0.424733				2	0.99422	-1.58978	1	0.99409	-1.24195	1.05535	-1.08549
R.GRDSY#GGPPR.R	Y190;Y190	sp|P38159|RBMX_HUMAN;sp|Q96E39|RMXL1_HUMAN	P38159	P38159									1	0.5	-0.749639	1	0.5	-1.41449	0.721811	-1.08207
R.DREREPEAAS#S#RGSPVR.V	S42:S43	sp|Q53GS9|SNUT2_HUMAN	Q53GS9	Q53GS9						1	0.49909	-1.0528				1	0.49872	-1.11114	1.76547	-1.08197
K.YSDDT#PLPT#PSYK.Y	T265:T269	sp|Q92620|PRP16_HUMAN	Q92620	Q92620						2	0.99999	-0.60952				1	0.99995	-1.55361	0.581724	-1.08156
K.RKLS#S#S#SEPYEEDEFNDDQSIKK.T	S211:S212:S213	sp|Q9H4L7|SMRCD_HUMAN	Q9H4L7	Q9H4L7									1	0.24997	-1.32994	1	0.25	-0.832856	0.842182	-1.0814
R.RGVS#SPVETRT#SSEPVAK.E	S569:T576	sp|Q96G01|BICD1_HUMAN	Q96G01	Q96G01									1	0.24858	-0.154839	1	0.06667	-2.00738	0.345832	-1.08111
R.ASTVS#PGGYM*VPK.G	S1064	sp|Q5TGY3|AHDC1_HUMAN	Q5TGY3	Q5TGY3	2	1	2	1	0.294781	2	0.99002	-1.60587	2	0.99997	-1.93186				0.585405	-1.08098
K.TSS#RVNSTTKPEDGGLKK.N	S251	sp|Q9Y4B6|VPRBP_HUMAN	Q9Y4B6	Q9Y4B6						1	0.9913	-0.637889	2	0.33333	-0.191936	3	0.9924	-2.41177	0.598589	-1.08053
R.VHGS#LGDTPR.S	S40	sp|Q96KQ7|EHMT2_HUMAN	Q96KQ7	Q96KQ7	2	1	1	0.99997	-0.650717	1	1	-1.51002							0.61804	-1.08037
K.VAHQPPYTQPHCS#PR.Q	S1310	sp|Q96RT1|LAP2_HUMAN	Q96RT1	Q96RT1						3	1	-0.862279				1	0.99998	-1.29746	0.897627	-1.07987
R.HCCST#ADFGDLPLLPPTSR.K	T847	sp|Q7Z5J4|RAI1_HUMAN	Q7Z5J4	Q7Z5J4						2	0.5	0.070375				1	0.5	-2.22898	0.283919	-1.0793
R.EDALDDSVSSSSVHASPLASS#PVRK.N	S2251;S2251;S2251;S2251;S2251	sp|P49792|RBP2_HUMAN;sp|A6NKT7|RGPD3_HUMAN;sp|Q7Z3J3|RGPD4_HUMAN;sp|Q99666|RGPD5_HUMAN;sp|O14715|RGPD8_HUMAN	P49792	P49792	4	5	1	0.5	-0.0469467	1	0.49829	-4.38348	4	0.99476	0.0975238	1	0.49999	0.018482	0.398068	-1.07861
R.SQLS#S#EEEGAVMGK.Q	S474:S475	sp|Q5TB80|QN1_HUMAN	Q5TB80	Q5TB80						1	0.98737	-0.0879211				1	0.98987	-2.06589	0.32521	-1.0769
R.GTHHSQNPSPGSS#SPRPSVVGR.T	S309	sp|Q86VV8|RTTN_HUMAN	Q86VV8	Q86VV8						1	0.33333	-0.320106	2	0.33333	0.2676	1	0.25	-3.17702	0.378715	-1.07651
K.SIS#LEPLQK.E	S69	sp|Q8N0T1|CH059_HUMAN	Q8N0T1	Q8N0T1						1	0.99999	-1.44095				1	0.99681	-0.711774	0.682113	-1.07636
K.NKTST#TSSM*VASAEQPR.G	T21;T21	sp|P41236|IPP2_HUMAN;sp|Q6NXS1|IPP2M_HUMAN	P41236	P41236	3	2	2	0.33302	-0.390847	1	0.24979	-1.7602							0.442617	-1.07552
R.AALRS#PDS#PK.T	S163:S166	sp|O00716|E2F3_HUMAN	O00716	O00716						1	1	-1.85288				1	1	-0.295258	0.398592	-1.07407
R.IDSIS#DSR.L	S752	sp|Q9C0D7|ZC12C_HUMAN	Q9C0D7	Q9C0D7	2	1	1	0.99636	-1.54989	2	0.99744	-0.594917							0.574015	-1.0724
R.S#AADSISESVPVGPK.V	S779	sp|P45974|UBP5_HUMAN	P45974	P45974						2	1	-1.9402				1	1	-0.204213	0.363272	-1.07221
R.RNS#VASPTS#PTR.S	S280:S286	sp|Q96HB5|CC120_HUMAN	Q96HB5	Q96HB5						2	0.49878	-0.0761317				1	0.33284	-2.06701	0.32188	-1.07157
K.RSVLPPDGNGS#PVLPDK.R	S80	sp|Q8N6S5|AR6P6_HUMAN	Q8N6S5	Q8N6S5	3	1	1	1		1	1		2	1	-2.07407	7	1	-0.068994	0.319818	-1.07153
R.EAPSPLM*IHSPQM*SQFQSLTHQS#PPQQNVQPK.K	S1083	sp|O60885|BRD4_HUMAN	O60885	O60885	3;4	1	11	0.99981	-0.484817				7	0.99973	-1.23469	3	0.97641	-1.48885	1.14839	-1.06945
R.QASGT#PQPALR.E	T404	sp|Q86SQ0|PHLB2_HUMAN	Q86SQ0	Q86SQ0									3	1	0.0935817	1	0.99639	-2.23226	0.278459	-1.06934
K.RRLS#SS#ESEESYLSK.N	S1245:S1247	sp|Q96T23|RSF1_HUMAN	Q96T23	Q96T23						2	0.49918	0.424485	1	0.4989	-3.56319	2	0.49999	-0.0623513	0.314217	-1.06702
K.T#PQQTSASQQM*LNFPDK.G	T548	sp|Q8TAQ2|SMRC2_HUMAN	Q8TAQ2	Q8TAQ2									2	1	-1.85167	2	0.99993	-0.280636	0.393357	-1.06615
R.TPGVLLPGAGGAAGFGMTSPPPPT#SPSR.T	T309;T309	sp|Q6ZTU2|E400N_HUMAN;sp|Q96L91|EP400_HUMAN	Q6ZTU2	Q6ZTU2						2	0.49918	-0.877693				2	0.49919	-1.25453	0.953264	-1.06611
R.ERESS#ANNSVS#PSESLR.A	S197:S203	sp|Q04726|TLE3_HUMAN	Q04726	Q04726									2	0.5	-0.382264	1	0.5	-1.74859	0.440115	-1.06543
K.EGTGQQERES#PRPLQLPGAEGPAIS#DGEEGGGEPGAGGGAAGAAGAGR.R	S75:S90	sp|Q6PKG0|LARP1_HUMAN	Q6PKG0	Q6PKG0	4	1	1	0.5	-2.28759	1	0.49682	0.0977942	2	0.5	-0.993012				0.578879	-1.06093
R.DPQT#PVLQTK.H	T369	sp|Q9ULW0|TPX2_HUMAN	Q9ULW0	Q9ULW0									1	1	-0.805762	1	1	-1.31423	0.824318	-1.06
R.TASLTSAAS#VDGNR.S	S338	sp|Q9UN36|NDRG2_HUMAN	Q9UN36	Q9UN36	2	1	3	1	-0.117879	2	1	-0.199886				1	1	-2.86092	0.442947	-1.05956
R.SAT#REPPYRVPR.D	T166	sp|P43243|MATR3_HUMAN	P43243	P43243	3	1	1	0.5	-0.85818				1	0.49999	-1.25837				0.924578	-1.05828
R.SPS#PAHIVSNK.V	S179	sp|Q9NQB0|TF7L2_HUMAN	Q9NQB0	Q9NQB0	2;3	1	6	1	-1.60319	4	1	-0.179795	3	1	-1.54417	4	1	-0.905352	1.30041	-1.05813
K.NSLNDCS#NQVILAK.A	S1271	sp|P38398|BRCA1_HUMAN	P38398	P38398						1	1	-0.601479				1	1	-1.51398	0.586274	-1.05773
R.SAM*DS#PVPASM*FAPEPS#SPGAAR.A	S12:S24	sp|O00178|GTPB1_HUMAN	O00178	O00178	3	1	3	0.25	-0.656065	5	0.25	-0.77681				4	0.25	-1.73818	1.04173	-1.05702
R.TGSRPS#S#HGGGGPAAAEEEVRDAAAGPDVGAAGDAPAPAPNK.D	S17:S18	sp|O75907|DGAT1_HUMAN	O75907	O75907	4	1	1	0.16667	-2.10868	1	0.16667	-0.383991				1	0.16667	-0.677796	0.731131	-1.05682
K.SLS#PGKENVSALDM*EK.E	S443	sp|Q9H307|PININ_HUMAN	Q9H307	Q9H307						1	0.99686	-1.09999				2	0.99999	-1.01283	1.58091	-1.05641
R.VLLSPSIPSVGQDQTLS#PGSK.Q	S569	sp|Q13625|ASPP2_HUMAN	Q13625	Q13625						2	0.9954	-0.58768				4	0.99542	-1.52442	0.575522	-1.05605
K.ESELQM*TS#AASPHPGLLLDLK.T	S658	sp|Q9H2Y7|ZN106_HUMAN	Q9H2Y7	Q9H2Y7						1	0.49835	0.413791				1	0.49848	-2.52373	0.219352	-1.05497
R.S#KESVPEFPLSPPK.K	S28	sp|P16949|STMN1_HUMAN	P16949	P16949						1	0.5	-0.163139				1	0.5	-1.94615	0.349927	-1.05464
K.APIIPHSGS#IEK.A	S225	sp|Q96NB3|ZN830_HUMAN	Q96NB3	Q96NB3									1	0.5	-1.42934	1	0.99624	-0.679673	0.662693	-1.0545
K.YSLADQTSGDQS#PLPPCTPTPPCAEM*R.E	S562	sp|Q06124|PTN11_HUMAN	Q06124	Q06124	3	1	2	1	-0.735733	1	0.2	-0.673409	2	0.97497	-1.62079	1	0.2	-1.18698	1.75795	-1.05423
R.EHS#PYGPS#PLGWPSSETR.A	S517:S522	sp|O15320|CTGE5_HUMAN	O15320	O15320									1	0.49899	-0.634011	2	0.99364	-1.47274	0.617618	-1.05337
K.LGAS#NS#PGQPNSVK.R	S675:S677	sp|P49756|RBM25_HUMAN	P49756	P49756						1	1	-0.256787				2	1	-1.8471	0.38504	-1.05194
K.SS#STGNLLDKDDLAIPPPDYGAASR.A	S453	sp|Q9UQB8|BAIP2_HUMAN	Q9UQB8	Q9UQB8						1	0.25		1	0.25	-1.56416	1	0.25	-0.538977	0.539485	-1.05157
R.HTS#VVSSGPSVLR.S	S1450	sp|O75376|NCOR1_HUMAN	O75376	O75376	2	1	2	0.99999	-0.299595	4	0.99801	-0.149635				1	0.99999	-2.70506	0.479033	-1.05143
K.HRWPT#GDNIHAEHQVR.S	T112	sp|Q14671|PUM1_HUMAN	Q14671	Q14671						3	1	-1.91968	2	1	-0.181813				0.356661	-1.05074
K.EGFGLSENPFASLS#PDEQKDEK.K	S106	sp|O15504|NUPL2_HUMAN	O15504	O15504						2	0.99539	-0.806981				2	0.99453	-1.29304	0.839235	-1.05001
R.S#PLSGIPVR.T	S847	sp|Q5M775|CYTSB_HUMAN	Q5M775	Q5M775									3	1	-0.271684	1	1	-1.82245	0.3917	-1.04707
K.LQEEGGGS#DEEETGSPS#EDGMQSAR.T	S50:S59	sp|Q13610|PWP1_HUMAN	Q13610	Q13610						1	0.98659	-0.664271				1	0.99996	-1.429	0.651725	-1.04664
R.SQEES#EEGEEDATSEVDK.R	S263	sp|P05060|SCG1_HUMAN	P05060	P05060	2	1	2	1	-0.626925	3	1	-2.50925	3	1	-0.514252	4	1	-0.531938	0.914308	-1.04559
K.NEEDEGHSNSS#PRHS#EAATAQR.E	S83:S87	sp|Q14103|HNRPD_HUMAN	Q14103	Q14103	3;4	1	2	0.49857	-1.49585							4	0.99592	-0.59282	0.585378	-1.04434
K.SEANDAVNSS#TKEEK.G	S126	sp|O15234|CASC3_HUMAN	O15234	O15234						1	0.49935	-0.615562				1	0.5	-1.47052	0.606216	-1.04304
R.RQSSPS#CGPVAETSSIGNGDGISK.L	S436	sp|Q9Y4K4|M4K5_HUMAN	Q9Y4K4	Q9Y4K4						1	0.33333	-0.0223279				1	0.33333	-2.06143	0.307061	-1.04188
K.DKS#PVREPIDNLT#PEER.D	S136:T146	sp|Q14498|RBM39_HUMAN	Q14498	Q14498						1	1	-1.95116	1	1	0.0763497	2	1	-1.24744	0.653585	-1.04075
K.GYNHGQGSYSYSNSYNSPGGGGGS#DYNYESK.F	S799	sp|Q12906|ILF3_HUMAN	Q12906	Q12906						1	0.98149	-0.876739	1	0.99289	-1.03692	1	0.99997	-1.20859	2.0773	-1.04075
R.VLMKS#PS#PALHPPQK.Y	S1221:S1223	sp|Q9H6S0|YTDC2_HUMAN	Q9H6S0	Q9H6S0						2	1	-0.770513				4	1	-1.3077	0.79309	-1.0391
K.NRWDET#PKTER.D	T296	sp|O75533|SF3B1_HUMAN	O75533	O75533						2	1	-1.36265	2	1	-1.04173	1	1	-0.712902	1.50759	-1.03909
K.RQFS#ALVPAFDPRPGR.T	S1772	sp|Q9ULT8|HECD1_HUMAN	Q9ULT8	Q9ULT8	3;4	1	9	1	-2.97539	2	1	0.181693	4	1	-1.34945	3	1	-0.00933419	0.601738	-1.03812
R.SS#ENFDELLK.A	S13	sp|P29762|RABP1_HUMAN	P29762	P29762						2	0.5	-2.19052				2	0.5	0.115905	0.272741	-1.03731
K.HSTPHAAFQPNSQIGEEMS#QNSFIK.Q	S132	sp|Q9UKV3|ACINU_HUMAN	Q9UKV3	Q9UKV3						2	0.99998	-0.758411				1	0.99529	-1.31577	0.776973	-1.03709
K.SSGPTS#LFAVTVAPPGAR.Q	S192	sp|Q00839|HNRPU_HUMAN	Q00839	Q00839	2;3	1	5	0.99999	-1.06892	8	0.99999	-0.82121	8	0.99999	-1.15377	4	0.25	-1.09885	3.10909	-1.03569
R.HLFVHISQHCPS#PGAPPLESVDVR.Q	S260	sp|Q15562|TEAD2_HUMAN	Q15562	Q15562									2	1	0.250166	1	1	-2.32119	0.245386	-1.03551
R.YGDGGS#TFQSTTGHCVHM*R.G	S281	sp|P31943|HNRH1_HUMAN	P31943	P31943	3	1	2	0.99538	-1.10174				2	0.99616	-0.966938				1.38274	-1.03434
R.LDLDLTADS#QPPVFK.V	S501	sp|Q13263|TIF1B_HUMAN	Q13263	Q13263						6	1	-0.933507				4	1	-1.13034	1.21802	-1.03192
R.KPS#PAAS#PATK.K	S640:S644	sp|Q8N3F8|MILK1_HUMAN	Q8N3F8	Q8N3F8						4	1	-1.17046				2	0.99998	-0.891971	1.0683	-1.03122
R.EDRPGGHIVAET#PR.L	T116	sp|A6NNA2|SRRM3_HUMAN	A6NNA2	A6NNA2	3	1	2	1	-1.46226	1	1	-1.2081	1	1	-0.930509	1	1	-0.523312	1.84274	-1.03105
K.QGGSQPSSFS#PGQSQVTPQDQEK.A	S563	sp|Q9H0L4|CSTFT_HUMAN	Q9H0L4	Q9H0L4	3	1	2	0.99997	-0.971262	3	0.99523	-1.53313	4	0.99999	-0.995052	4	0.99625	-0.620099	1.9198	-1.02989
K.TT#PTQPSEQK.A	T237	sp|O95104|SFR15_HUMAN	O95104	O95104						1	0.5	-0.771511				2	0.5	-1.2874	0.806049	-1.02946
K.S#VIGTPEFM*APEM*YEEK.Y	S382;S335	sp|Q9H4A3|WNK1_HUMAN;sp|Q96J92|WNK4_HUMAN	Q9H4A3	Q9H4A3	2;3	2	3	1	-0.459805				4	1	-1.47512	1	0.99516	-1.15341	1.12348	-1.02945
R.DSYSSSRS#DLYSSCDR.V	S332	sp|Q96E39|RMXL1_HUMAN	Q96E39	Q96E39	3	1	1	0.33294	-1.70011	4	0.33333	-0.357917							0.434266	-1.02901
K.NTGVSPASRPSPGT#PTSPSNLTSGLK.T	T482	sp|Q5VT52|RPRD2_HUMAN	Q5VT52	Q5VT52	3	1	2	0.99996	-1.01152	1	0.33333	-0.505316	2	0.99994	-1.30568	2	0.33333	-1.29227	1.92613	-1.0287
K.GAS#SPYGAPGTPR.M	S401	sp|Q5UIP0|RIF1_HUMAN	Q5UIP0	Q5UIP0	2	1	1	0.5	-0.295412				1	0.5	0.23972	1	0.5	-3.03002	0.380262	-1.02857
K.NSSRDS#GRGDS#VSDSGSDALR.S	S71:S76	sp|Q53EL6|PDCD4_HUMAN	Q53EL6	Q53EL6	3	1	1	0.24345	0.0810553							1	0.99986	-2.13775	0.280564	-1.02835
K.GSS#EQAESDNM*DVPPEDDSK.E	S57	sp|Q12906|ILF3_HUMAN	Q12906	Q12906	2	1	1	0.33333	-0.403488	1	0.33333	-2.19475	1	0.33333		2	0.33333	-0.485639	0.656836	-1.02796
R.DPGS#PGPFDYVGAPPAESIPQK.T	S311	sp|Q14934|NFAC4_HUMAN	Q14934	Q14934	3	1	1	1	-2.46213	2	1	-0.34783	5	1	0.461772	3	1	-1.75833	0.659201	-1.02663
K.LDHSRS#NT#PSPLNLSSTSSK.N	S780:T782	sp|O60315|ZEB2_HUMAN	O60315	O60315	3	1	2	0.99573	-0.298592	2	0.99492	-0.661253				1	0.99351	-2.11818	0.685509	-1.02601
K.EEAGKEEPPPLT#PPAR.C	T131	sp|Q9C0C2|TB182_HUMAN	Q9C0C2	Q9C0C2	3	1	1	1	-2.74997							1	1	0.70006	0.181316	-1.02495
K.REVLYDS#EGLSGEER.G	S734	sp|Q9H7N4|SFR19_HUMAN	Q9H7N4	Q9H7N4						1	0.99501	-1.48977				1	0.99999	-0.558407	0.565917	-1.02409
K.AHLPLGQSNS#CGSVLPPSLAAM*AK.D	S934	sp|Q86SQ0|PHLB2_HUMAN	Q86SQ0	Q86SQ0									8	0.99999	0.307069	1	0.5	-2.35465	0.234663	-1.02379
R.DGRS#ATREPPYRVPR.D	S164	sp|P43243|MATR3_HUMAN	P43243	P43243	4	1	2	0.49999	-0.734462				2	0.5	-1.0975	2	0.5	-1.23141	1.68849	-1.02112
K.EGAAS#PAPETPQPT#SPETSPK.E	S376:T385	sp|Q9Y3X0|CCDC9_HUMAN	Q9Y3X0	Q9Y3X0	2	1	1	0.49661	-0.11736							1	0.49661	-1.92447	0.336087	-1.02092
R.HQAS#DSENEELPKPR.I	S235	sp|Q96ST2|IWS1_HUMAN	Q96ST2	Q96ST2									1	0.99788	-3.36908	2	0.99999	1.3291	0.13123	-1.01999
K.DPDSNPYSLLDNTESDQTADTDASES#HHSTNR.R	S496	sp|P51114|FXR1_HUMAN	P51114	P51114	3	1	1	0.97243	0.216892				1	0.99405	-2.25645	2	0.99184		0.251033	-1.01978
R.DGRS#ATREPPYR.V	S164	sp|P43243|MATR3_HUMAN	P43243	P43243	3	1	2	0.5	-1.10108	3	0.5	-0.629964	2	0.5	-1.16633	4	0.5	-1.17708	2.35753	-1.01861
R.S#PGLLDTTPIR.G	S1469	sp|Q8IY92|SLX4_HUMAN	Q8IY92	Q8IY92	2	1	2	1	-1.72418	2	1	-0.0194908	2	1	-0.0643689	3	1	-2.26433	0.758436	-1.01809
K.RSPS#PLGTSVR.S	S73	sp|Q86SQ0|PHLB2_HUMAN	Q86SQ0	Q86SQ0									3	1	0.11634	2	1	-2.1509	0.272133	-1.01728
R.DAGMPPLS#PEKPALCAGCGGK.I	S64	sp|Q9NQ69|LHX9_HUMAN	Q9NQ69	Q9NQ69						3	1	0.252751				4	1	-2.28575	0.244041	-1.0165
K.TNLTSQSSTTNLPGSPGS#PGSPGS#PGSPGSVPK.N	S771:S777	sp|Q6IN85|P4R3A_HUMAN	Q6IN85	Q6IN85						4	0.98416	-1.74424	2	0.99992	0.0166153	5	0.99982	-1.32011	0.708582	-1.01591
R.AGS#ST#PGDAPPAVAEVQGR.S	S2887:T2889	sp|Q7Z6Z7|HUWE1_HUMAN	Q7Z6Z7	Q7Z6Z7						1	0.33333	-2.20121	1	0.4992		3	0.33333	0.170496	0.26026	-1.01536
R.EAPSPLMIHSPQM*SQFQSLT#HQSPPQQNVQPK.K	T1080	sp|O60885|BRD4_HUMAN	O60885	O60885						1	0.33327	-0.956529				1	0.3276	-1.07306	1.43758	-1.01479
R.FGEAS#LQGPGLGR.V	S300	sp|Q6NSZ9|ZN498_HUMAN	Q6NSZ9	Q6NSZ9						2	1	-0.474874				1	1	-1.55338	0.507063	-1.01413
K.IQQGEEEEKES#S#GEIEAAPVTGTGR.V	S336:S337	sp|Q6AI08|HEAT6_HUMAN	Q6AI08	Q6AI08						1	1	-1.72684				2	1	-0.297714	0.407476	-1.01228
K.KIEEAM*DGS#ETPQLFTVLPEK.R	S778	sp|Q13435|SF3B2_HUMAN	Q13435	Q13435	3	1	1	0.5	-1.73188	1	0.5	-0.283693							0.401608	-1.00779
R.SSAASS#PAAGRS#PADHR.G	S348:S354	sp|Q06945|SOX4_HUMAN	Q06945	Q06945									1	0.49794	-1.83337	1	0.5	-0.179108	0.358523	-1.00624
R.SGTT#PKPVINST#PGRTPLRDK.L	T430:T438	sp|Q99459|CDC5L_HUMAN	Q99459	Q99459	4	1	1	0.24857	-0.448476	1	0.24883	-0.610315				1	0.24869	-1.95962	0.768269	-1.00614
R.KPPTSPSS#PPAPVPR.V	S481	sp|O75161|NPHP4_HUMAN	O75161	O75161						1	0.49769	0.45125				1	0.49759	-2.46324	0.210881	-1.00599
R.DVYLS#PRDDGYS#TK.D	S208:S215;S208:S215	sp|P38159|RBMX_HUMAN;sp|Q96E39|RMXL1_HUMAN	P38159	P38159						2	0.98798	-0.862772	3	0.99648	-0.529917	3	0.9966	-1.62075	1.04773	-1.00448
K.TQGYLES#PK.E	S424	sp|P17544|ATF7_HUMAN	P17544	P17544	2	1	2	1	-0.181779	2	1	-1.95089				1	0.99999	-0.878971	0.720529	-1.00388
K.SVEDEM*DS#PGEEPFYTGQGR.S	S287	sp|Q12857|NFIA_HUMAN	Q12857	Q12857									11	1	0.238048	10	1	-2.24422	0.246206	-1.00309
K.GS#SPGIQDTLEAEDGAFETDEAPEDR.I	S240	sp|Q9UNX4|WDR3_HUMAN	Q9UNX4	Q9UNX4	2;3	1	2	0.99503	-3.01641	1	0.49868	0.0296535				1	0.49999	-0.0197011	0.372025	-1.00215
K.SETQHRGSAPHS#ESDLPEQEEEILGS#DDDEQEDPNDYCK.G	S37:S51	sp|Q96SB4|SRPK1_HUMAN	Q96SB4	Q96SB4						1	0.49256	-1.15945				1	0.33112	-0.844752	1.0037	-1.0021
K.NENPVDYTVQIPPSTTYAIT#PM*K.R	T368	sp|Q12906|ILF3_HUMAN	Q12906	Q12906	3	1	4	0.99996	-2.46775				2	0.99385	0.465157				0.208585	-1.0013
R.DIQS#PEQIQALHR.Y	S719	sp|Q9BYV9|BACH2_HUMAN	Q9BYV9	Q9BYV9									2	1	-0.577477	2	1	-1.42507	0.593631	-1.00128
K.ASQT#PVPPGAPS#PDKDPAK.E	T3401:S3409	sp|Q15911|ZFHX3_HUMAN	Q15911	Q15911	3	1	2	0.99476	0.142275	2	0.98996	-1.01969				1	0.99659	-2.12344	0.575392	-1.00028
K.NKPLSDM*ELNS#S#SEDSK.G	S452:S453	sp|O15014|ZN609_HUMAN	O15014	O15014									4	0.9942	-1.15795	2	0.99447	-0.840367	0.998543	-0.999159
K.GLS#PAMS#PALQR.L	S391:S395	sp|Q96DF8|DGC14_HUMAN	Q96DF8	Q96DF8						4	1	-0.661167				5	1	-1.33116	0.685032	-0.996162
R.MVEPENAVTIT#PLRPEDDYSPR.E	T826	sp|Q14160|SCRIB_HUMAN	Q14160	Q14160						1	0.49617	-0.795522				1	0.33228	-1.19619	0.89832	-0.995856
K.QETVADFT#PK.K	T373	sp|O75400|PR40A_HUMAN	O75400	O75400	2	1	2	1	-0.793889							1	1	-1.19756	0.895103	-0.995727
K.SRWDETPASQM*GGS#TPVLTPGK.T	S349	sp|O75533|SF3B1_HUMAN	O75533	O75533	3	1	1	0.49999	-1.62184	1	0.5	-0.803992	2	0.5	-0.794518	1	0.5	-0.762215	1.75576	-0.995642
K.HLDM*GS#PQLR.T	S435	sp|Q76N32|CEP68_HUMAN	Q76N32	Q76N32	2	1	2	1	-0.202242	1	1	-2.32987	4	1	-0.202721	1	1	-1.24509	0.837979	-0.994982
R.LRELAGNTS#SPPLS#PGRPSPM*QR.L	S327:S332	sp|Q9H165|BC11A_HUMAN	Q9H165	Q9H165	3	1	1	0.33333	-1.60444							2	0.33333	-0.385133	0.455904	-0.994786
K.S#NVSDAVAQSTR.I	S232	sp|P60174|TPIS_HUMAN	P60174	P60174						1	0.99997	-1.01783				2	1	-0.969724	1.81232	-0.993777
K.GLSS#PLAGEGR.A	S732	sp|Q5BKX6|S45A4_HUMAN	Q5BKX6	Q5BKX6						1	0.99613	-1.12606	1	0.99999	-1.00164	2	0.99999	-0.852207	2.20123	-0.993302
R.AS#PLLSDK.H	S1700	sp|Q8N1I0|DOCK4_HUMAN	Q8N1I0	Q8N1I0						1	1	-0.985784	2	1	-0.595903	1	1	-1.39661	1.29951	-0.992766
R.FEEPDSAS#VK.T	S315	sp|Q8N9T8|KRI1_HUMAN	Q8N9T8	Q8N9T8						2	0.9972	-0.997257	2	0.99698	-1.02558	1	0.9972	-0.950197	3.30824	-0.991012
R.RT#PGRPTSSQSYEQNIK.Q	T68	sp|O60573|IF4E2_HUMAN	O60573	O60573						1	0.99995	-0.259961	1	1	-1.71966				0.393097	-0.989811
R.TM*IIS#PERLDPFADGGKT#PDPK.M	S129:T142	sp|O75533|SF3B1_HUMAN	O75533	O75533						9	1	-0.835566	8	1	-0.888859	9	1	-1.24258	1.78858	-0.989001
K.TFDQLTPDES#K.E	S80	sp|Q15293|RCN1_HUMAN	Q15293	Q15293						1	0.99999	-1.28886				1	1	-0.686661	0.725002	-0.987758
R.NLVSPAYCTQES#REEIPGGEAR.T	S105	sp|Q9NUQ3|TXLNG_HUMAN	Q9NUQ3	Q9NUQ3	3	1	2	0.99503	-1.32972				2	0.99998	0.212685	2	0.99555	-1.84446	0.599801	-0.987164
K.GEPGSKQS#PPMASS#PIQPR.K	S328:S334	sp|Q8TES7|FBF1_HUMAN	Q8TES7	Q8TES7						2	0.25	-0.992285				1	0.49795	-0.981972	2.47815	-0.987129
K.ASSTST#PEPTRKPWER.T	T489	sp|Q8N8S7|ENAH_HUMAN	Q8N8S7	Q8N8S7						4	0.99242	-0.412896	4	0.49998	0.336196	1	0.49527	-2.88446	0.379713	-0.987053
R.NRS#FPTM*VGSSMQMK.A	S919	sp|Q9UPV9|TRAK1_HUMAN	Q9UPV9	Q9UPV9						1	0.99671	-1.81629				1	0.5	-0.157487	0.351701	-0.986889
R.GGLHDFRS#PPPGM*GLNQNR.G	S33	sp|P23246|SFPQ_HUMAN	P23246	P23246	3	1	4	1	-1.84065				2	1	-0.131274				0.3423	-0.985962
K.YTGEEDGAGGHS#PAPPQTEECLR.E	S815	sp|O94762|RECQ5_HUMAN	O94762	O94762	3	1	2	1	-0.90165	2	1	-0.770271	1	1	-0.929574	2	1	-1.33149	2.40762	-0.983247
R.SS#GLST#PVPPSAGHLAHVR.E	S172:T176	sp|Q63ZY3|KANK2_HUMAN	Q63ZY3	Q63ZY3	3	1	2	0.25	-0.831027	4	0.49844	-0.591354	5	0.25	-0.703376	1	0.16667	-1.80468	1.41296	-0.982608
K.MESLSSHRIDEDGENTQIEDTEPM*S#PVLNSK.F	S552	sp|Q12888|TP53B_HUMAN	Q12888	Q12888	3;4	1	5	1	-0.125805	1	0.99987		1	1	-1.83907				0.340542	-0.982438
R.ASTVS#PGGYMVPK.G	S1064	sp|Q5TGY3|AHDC1_HUMAN	Q5TGY3	Q5TGY3						1	0.99992	-0.675044				1	1	-1.28926	0.714597	-0.982151
R.IPS#TVLSR.S	S325	sp|Q9UBY5|LPAR3_HUMAN	Q9UBY5	Q9UBY5									2	0.99801	-1.55382	2	0.99806	-0.409105	0.473526	-0.981465
R.RKDDS#YFDR.Y	S143	sp|Q9HCD5|NCOA5_HUMAN	Q9HCD5	Q9HCD5	3	1	1	0.9963	-2.22586				2	0.99694	-0.193557	1	0.99722	-0.52382	0.585824	-0.981081
R.QNGS#NDS#DRYS#DNEEDSKIELK.L	S177:S180:S184	sp|P42167|LAP2B_HUMAN	P42167	P42167						1	0.99027	0.258583	1	0.25	-3.42571	1	0.4989	0.224936	0.295333	-0.980731
R.GS#PPRPPPPPPLLGTVSSPSSSPTHLWTGEVSAAPPPAR.V	S136	sp|Q6P1L5|F117B_HUMAN	Q6P1L5	Q6P1L5									1	1	0.155573	1	1	-2.1143	0.262204	-0.979363
R.RDS#DGVDGFEAEGK.K	S1054	sp|Q96KR1|ZFR_HUMAN	Q96KR1	Q96KR1	2;3	1	7	1	-4.23436	5	1	0.141768	8	1	0.0573081	6	1	0.124758	0.362259	-0.977631
R.NQGGYGGSSSSS#SYGSGR.R	S364	sp|P09651|ROA1_HUMAN	P09651	P09651	2	1	2	0.33278	-0.859109	2	0.33275	-0.916392				2	0.33273	-1.15274	2.07727	-0.976082
R.NTDVAQS#PEAPK.Q	S615	sp|Q9P2E9|RRBP1_HUMAN	Q9P2E9	Q9P2E9	2	1	1	1	-2.11013	1	1	0.159145							0.261281	-0.975495
K.AHSLMELSPSAPPGGS#PHLDSSR.S	S608	sp|Q13586|STIM1_HUMAN	Q13586	Q13586						2	1	-0.738322				1	0.98683	-1.21094	0.819779	-0.974632
K.DRFSNS#M*ESLSSR.R	S1250	sp|Q9H792|PEAK1_HUMAN	Q9H792	Q9H792	3	1	2	0.99754	-1.34755				2	0.99685	-1.72228	2	0.99696	0.146511	0.638411	-0.97444
R.S#RT#PLLPR.K	S2032:T2034	sp|Q9UQ35|SRRM2_HUMAN	Q9UQ35	Q9UQ35	2;3	1	9	1	-0.276284	11	1	-0.0181812	10	1	-3.63588	7	1	0.03325	0.451524	-0.974273
K.YSPTS#PTYS#PTSPK.Y	S1913:S1917	sp|P24928|RPB1_HUMAN	P24928	P24928	2	2	2	0.49932	-0.723702	2	0.49943	-0.404893	1	0.49934	-1.50238	1	0.49921	-1.26467	1.52261	-0.973911
K.SGTSTPTTPGS#TAITPGT#PPSYSSR.T	S1598:T1605	sp|P11137|MAP2_HUMAN	P11137	P11137									2	0.49005	-1.5852	1	0.49563	-0.361351	0.446944	-0.973275
K.RGRPPAEKLS#PNPPNLTK.K	S1452	sp|P51532|SMCA4_HUMAN	P51532	P51532	3;4	1	11	1	-2.23829	3	1	0.214828	10	1	-1.89568	8	1	0.031056	0.648731	-0.97202
R.VQPS#PGSVGTHQLASGGHHIEVQR.K	S769	sp|Q96QT6|PHF12_HUMAN	Q96QT6	Q96QT6	4	1	3	1	-0.0048709	2	0.99993	-3.81605	2	1	0.00195101	1	0.99387	-0.0658099	0.418863	-0.971194
R.DSFDDRGPS#LNPVLDYDHGSR.S	S195	sp|P43243|MATR3_HUMAN	P43243	P43243	3	1	1	0.99999	-1.14999	6	0.99999	-1.09324	3	1	-1.38168	4	0.99999	-0.255748	1.53584	-0.970165
R.ASEDTTSGS#PPKK.S	S464	sp|Q9BZZ5|API5_HUMAN	Q9BZZ5	Q9BZZ5	2	1	1	0.4994	-1.85903							8	0.99999	-0.0808514	0.325754	-0.969942
R.GGS#PLAAPQGGSPTK.L	S267	sp|Q9UQB3|CTND2_HUMAN	Q9UQB3	Q9UQB3						2	1	0.0220733				2	1	-1.9616	0.294852	-0.969766
R.RPTETNPVT#SNS#DEECNETVK.E	T674:S677	sp|P46100|ATRX_HUMAN	P46100	P46100	3	1	1	0.33095	-1.38456							1	0.33332	-0.554142	0.588995	-0.969349
K.NEENTEPGAESS#ENADDPNK.D	S748	sp|P43243|MATR3_HUMAN	P43243	P43243	2;3	1	3	0.5	-0.621762	3	0.49999	-0.270706				2	0.5	-2.01556	0.676762	-0.969341
K.NGFPHPEPDCNPSEAASEES#NS#EIEQEIPVEQK.E	S171:S173	sp|Q9NR30|DDX21_HUMAN	Q9NR30	Q9NR30	3;4	1	3	0.98708	-0.0870092				3	0.9874	-2.1156	3	0.98448	-0.704136	0.605704	-0.968916
R.QLSS#TSPLAPYPTSQM*VSSDR.S	S411	sp|Q6UUV7|CRTC3_HUMAN	Q6UUV7	Q6UUV7									1	0.25	-2.31505	1	0.25	0.379058	0.219452	-0.967998
K.SPPDQPAVPHPPPST#PIK.L	T614	sp|P35611|ADDA_HUMAN	P35611	P35611									1	0.5	-0.666167	2	0.5	-1.26926	0.716009	-0.967715
R.ERDHS#PT#PSVFNSDEERYR.Y	S492:T494	sp|Q6UN15|FIP1_HUMAN	Q6UN15	Q6UN15	3;4	1	5	0.99995	-1.20924	6	0.99997	-0.473541	4	0.99991		6	0.99997	-1.21791	1.22652	-0.966897
R.TMIIS#PERLDPFADGGKT#PDPK.M	S129:T142	sp|O75533|SF3B1_HUMAN	O75533	O75533						7	1	-0.697377				8	1	-1.23638	0.761817	-0.966877
K.VAHSDKPGSTS#TASFR.D	S216	sp|Q9P0L0|VAPA_HUMAN	Q9P0L0	Q9P0L0	3	1	2	0.49712	-3.90851	1	0.24976	0.298553	1	0.33235	-0.527766	1	0.33216	0.270282	0.393025	-0.966859
K.SGGS#GHAVAEPASPEQELDQNK.G	S299	sp|P46013|KI67_HUMAN	P46013	P46013	3	1	2	0.5	0.445662	1	0.99475	-2.37727							0.209028	-0.965806
R.SSS#TEPPPPVRQEPSPKPNNK.T	S48	sp|Q8N684|CPSF7_HUMAN	Q8N684	Q8N684						1	0.98201	-1.46619	1	0.97509	-0.00493059	1	0.98477	-1.42585	0.739467	-0.965657
R.GGGGNFGPGPGS#NFRGGSDGYGSGR.G	S225	sp|P22626|ROA2_HUMAN	P22626	P22626	3	1	1	0.49597	-0.978622				1	0.49616	-0.951306				2.04528	-0.964964
K.DPGLEPGPDSPGGS#SPPRR.Q	S1395	sp|Q92508|PIEZ1_HUMAN	Q92508	Q92508									1	0.49874	0.0998849	1	0.33333	-2.02813	0.274637	-0.96412
K.DPGLEPGPDSPGGSS#PPRR.Q	S1396	sp|Q92508|PIEZ1_HUMAN	Q92508	Q92508									1	0.33333	0.0998849	1	0.33333	-2.02813	0.274637	-0.96412
R.SSGS#HRDVEDEELTR.I	S111	sp|Q8IUH3|RBM45_HUMAN	Q8IUH3	Q8IUH3									1	0.99497	-0.478504	1	0.99098	-1.44745	0.527619	-0.962976
K.TSS#DDESEEDEDDLLQR.T	S206	sp|Q9Y5J1|UTP18_HUMAN	Q9Y5J1	Q9Y5J1						2	0.49826	-1.41238				2	0.25	-0.507591	0.552287	-0.959984
K.GSVPSPSPRPQALDATQVPS#PLPLAQPST#PPVRR.L	S314:T323	sp|O95402|MED26_HUMAN	O95402	O95402						1	0.45141	0.0468871				1	0.47351	-1.96505	0.288035	-0.959079
R.AVVVS#PKEENK.A	S340	sp|O75909|CCNK_HUMAN	O75909	O75909	2;3	1	4	1	-0.325656	3	1	-1.21373	6	1	-1.17644	5	1	-1.11988	1.69463	-0.958929
K.S#LDEAIDM*R.F	S566	sp|Q9HCI7|MSL2_HUMAN	Q9HCI7	Q9HCI7	2	1	2	1	-2.23292				3	1	0.315533				0.229613	-0.958693
R.AM*LDQLMGTS#RDGDTTR.Q	S18	sp|Q9Y383|LC7L2_HUMAN	Q9Y383	Q9Y383	3	1	1	0.49998	-2.14375	5	0.99677	-0.230663				2	0.5	-0.500289	0.601791	-0.958233
R.RGSS#AAASPGS#PPPGR.A	S11:S18	sp|Q86UX6|ST32C_HUMAN	Q86UX6	Q86UX6	3	1	1	0.5	-0.307283				1	0.5	-1.60838				0.420421	-0.957833
R.IATTTASAATAAAIGAT#PR.A	T2106	sp|Q14980|NUMA1_HUMAN	Q14980	Q14980	3	1	6	1	-2.4349				3	1	0.521307				0.197724	-0.956796
R.SITS#PTTLYDR.Y	S662	sp|Q08999|RBL2_HUMAN	Q08999	Q08999	2	1	2	0.99999	-0.377392	2	0.99999	-1.68178	1	0.99999	-0.108725	2	0.99999	-1.65832	0.979506	-0.956556
R.KQERETFS#SAEGTVDK.D	S889	sp|P46100|ATRX_HUMAN	P46100	P46100	3	1	3	0.99652	-4.15776	2	0.99718	-0.00159171	1	0.99617	0.0443783	1	0.99663	0.294639	0.358864	-0.955084
K.DVKGS#YVS#IHSSGFR.D	S38:S41	sp|Q13838|DX39B_HUMAN	Q13838	Q13838									1	0.5	-0.725315	1	0.33333	-1.18456	0.82325	-0.954936
R.NHS#TSFSLSNLTLPTK.G	S858	sp|Q8WXG6|MADD_HUMAN	Q8WXG6	Q8WXG6	3	1	2	0.49948	-0.0693771	1	0.49947	-0.327039	1	0.33333	-2.46823				0.473678	-0.954881
K.DMAQS#IYRPSK.N	S446	sp|Q13573|SNW1_HUMAN	Q13573	Q13573						3	1	-0.0531913				1	1	-1.85483	0.31718	-0.954008
K.ALPLEAEPPPGPPS#PSVTTEGQAVKPEPT.-	S599	sp|Q8N554|ZN276_HUMAN	Q8N554	Q8N554						1	0.25	-0.40517				2	0.49674	-1.49749	0.47915	-0.951329
R.RGS#LLGSM*K.L	S216	sp|Q9HDC5|JPH1_HUMAN	Q9HDC5	Q9HDC5	2	1	5	1	-0.142955	4	1	-1.88361	3	1	0.108095	3	1	-1.88443	0.751378	-0.950725
K.SESSTSAFS#T#PTR.S	S1479:T1480	sp|Q8WWQ0|PHIP_HUMAN	Q8WWQ0	Q8WWQ0						1	0.99171	-1.70625				1	0.99079	-0.193622	0.36849	-0.949937
K.KES#VS#PEDSEK.K	S366:S368	sp|P35251|RFC1_HUMAN	P35251	P35251						1	1	-1.6162				3	1	-0.282882	0.40928	-0.949544
R.GLS#APDLR.S	S1044	sp|Q9P266|JCAD_HUMAN	Q9P266	Q9P266	2	1	1	1	-0.419474	1	1	-0.147915	4	1	0.0776769	3	1	-3.30284	0.499018	-0.948138
K.DIKGS#YVSIHSSGFR.D	S37	sp|O00148|DX39A_HUMAN	O00148	O00148	3	1	3	0.99999	-2.41028	2	0.99762	0.0884416	2	0.99999	-1.14963	2	0.99747	-0.314969	0.733381	-0.946611
K.LQPS#SSPENSLDPFPPR.I	S557	sp|Q8WWM7|ATX2L_HUMAN	Q8WWM7	Q8WWM7	2;3	1	2	0.33333	-0.751196	3	0.33333	-0.184799	2	0.33333	-2.31693	4	0.33333	-0.532865	0.859082	-0.946447
K.ISHLSGS#GSGDER.V	S210	sp|Q96T37|RBM15_HUMAN	Q96T37	Q96T37	2	1	1	0.5	0.349912	1	0.49917	-0.570289				1	0.49999	-2.61669	0.405014	-0.945691
R.QRSPAPGS#PDEEGGAEAPAAGIR.F	S1049	sp|O15061|SYNEM_HUMAN	O15061	O15061						1	0.99997	-2.60377	2	1	-0.15072	2	0.99997	-0.0775291	0.427867	-0.944005
K.M*TAISPEPQT#LASTEQNEVPR.V	T19	sp|Q8TF39|ZN483_HUMAN	Q8TF39	Q8TF39						1	0.49871	-0.507391				1	0.5	-1.38035	0.559485	-0.943869
K.KEES#EES#DDDMGFGLFD.-	S101:S104;S101:S104	sp|P05386|RLA1_HUMAN;sp|P05387|RLA2_HUMAN	P05386	P05386						70	1	-0.0971774				25	1	-1.78621	0.332174	-0.941696
R.ELAGNTSSPPLS#PGRPSPM*QR.L	S332	sp|Q9H165|BC11A_HUMAN	Q9H165	Q9H165									2	0.99997	-1.42524	1	0.98873	-0.456721	0.519166	-0.94098
R.ARPPEEGEDS#RPPR.L	S4974	sp|O14686|MLL2_HUMAN	O14686	O14686	3	1	1	1	-1.08195				1	1	0.296075	2	1	-2.03694	0.524116	-0.940939
K.QGGGGGGGS#VPGIER.M	S397	sp|P52272|HNRPM_HUMAN	P52272	P52272	2	1	2	1	-0.575481	1	1	-0.973193	1	1	-1.04679	1	1	-1.16239	2.28747	-0.939464
K.AVPM*APAPAS#PGSSNDSS#ARSQER.A	S759:S767	sp|Q66K74|MAP1S_HUMAN	Q66K74	Q66K74									1	0.33149	-0.67545	1	0.32502	-1.20275	0.758841	-0.939102
R.AGFRPVEAGGQHGGRS#GETVK.H	S339	sp|O15234|CASC3_HUMAN	O15234	O15234						1	0.5	-0.565364	1	0.99644	-1.42786	1	0.99658	-0.815532	1.17137	-0.936251
R.SSGGSEHS#TEGSVSLGDGQLNR.Y	S388	sp|Q71RC2|LARP4_HUMAN	Q71RC2	Q71RC2						1	0.33289	-1.66896	1	0.16667	-0.199782				0.372476	-0.93437
R.GQTPLTEGSEDLDGHS#DPEES#FAR.D	S320:S325	sp|Q86VR2|F134C_HUMAN	Q86VR2	Q86VR2									1	0.99992	-0.777009	2	0.99016	-1.09073	0.974928	-0.933869
R.TRTDSY#SAGQSVEILDGVELGEPAHK.K	Y2449	sp|P42345|MTOR_HUMAN	P42345	P42345						1	0.19977	-1.15702				1	0.49897	-0.710541	0.825666	-0.933782
K.ETVQT#TQS#PTPVEK.E	T614:S617	sp|Q9UPN6|SCAF8_HUMAN	Q9UPN6	Q9UPN6						1	0.49512	-0.960091				1	0.16557	-0.906764	1.7404	-0.933427
K.HVTTAEGTPGT#TDQEGPPPDGPPEK.R	T1891	sp|O14497|ARI1A_HUMAN	O14497	O14497	3	1	1	0.33224	-1.58833	1	0.33333	-0.273927							0.407516	-0.931127
R.QPSPS#HDGSLSPLQDR.A	S130	sp|Q96A00|PP14A_HUMAN	Q96A00	Q96A00									2	0.5	0.210246	1	0.99017	-2.07213	0.248433	-0.93094
R.LRPLPSPS#PSAAAGGTESR.S	S57	sp|Q9Y3Q4|HCN4_HUMAN	Q9Y3Q4	Q9Y3Q4									1	0.5	1.09718	1	0.99683	-2.95793	0.138988	-0.930373
R.GGDSIGETPT#PGAS#K.R	T328:S332	sp|O75533|SF3B1_HUMAN	O75533	O75533						2	0.99998	-0.711573				1	0.99998	-1.14786	0.833516	-0.929714
K.EIIDASDKEGMS#PAK.R	S93	sp|Q13523|PRP4B_HUMAN	Q13523	Q13523									1	1	-1.37494	5	1	-0.481069	0.544042	-0.928003
R.SS#TDS#LPGPISR.Q	S378:S381	sp|Q9HCD5|NCOA5_HUMAN	Q9HCD5	Q9HCD5	2	1	6	0.49999	-0.864363	3	0.49999	-0.71103	2	0.49999	-1.07312	5	0.49999	-1.06342	2.75631	-0.927983
K.VTVSS#DHEEVDNPEEKPEEEK.E	S477	sp|Q9C0A6|SETD5_HUMAN	Q9C0A6	Q9C0A6						2	0.49999	-1.18447				1	0.99655	-0.671184	0.764984	-0.927827
K.TVT#PASS#AKTS#PAK.Q	T514:S518:S522	sp|Q16555|DPYL2_HUMAN	Q16555	Q16555						4	0.32939	-0.222398	1	0.25	-2.08537	4	0.49998	-0.47443	0.596968	-0.9274
K.DM*LASPS#TSGQLSQFGASLYGQQSALGLPM*R.G	S63	sp|Q9NZN8|CNOT2_HUMAN	Q9NZN8	Q9NZN8									1	0.24956	-1.29612	1	0.14266	-0.556912	0.616824	-0.926516
K.ELAGDPEAVPES#DEEPPPGEQAQK.Q	S1502	sp|Q8WYB5|KAT6B_HUMAN	Q8WYB5	Q8WYB5						2	1	-1.40208	2	1	-0.209408	3	1	-1.16392	0.898256	-0.925137
R.LSSAGPRS#PYCK.R	S342	sp|Q6PL18|ATAD2_HUMAN	Q6PL18	Q6PL18	2;3	1	7	1	-0.183461	6	1	-2.67136	5	1	-0.00910412	6	1	-0.834034	0.645613	-0.92449
K.DTGDLKDSS#LLK.T	S351	sp|Q4G0J3|LARP7_HUMAN	Q4G0J3	Q4G0J3									4	0.99764	-0.571949	1	0.5	-1.27524	0.63527	-0.923593
R.LEVNGRES#EEENLNK.S	S176	sp|O95793|STAU1_HUMAN	O95793	O95793	2;3	1	3	1	0.699459	3	1	-1.61228	4	1	0.474121	1	1	-3.25409	0.401967	-0.923198
K.GGLVSDAYGEDDFS#R.L	S52	sp|Q9UHR5|S30BP_HUMAN	Q9UHR5	Q9UHR5						2	0.99998	-0.976157	1	1	-0.58987	2	1	-1.20285	1.44863	-0.922959
R.S#MPTT#PVLTR.N	S662:T666	sp|Q9Y2L6|FRM4B_HUMAN	Q9Y2L6	Q9Y2L6						1	0.5	-0.311999				2	0.5	-1.53307	0.429241	-0.922536
R.ETNLDS#LPLVDTHSK.R	S430	sp|P08670|VIME_HUMAN	P08670	P08670	3	1	1	0.5	-2.27352	2	0.5	-0.440011	4	1	-0.786108	6	1	-0.185721	0.844146	-0.92134
K.NHET#DGGS#AHGDDDDDGPHFEPVVPLPDK.I	T1156:S1160	sp|P49792|RBP2_HUMAN	P49792	P49792						1	1	-1.70317				1	1	-0.138412	0.348356	-0.920793
R.TNLATGIPS#SK.V	S14	sp|Q96A57|TM230_HUMAN	Q96A57	Q96A57									1	0.5	-2.20511	2	0.5	0.367587	0.218133	-0.918763
K.S#APAS#PVQSPAK.E	S596:S600	sp|P35612|ADDB_HUMAN	P35612	P35612	2	1	5	1	-0.809304	6	1	-1.97274	6	1	0.0717092	8	1	-0.961396	0.935122	-0.917933
R.THS#GERPYICK.I	S694	sp|Q92766|RREB1_HUMAN	Q92766	Q92766									1	0.5	0.0967139	1	0.99561	-1.93237	0.274222	-0.91783
K.HLSPNDNENDTSYVIES#DEDLEM*EM*LK.S	S440	sp|Q14191|WRN_HUMAN	Q14191	Q14191									2	1	-0.851486	1	0.9934	-0.98275	1.34217	-0.917118
R.LISDS#VERDR.D	S1366	sp|Q5T200|ZC3HD_HUMAN	Q5T200	Q5T200						2	1	-0.729009	1	1	0.200023	1	1	-2.22146	0.490425	-0.916816
R.FLPLNIRNS#PFTR.G	S873	sp|Q7Z6E9|RBBP6_HUMAN	Q7Z6E9	Q7Z6E9	2;3	1	10	1	-2.85432	1	0.99998	-0.0514327	6	1	-0.488041	7	1	-0.272989	0.594478	-0.916696
K.TPHDILEDINAS#PEMR.Q	S214	sp|Q9Y6Q9|NCOA3_HUMAN	Q9Y6Q9	Q9Y6Q9						3	1	-1.52472				2	1	-0.307555	0.427958	-0.916136
K.SEEEQS#S#SSVKKDETNVK.M	S238:S239	sp|P07910|HNRPC_HUMAN	P07910	P07910	3	1	1	0.16667	-0.95031	1	0.16667	-0.551284	1	0.16667	-1.13164	2	0.16667	-1.02895	2.25976	-0.915547
K.TLS#VAAAFNEDEDSEPEEM*PPEAK.M	S108	sp|Q8WW12|PCNP_HUMAN	Q8WW12	Q8WW12	3	1	1	0.49803		1	0.49825	-0.875229	1	0.49847	-1.51983	2	0.49829	-0.349124	0.943042	-0.914729
R.SGTT#PKPVINST#PGRT#PLRDK.L	T430:T438:T442	sp|Q99459|CDC5L_HUMAN	Q99459	Q99459	4	1	1	0.16666	-0.669004	1	0.16666	-0.418764	2	0.16667	-1.02116	3	0.16667	-1.54876	1.47516	-0.914423
K.LS#AVSLR.G	S437	sp|Q15036|SNX17_HUMAN	Q15036	Q15036	2	1	1	1	-0.0614647	1	1	-1.00878				1	1	-1.66555	0.722978	-0.911933
R.RHT#VDEY#SPQKK.N	T207:Y211	sp|Q92565|RPGF5_HUMAN	Q92565	Q92565						1	0.99568	-0.396771				1	0.99586	-1.4242	0.485414	-0.910485
R.RHT#VDEYS#PQKK.N	T207:S212	sp|Q92565|RPGF5_HUMAN	Q92565	Q92565						1	0.99766	-0.396771				1	0.99554	-1.4242	0.485414	-0.910485
K.HSLNSSSAST#TEPDFQK.D	T1030	sp|P42704|LPPRC_HUMAN	P42704	P42704	3	1	1	0.49897	-0.756571				1	0.49867	-0.580614	1	0.16655	-1.3918	1.17946	-0.90966
R.SEVAAGGGS#WDDRLR.R	S321	sp|Q66K74|MAP1S_HUMAN	Q66K74	Q66K74						2	1	0.126252	2	1	-1.94214				0.266541	-0.907945
K.LSSWDQAET#PGHT#PSLR.W	T223:T227	sp|O75533|SF3B1_HUMAN	O75533	O75533						3	0.99516	-0.780555	7	0.99598	-0.823022	2	0.99593	-1.11965	1.8688	-0.907742
K.APGASPGNPLSPS#LSDKDR.G	S1360	sp|Q7Z5J4|RAI1_HUMAN	Q7Z5J4	Q7Z5J4						1	0.99565	-0.858507				2	0.99667	-0.955824	1.46706	-0.907166
R.WDET#PGR.A	T235	sp|O75533|SF3B1_HUMAN	O75533	O75533	2	1	1	1	-1.13332				1	1	-0.797928	1	1	-0.790033	1.81808	-0.907095
R.DSYSSS#RSDLYSSGRDR.V	S330	sp|P38159|RBMX_HUMAN	P38159	P38159	3	1	1	0.24973	-1.53363	1	0.19981	-0.401799	1	0.19982	-0.785674	1	0.19973		0.950364	-0.907035
R.DS#YGGPPRR.E	S189;S189	sp|P38159|RBMX_HUMAN;sp|Q96E39|RMXL1_HUMAN	P38159	P38159						1	0.99582	-0.77086				1	0.99507	-1.0425	1.02382	-0.906681
R.S#GSAAQAEGLCK.Q	S11	sp|Q92685|ALG3_HUMAN	Q92685	Q92685	2	1	3	0.99764	-0.132986	3	0.99999	-1.44622	3	0.99999	-0.326424	4	1	-1.71698	0.973387	-0.905653
K.SGGSGSESDHT#TRSSLRGPR.E	T608	sp|Q92997|DVL3_HUMAN	Q92997	Q92997						1	0.19977	-3.51137				1	0.19975	1.70187	0.103852	-0.904752
R.S#PQVPAAQQM*LNFPEK.N	S573	sp|Q92922|SMRC1_HUMAN	Q92922	Q92922	2	1	1	1	-0.157162	1	1	-1.35378	4	1	-0.381732	1	1	-1.72329	1.01786	-0.903992
R.DSFDDRGPSLNPVLDY#DHGSR.S	Y202	sp|P43243|MATR3_HUMAN	P43243	P43243	4	1	1	0.99381	-1.46729				1	0.5	-0.337174				0.4483	-0.902234
R.S#PGSGSQSSGWHEVEPGMPS#PTTLK.K	S300:S319	sp|Q12857|NFIA_HUMAN	Q12857	Q12857									2	0.99326	-0.0523674	2	0.9929	-1.75096	0.317886	-0.901661
R.LLSMPGAQGAAAAGSEPPPATTS#PEGQPK.V	S173	sp|Q96KQ7|EHMT2_HUMAN	Q96KQ7	Q96KQ7						4	0.98973	-0.598824				5	0.99515	-1.20446	0.685552	-0.901644
R.IGISETNKEDENS#LLVR.S	S658	sp|Q9UKL3|C8AP2_HUMAN	Q9UKL3	Q9UKL3									1	0.99997	-0.795884	1	0.99472	-1.00644	1.13055	-0.901162
R.RFS#FCCSPEPEAEAEAAAGPGPCER.L	S24	sp|Q13501|SQSTM_HUMAN	Q13501	Q13501	3	1	2	0.99705	0.119379	1	0.5	-1.73044	1	0.5	-1.09166				0.622275	-0.900909
R.DYGHS#SS#RDDYPSR.G	S249:S251;S249:S251	sp|P38159|RBMX_HUMAN;sp|Q96E39|RMXL1_HUMAN	P38159	P38159						1	0.49879	-0.470752				2	0.4964	-1.33091	0.547345	-0.900833
R.ERERDHS#PT#PSVFNSDEER.Y	S492:T494	sp|Q6UN15|FIP1_HUMAN	Q6UN15	Q6UN15	3;4	1	3	1	-1.07181	2	1	-0.518862	3	0.99998	-0.890053	1	1	-1.1223	2.14778	-0.900757
K.HGLTSGSAS#PPPPALPLYPDPVR.L	S691	sp|Q92610|ZN592_HUMAN	Q92610	Q92610	3	1	5	0.99998	-0.882679	2	0.49886	-0.220169	3	0.99996	-0.0011857	3	0.49846	-2.49646	0.680156	-0.900125
K.QQS#LPLRPIIPLVAR.I	S154	sp|Q9NU19|TB22B_HUMAN	Q9NU19	Q9NU19	3	1	4	1	-3.16386	2	1	0.274592	2	1	-0.137729	2	1	-0.571863	0.48246	-0.899716
K.GLS#PAMSPALQR.L	S391	sp|Q96DF8|DGC14_HUMAN	Q96DF8	Q96DF8						1	1	-0.565296				1	1	-1.23305	0.645236	-0.899173
R.QSRPANKQS#PSPSEVSQSPGR.E	S75	sp|P55201|BRPF1_HUMAN	P55201	P55201									1	0.99991	-0.586404	1	1	-1.21182	0.671452	-0.89911
R.ARPATDS#FDDYPPR.R	S207	sp|P23588|IF4B_HUMAN	P23588	P23588	3	1	3	0.99999	0.76119	2	0.99999	-2.11937	7	0.99999	-1.673	7	0.99999	-0.564235	0.591095	-0.898852
R.NSS#GSSESSLPNLAR.S	S938	sp|Q2M2I8|AAK1_HUMAN	Q2M2I8	Q2M2I8									1	1	-1.42082	1	0.5	-0.375979	0.474551	-0.898401
R.NQGGYGGSSS#SSSYGSGR.R	S362	sp|P09651|ROA1_HUMAN	P09651	P09651	2	1	1	0.49936	-0.901277	4	0.9956	-0.561586	3	0.99468	-1.43466	4	0.4993	-0.695092	1.73389	-0.898154
K.DELTES#PKYIQK.Q	S234	sp|Q8NC51|PAIRB_HUMAN	Q8NC51	Q8NC51									3	0.99999	-0.0604698	4	1	-1.73166	0.320774	-0.896066
R.SQPGAEGSPET#PPGR.C	T254	sp|P11229|ACM1_HUMAN	P11229	P11229						1	0.99459	-1.20025				1	0.99459	-0.591695	0.68106	-0.895974
R.SQS#VPLTVM*M*QTAFPNALQK.Q	S1128	sp|Q2KHR2|RFX7_HUMAN	Q2KHR2	Q2KHR2	3	1	4	0.99542	-0.183814	1	0.98889	-0.056677	3	0.99559		5	0.99544	-2.44598	0.434346	-0.895491
R.EEGPPPPS#PDGAS#SDAEPEPPSGR.T	S22:S27	sp|Q9NTJ3|SMC4_HUMAN	Q9NTJ3	Q9NTJ3									1	0.4984	-1.29682	1	0.33333	-0.494035	0.571411	-0.895429
R.S#DPNLSAPEK.A	S1750	sp|Q8N1I0|DOCK4_HUMAN	Q8N1I0	Q8N1I0						1	1	-0.965929				1	1	-0.824357	1.29897	-0.895143
K.FDS#EYER.M	S248	sp|P43243|MATR3_HUMAN	P43243	P43243	2	1	1	1	-0.81539							1	0.99999	-0.969415	1.26119	-0.892403
K.ST#SSTLCPAVCPAAGHTLTPDR.E	T195	sp|Q8TBN0|R3GEF_HUMAN	Q8TBN0	Q8TBN0	3	1	3	0.5	-0.962018	2	0.49914	-0.504295	2	0.49904	-1.99331	2	0.49928	-0.108669	0.936697	-0.892074
K.ELIPQES#PR.V	S292	sp|Q96DF8|DGC14_HUMAN	Q96DF8	Q96DF8	2	1	3	1	-0.538493	2	1	-0.696979	4	1	-0.866816	3	1	-1.46127	1.66733	-0.890889
K.DFT#PNRDK.K	T1468	sp|Q7Z6E9|RBBP6_HUMAN	Q7Z6E9	Q7Z6E9	2	1	2	1	-0.812271	4	1	-0.483753	1	1	-1.11788	5	1	-1.14661	1.97821	-0.890129
K.T#LETVPLER.K	T4	sp|P22626|ROA2_HUMAN	P22626	P22626	2	1	2	1	-0.247824	2	1	-1.43002	1	1	-1.58845	2	1	-0.293713	1.0487	-0.890002
R.SST#DSLPGPISR.Q	T379	sp|Q9HCD5|NCOA5_HUMAN	Q9HCD5	Q9HCD5	2	1	1	0.99332	-0.820747	3	0.99999	-1.05146	2	0.9949	-0.537575	2	0.99999	-1.14933	2.1381	-0.889779
K.RKLS#HDAESEREDPAPAK.K	S175	sp|Q92766|RREB1_HUMAN	Q92766	Q92766									2	1	-0.244978	1	1	-1.53451	0.398791	-0.889744
R.NSAECVS#EDDTTESQNYFGSLRK.N	S393	sp|Q9Y2F5|K0947_HUMAN	Q9Y2F5	Q9Y2F5	3	1	1	1	0.200845	2	1	-1.33071	3	1	-0.034691	1	1	-2.39276	0.624964	-0.889328
R.RPS#PPEPWDEEDGAS#CSTFFGSEER.T	S936:S948	sp|Q9P1Y6|PHRF1_HUMAN	Q9P1Y6	Q9P1Y6						1	0.99345	-0.411085				1	0.98732	-1.36745	0.502946	-0.889267
K.NSS#PAPPQPAPGK.V	S1083	sp|Q9NYV4|CDK12_HUMAN	Q9NYV4	Q9NYV4	2	1	7	1	-0.643852	6	1	-0.693716	4	0.99999	-1.01692	7	1	-1.19817	2.17057	-0.888163
K.S#LPLPTPEEK.M	S198	sp|Q5SYE7|NHSL1_HUMAN	Q5SYE7	Q5SYE7									2	1	-0.0462279	4	1	-1.72884	0.31607	-0.887536
K.KLPSDPDVLEGEVT#DEDEEAEM*SR.R	T556	sp|Q15111|PLCL1_HUMAN	Q15111	Q15111	3	1	1	1	-1.40719	3	1	-0.18168	1	1	-1.07196				0.866092	-0.886945
K.VGDTSLDPNDFDFTVTGRGS#PSR.R	S164	sp|P51608|MECP2_HUMAN	P51608	P51608						1	0.33333	-0.705349				1	0.33281	-1.06652	0.892747	-0.885935
R.SGTT#PKPVINSTPGR.T	T430	sp|Q99459|CDC5L_HUMAN	Q99459	Q99459	3	1	1	0.33333	-0.590562	4	0.99711	-0.462517	2	0.33333	-0.715608	1	0.4994	-1.77304	1.22098	-0.885433
K.DAS#PINR.W	S431	sp|Q13523|PRP4B_HUMAN	Q13523	Q13523						2	1	-0.0723				2	1	-1.69817	0.32522	-0.885236
K.GGPILGAS#PHHSSSGEEK.A	S494	sp|Q9BXF6|RFIP5_HUMAN	Q9BXF6	Q9BXF6	3	1	1	1	0.882844				2	1	-0.193383	2	1	-3.34514	0.253746	-0.885227
R.TVM*DGGLES#DGPNM*TENGLEDESRPQR.R	S566	sp|P51116|FXR2_HUMAN	P51116	P51116	3	1	2	1	-1.41368				2	1	-0.356748				0.465172	-0.885214
R.LSGGSHSYGGES#PRLS#PCSSIGK.L	S345:S349	sp|Q13905|RPGF1_HUMAN	Q13905	Q13905	3	1	1	0.33123	0.701193	1	0.49871	-0.228427	1	0.99393	-4.5729	2	0.33154	0.560288	0.276666	-0.884961
K.ERAEGGQGEQQPLSGSWTS#PQLPSR.T	S76	sp|Q9Y2I7|FYV1_HUMAN	Q9Y2I7	Q9Y2I7						1	0.99647	-0.436292	2	0.99655	-0.750253	1	0.49741	-1.46806	0.994347	-0.884869
R.VNQSALEAVT#PS#PSFQQR.H	T399:S401	sp|Q9UKG1|DP13A_HUMAN	Q9UKG1	Q9UKG1						2	1	-0.327937				1	0.99998	-1.43823	0.446989	-0.883083
R.IKEEQVS#PSQYGGSELPSAK.D	S234	sp|Q86UZ6|ZBT46_HUMAN	Q86UZ6	Q86UZ6									2	1	0.658002	1	0.9964	-2.42354	0.174719	-0.882769
R.GTSSM*SSLHVS#SPHQR.A	S322	sp|Q8NE79|POPD1_HUMAN	Q8NE79	Q8NE79									2	0.5	-0.0466539	1	0.5	-1.71675	0.316319	-0.881704
K.SGS#TESLNPRPQTTISPADLHGM*WYPTVR.R	S533	sp|Q96JB2|COG3_HUMAN	Q96JB2	Q96JB2									2	0.9709	-0.709481	1	0.16638	-1.05244	0.912257	-0.880963
R.GKPSEQLT#PTRAEK.L	T433	sp|Q14687|GSE1_HUMAN	Q14687	Q14687	3	1	2	0.99998	-0.0617001	2	0.99999	0.456266	2	0.99998	0.0986327	1	0.99998	-4.01196	0.333935	-0.87969
K.RSEKPPAGS#ICR.A	S272	sp|P56182|RRP1_HUMAN	P56182	P56182	3	1	1	1	0.134103	1	1	-1.18368	1	1	-0.653853	1	1	-1.81015	0.910886	-0.878396
R.SS#VDLEESSTK.S	S538	sp|Q8NFC6|BD1L1_HUMAN	Q8NFC6	Q8NFC6						2	0.5	0.101263				1	0.5	-1.85677	0.271902	-0.877756
K.TNLTSQSSTTNLPGSPGSPGS#PGSPGS#PGSVPK.N	S774:S780	sp|Q6IN85|P4R3A_HUMAN	Q6IN85	Q6IN85						2	0.99992	-0.575588				2	0.98379	-1.17578	0.6774	-0.875686
R.AVPS#PTTGEEGSVHSR.E	S1233	sp|Q5SYE7|NHSL1_HUMAN	Q5SYE7	Q5SYE7									7	1	0.222847	4	1	-1.97401	0.242934	-0.87558
K.KQAS#FLEAEGGAK.T	S366	sp|Q8WYP3|RIN2_HUMAN	Q8WYP3	Q8WYP3									1	1	-0.16483	1	1	-1.58489	0.362482	-0.874859
R.KDELS#DWS#LAGEDDRDSR.H	S420:S423	sp|P51114|FXR1_HUMAN	P51114	P51114						1	1	-0.202345	1	1	-1.54677				0.379667	-0.874555
R.FSCPPNFTAKPPAS#ESPR.F	S25	sp|O15446|RPA34_HUMAN	O15446	O15446	3	1	1	0.5	-1.07842				1	0.98504	-0.669301				0.834494	-0.873859
R.TT#PPTQKPPS#PPMSGK.G	T175:S183	sp|Q9NYB9|ABI2_HUMAN	Q9NYB9	Q9NYB9						2	0.49999	-0.736166				2	0.5	-1.0106	1.00345	-0.873383
K.NYDS#KIPENSEFPFVSLK.E	S315	sp|Q6PCB5|RSBNL_HUMAN	Q6PCB5	Q6PCB5						1	1	-0.718064				1	1	-1.02852	0.950823	-0.873291
K.NM*QTSGRLS#NVAPPCILR.K	S176	sp|Q9UPY8|MARE3_HUMAN	Q9UPY8	Q9UPY8	3	1	4	0.99998	-0.0632444	2	0.33333	-1.06866	2	0.99998	0.78534	1	0.33333	-3.14634	0.421963	-0.873224
R.GCS#PPAPAGSPR.A	S29	sp|Q9C073|F117A_HUMAN	Q9C073	Q9C073									2	1	0.0374686	3	1	-1.78184	0.289557	-0.872183
R.AATS#PGVGQSAPGTR.K	S703	sp|Q6IE81|JADE1_HUMAN	Q6IE81	Q6IE81									1	0.99704	-0.158427	1	0.99573	-1.58559	0.359915	-0.87201
K.EHEEGRDS#EEGPR.C	S625	sp|Q7Z4V5|HDGR2_HUMAN	Q7Z4V5	Q7Z4V5	2;3	1	14	1	-2.4324				1	1	-0.0750439	1	1	-0.106145	0.419615	-0.871195
K.AAS#PSPQS#VRR.V	S738:S743	sp|Q8IYB3|SRRM1_HUMAN	Q8IYB3	Q8IYB3						1	1	-0.643652				2	0.99999	-1.0986	0.788862	-0.871125
K.AVSPPHLDGPPS#PR.S	S527	sp|P29590|PML_HUMAN	P29590	P29590	2;3	1	4	1	-0.434733	2	1	-0.780151	3	1	-0.885643	2	1	-1.38346	1.67329	-0.870996
K.ASGDPGAS#GM*S#PRASPLPPPPPPPGAEPACPGSSAAAPEYK.T	S106:S109	sp|Q8NDT2|RB15B_HUMAN	Q8NDT2	Q8NDT2						2	0.16667	-1.52749	1	0.33332	-1.31161	2	0.16667	0.226411	0.592656	-0.870898
R.SS#DEENGPPSS#PDLDR.I	S203:S212	sp|Q96B36|AKTS1_HUMAN	Q96B36	Q96B36						2	0.25	-0.242686	1	0.49835	-2.1213	2	0.49821	-0.247841	0.525112	-0.870608
R.S#PSGAGEGASCSDGPR.G	S73	sp|Q7Z2K8|GRIN1_HUMAN	Q7Z2K8	Q7Z2K8						2	1	-1.10724				2	1	-0.627938	0.765554	-0.867587
R.VEMPRQNS#DPTSENPPLPTR.I	S640	sp|Q9UKE5|TNIK_HUMAN	Q9UKE5	Q9UKE5						1	0.49897	-0.92436				2	0.996	-0.808967	1.37346	-0.866663
R.ANS#GGVDLDSSGEFASIEK.M	S1167	sp|Q92766|RREB1_HUMAN	Q92766	Q92766									2	1	-0.36983	1	1	-1.36286	0.479769	-0.866345
R.YGDGGS#TFQSTTGHCVHMR.G	S281	sp|P31943|HNRH1_HUMAN	P31943	P31943						2	0.99694	-0.801102				2	0.99724	-0.929122	1.32773	-0.865112
K.NTPS#QHS#HSIQHS#PER.S	S259:S262:S268	sp|Q9NYF8|BCLF1_HUMAN	Q9NYF8	Q9NYF8						2	0.99339	-0.665034				1	0.96244	-1.06484	0.839841	-0.864939
K.DSYS#SRDYPSSR.D	S221;S221	sp|P38159|RBMX_HUMAN;sp|Q96E39|RMXL1_HUMAN	P38159	P38159						1	0.333	-0.517263	4	0.49882	-0.868105	1	0.33299	-1.20329	1.31109	-0.862887
R.SSS#ISYSQESGAAADDIKPCPR.C	S284	sp|Q9NV58|RN19A_HUMAN	Q9NV58	Q9NV58	3	1	1	0.33333	-1.55559	1	0.33333	-0.251023				1	0.33253	-0.780878	0.822407	-0.862496
R.AAAAGLGHPASPGGS#EDGPPGSEEEDAAR.E	S81	sp|Q99856|ARI3A_HUMAN	Q99856	Q99856	3	1	1	0.5	-0.155094							1	0.5	-1.56982	0.359214	-0.862455
R.AYS#DHDDRWETK.E	S362	sp|Q9Y3X0|CCDC9_HUMAN	Q9Y3X0	Q9Y3X0						2	0.99999	0.0227256	1	0.99568	-1.74724				0.293897	-0.862255
K.LPPGKPGVGDVSRPFS#PPIHS#SSPPPIAPLAR.A	S486:S491	sp|Q9BQI5|SGIP1_HUMAN	Q9BQI5	Q9BQI5	4	1	1	0.16667	-1.77906				1	0.1	0.0559661				0.28398	-0.861546
R.AGADGPPAPPGAPQAPS#PPQGS#PQDQHHFLR.S	S70:S75	sp|Q96RY5|CRML_HUMAN	Q96RY5	Q96RY5						1	1	-1.00062				1	1	-0.721917	0.990894	-0.861269
K.T#PSAAAVR.K	T48	sp|Q96FF9|CDCA5_HUMAN	Q96FF9	Q96FF9						2	1	-0.333411				1	0.99999	-1.38725	0.456127	-0.860332
R.SET#PPVPPPPPYLASYPGFPENGAPGPPISR.F	T825	sp|P48634|PRC2A_HUMAN	P48634	P48634	3	1	2	0.5	-0.21731	5	0.5	-0.712285				4	0.5	-1.65132	0.751012	-0.860306
K.DSLVEHDEEFVQRQDS#PR.D	S576	sp|Q8WUY3|PRUN2_HUMAN	Q8WUY3	Q8WUY3						1	1	-0.938071	1	1	-0.0411603	1	1	-1.59967	0.704884	-0.859635
K.LGASNS#PGQPNSVK.R	S677	sp|P49756|RBM25_HUMAN	P49756	P49756	2	1	7	1	-0.722333	9	1	-0.636036	7	1	-1.00829	7	1	-1.07188	2.40144	-0.859634
K.SPSHSSSNRPFTPPTSTGGSKS#PGSAGR.S	S1042	sp|Q15648|MED1_HUMAN	Q15648	Q15648									1	0.99982	-1.11174	1	0.99031	-0.607091	0.7404	-0.859415
R.IMGPNYT#PGKK.E	T435	sp|P13639|EF2_HUMAN	P13639	P13639						4	0.99806	-1.32039				3	0.99693	-0.398254	0.503751	-0.859324
R.S#PGSGSQSSGWHEVEPGM*PSPTTLK.K	S300	sp|Q12857|NFIA_HUMAN	Q12857	Q12857									8	1	0.206907	3	1	-1.9253	0.245534	-0.859196
R.VLEDEEGS#K.D	S177	sp|Q15024|EXOS7_HUMAN	Q15024	Q15024						2	1	-0.669592				2	1	-1.04822	0.859772	-0.858906
K.NAPPGGDEPLAETES#ES#EAELAGFSPVVDVKK.T	S281:S283	sp|Q8NC44|F134A_HUMAN	Q8NC44	Q8NC44						1	0.33333	-0.299248				1	0.33333	-1.41815	0.434616	-0.858698
R.HAS#S#S#PES#PKPAPAPGSHR.E	S435:S436:S437:S440	sp|Q9UQ35|SRRM2_HUMAN	Q9UQ35	Q9UQ35	3	1	1	1	-0.5524	6	1	-0.121597	2	1	-2.54051	14	1	-0.216454	0.641156	-0.857741
K.S#PPPELTDTATSTK.R	S2588	sp|P46013|KI67_HUMAN	P46013	P46013	2	1	1	1	-2.26513				3	1	-0.200866	2	1	-0.107054	0.459106	-0.857682
K.GSGDYM*PM*S#PK.S	S636	sp|P35568|IRS1_HUMAN	P35568	P35568									2	1	-0.0260488	1	1	-1.68884	0.309643	-0.857446
K.ELVLDNS#R.S	S27	sp|P39687|AN32A_HUMAN	P39687	P39687									1	1	-0.482226	2	1	-1.23259	0.580721	-0.85741
K.GNVFSSPTAAGT#PNK.E	T730	sp|Q05682|CALD1_HUMAN	Q05682	Q05682	2	1	1	1	0.0871996	1	1	-1.79985							0.275054	-0.856324
K.HES#LGSQPLHDR.V	S181	sp|Q969J2|ZKSC4_HUMAN	Q969J2	Q969J2						1	0.99657	-0.413495				1	0.99553	-1.29848	0.517505	-0.855986
K.AAEEQGDDQDS#EKS#KPAGSDGERR.G	S185:S188	sp|Q1KMD3|HNRL2_HUMAN	Q1KMD3	Q1KMD3	3;4	1	3	0.99994	-0.850074	1	0.99992	-0.651586				3	1	-1.06581	1.72173	-0.855823
K.VTENGGS#PQGIKS#PSKPPGPNR.I	S36:S42	sp|Q92766|RREB1_HUMAN	Q92766	Q92766									2	0.99998	0.404978	2	0.99993	-2.11639	0.207353	-0.855704
K.IDYLLPGPGPAHS#PQPSK.R	S1000	sp|Q8TDM6|DLG5_HUMAN	Q8TDM6	Q8TDM6	3	1	4	1	0.328825	4	1	-1.82094	2	1	0.248029	4	1	-2.17746	0.540042	-0.855385
K.SSS#LEM*TPYNTPQLS#PATTPANKK.N	S454:S466	sp|Q14C86|GAPD1_HUMAN	Q14C86	Q14C86						1	0.33319	-0.35061	2	0.98806	-1.25758	1	0.33333	-0.956264	1.0701	-0.85482
K.M*EFHDQQELT#PSTAEPSDQK.E	T168	sp|P11137|MAP2_HUMAN	P11137	P11137	3	1	1	1	-0.141185	1	1	-1.56842							0.353746	-0.854804
R.AAVLAQSKPSDEGSS#EEPAVPSGTAR.S	S498	sp|Q6ZRI8|RHG36_HUMAN	Q6ZRI8	Q6ZRI8	3	1	1	0.49894	0.162896							1	0.25	-1.87153	0.255495	-0.854319
K.ASS#PGHPAFLEDGSPS#PVLAFAAS#PRPNHSYIFK.R	S306:S319:S327	sp|Q9C073|F117A_HUMAN	Q9C073	Q9C073									1	0.48877	-0.0750876	2	0.49994	-1.63287	0.327214	-0.853979
K.GLNPDGTPALSTLGGFS#PASKPSS#PR.E	S335:S342	sp|Q9UK58|CCNL1_HUMAN	Q9UK58	Q9UK58						2	0.49997	-0.624045	4	0.99365	-0.592615	2	0.99279	-1.34497	1.13216	-0.853878
K.KLAS#QGDSISSQLGPIHPPPR.T	S125	sp|Q92945|FUBP2_HUMAN	Q92945	Q92945	3	1	2	0.99715	-0.608673	2	0.99995	0.480304				1	0.25	-2.43281	0.375836	-0.853727
K.LIIMDNLGPEQERDTGQS#PQK.G	S1534	sp|O60292|SI1L3_HUMAN	O60292	O60292						2	0.5	-0.170364				1	0.5	-1.53544	0.366883	-0.8529
R.SAPSSDSS#PSFVR.R	S151	sp|Q8IZD0|SAM14_HUMAN	Q8IZD0	Q8IZD0	2	1	2	0.99377	0.274245	1	0.99267	-2.05231				2	0.99467	-0.778153	0.47783	-0.852074
K.VAEPELMGT#PDGTCYPPPPVPR.Q	T1884	sp|P27708|PYR1_HUMAN	P27708	P27708						1	0.49837	-0.074706				1	0.99661	-1.62932	0.327135	-0.852012
K.TES#NQEVANPEHYIK.H	S24	sp|P06730|IF4E_HUMAN	P06730	P06730						2	0.99652	-0.575281	1	0.99676	-0.963595	1	0.9959	-1.01231	1.59457	-0.850397
R.SNT#PESIAET#PPAR.D	T520:T527	sp|Q9Y4H2|IRS2_HUMAN	Q9Y4H2	Q9Y4H2	2	1	2	0.99779	0.486731				1	0.99727	-1.88411	1	0.99714	-1.15285	0.457135	-0.850074
R.IQEQESS#GEEDSDLSPEEREK.K	S122;S122	sp|P41236|IPP2_HUMAN;sp|Q6NXS1|IPP2M_HUMAN	P41236	P41236	3	2	1	0.49999	-2.64982	1	0.5	0.0481367				1	0.5	0.0523591	0.351888	-0.849773
R.NSGSDGS#PS#PLLAR.R	S492:S494	sp|Q9HCH0|NCK5L_HUMAN	Q9HCH0	Q9HCH0						1	0.99623	-0.879697				1	0.49858	-0.818628	1.6405	-0.849162
K.RRS#T#DSSSVSGSLQQETK.Y	S89:T90	sp|Q9H8G2|CAAP1_HUMAN	Q9H8G2	Q9H8G2						1	0.99046	-1.45756				1	1	-0.240465	0.402404	-0.849013
K.HGAPS#PSHPISAPQAAAAAALR.R	S1081	sp|P35658|NU214_HUMAN	P35658	P35658	3;4	1	5	0.99702	-2.39117	3	0.99641	0.0679108	3	0.99669	-0.58671	1	0.99702	-0.482861	0.676948	-0.848208
K.TQAS#SSFQDSSQPAGK.A	S673	sp|P46087|NOP2_HUMAN	P46087	P46087						1	0.33333	-0.587353				1	0.33221	-1.10815	0.721879	-0.847753
K.LQS#PGNM*R.F	S97	sp|Q9GZS1|RPA49_HUMAN	Q9GZS1	Q9GZS1	2	1	2	1	-1.6109							1	1	-0.0842201	0.330919	-0.84756
R.SS#GGGYGGGPAGGHGGNR.G	S18	sp|Q9H2U1|DHX36_HUMAN	Q9H2U1	Q9H2U1						1	0.49898	-0.544159				2	0.5	-1.15031	0.660144	-0.847236
R.ELDDDVTES#VK.D	S19	sp|Q9H2J7|S6A15_HUMAN	Q9H2J7	Q9H2J7	2	1	2	0.99999	-0.909386	2	0.99999	0.0551346	1	0.99999	-2.56643	2	1	0.0371561	0.579334	-0.845881
K.DPDSNPYSLLDT#SEPEPPVDSEPGEPPPASAR.R	T524	sp|P51116|FXR2_HUMAN	P51116	P51116	3	1	1	0.5	-0.373397	1	0.5	-1.31827							0.489077	-0.845836
K.VPEPEALDLPDDLNLDS#EDKNGGEDTDNEEGEEENPLEIK.E	S4889	sp|Q9NU22|MDN1_HUMAN	Q9NU22	Q9NU22						4	0.5	-0.651642				1	0.5	-1.03924	0.843291	-0.845441
R.SSGS#PYGGGYGSGGGSGGYGSR.R	S358	sp|P51991|ROA3_HUMAN	P51991	P51991	2;3	1	14	0.99999	-0.510912	11	0.9963	-0.0993107	18	0.99998	-2.31236	13	0.99998	-0.456899	0.725606	-0.844869
K.AVSPPHLDGPPS#PRS#PVIGSEVFLPNSNHVASGAGEAEER.V	S527:S530	sp|P29590|PML_HUMAN	P29590	P29590						2	0.3333	-0.368913				3	0.99946	-1.32069	0.485996	-0.844803
K.DNNS#NM*DIEER.L	S157	sp|Q9ULM3|YETS2_HUMAN	Q9ULM3	Q9ULM3						1	1	0.206264				1	1	-1.89522	0.244877	-0.84448
K.RDPLDEDEDTDIS#Y#KK.L	S405:Y406	sp|Q96EP9|NTCP4_HUMAN	Q96EP9	Q96EP9						1	0.33333	0.0940803	2	0.33333	-1.78246				0.272808	-0.84419
R.S#IDTQTPGGADR.G	S391	sp|Q6P1L5|F117B_HUMAN	Q6P1L5	Q6P1L5						1	0.99553	-0.790983				1	0.99657	-0.894509	1.40834	-0.842746
R.ELRS#NVVS#PTK.N	S643:S647	sp|Q71RC2|LARP4_HUMAN	Q71RC2	Q71RC2									1	0.99996	-1.17422	2	0.99998	-0.511115	0.62226	-0.842667
K.S#HDNVYSLGGLEGR.K	S157	sp|Q86SQ0|PHLB2_HUMAN	Q86SQ0	Q86SQ0						2	1	-0.371085	5	1	0.113269	5	1	-2.27014	0.436199	-0.842652
R.SNS#IQQMEQLNR.R	S852	sp|Q9P2P5|HECW2_HUMAN	Q9P2P5	Q9P2P5						1	0.99819	-1.36834				4	0.99777	-0.314996	0.448602	-0.841667
K.S#PSLSPS#PPSPLEK.T	S1256:S1262	sp|P46821|MAP1B_HUMAN	P46821	P46821						2	0.49841	-0.340144	1	0.49647		1	0.98985	-1.342	0.466011	-0.841074
K.RLLGSSASS#PGYQSSYQVGINQR.F	S444	sp|Q9P2B4|CT2NL_HUMAN	Q9P2B4	Q9P2B4						2	0.99702	0.168281				1	0.24957	-1.84913	0.253539	-0.840423
R.LFPEFDDSDY#DEVPEEGPGAPAR.V	Y231	sp|Q96P48|ARAP1_HUMAN	Q96P48	Q96P48						8	0.5	-0.277635				1	0.5	-1.4032	0.425221	-0.840418
R.NVYS#SSR.Y	S106	sp|O75494|SRS10_HUMAN	O75494	O75494						1	0.49923	-0.155459				3	0.99759	-1.52269	0.361282	-0.839075
R.SRGPKS#DDDGFEIVPIEDPAK.H	S644	sp|Q8IY81|RRMJ3_HUMAN	Q8IY81	Q8IY81						2	1	-0.26621	2	0.99999	-0.490418	3	1	-1.76032	0.671455	-0.838983
R.TES#PATAAETAS#EELDNR.S	S41:S50	sp|Q9NTJ3|SMC4_HUMAN	Q9NTJ3	Q9NTJ3									1	0.98757	-1.68334	3	0.99041	0.00544018	0.299247	-0.83895
K.KPVNY#S#QFDHSDSDDDFVSATVPLNK.K	Y13:S14	sp|Q96B01|R51A1_HUMAN	Q96B01	Q96B01						4	0.16667	-0.576452				1	0.16667	-1.10057	0.714803	-0.838512
R.TQDPVPPETPS#DSDHK.K	S194	sp|A0JLT2|MED19_HUMAN	A0JLT2	A0JLT2	3	1	2	0.99592	-0.0786474				3	0.99302	-1.59764				0.329118	-0.838143
R.TQDPVPPETPSDS#DHK.K	S196	sp|A0JLT2|MED19_HUMAN	A0JLT2	A0JLT2	2;3	1	3	0.99265	-0.0786474				1	0.5	-1.59764				0.329118	-0.838143
R.LLS#VKGS#PK.V	S1283:S1287	sp|Q96T58|MINT_HUMAN	Q96T58	Q96T58						1	1	-0.514731				1	1	-1.16092	0.630199	-0.837827
R.TVS#PSTIRDGPSS#APATPTK.A	S747:S757	sp|Q96JH7|VCIP1_HUMAN	Q96JH7	Q96JH7									1	0.49843	-0.473143	1	0.49998	-1.20245	0.582783	-0.837795
R.LYFHSDTCLPLRPQEMEVDS#EDEK.D	S583	sp|Q15022|SUZ12_HUMAN	Q15022	Q15022						1	1	-0.372035				1	1	-1.30301	0.490873	-0.837523
K.GPPDFSS#DEEREPT#PVLGSGAAAAGR.S	S67:T74;S67:T74	sp|P42166|LAP2A_HUMAN;sp|P42167|LAP2B_HUMAN	P42166	P42166	3	2	4	0.99544	-3.19074	25	0.99606	-0.0682673	10	0.99497	0.160573	17	0.99621	-0.250771	0.435992	-0.837302
R.VPGS#S#GRLHK.T	S324:S325	sp|O95747|OXSR1_HUMAN	O95747	O95747						1	1	-0.691599	1	1	-1.8302	1	1	0.0119035	0.586089	-0.836632
R.S#SPAFTK.R	S129	sp|Q5VVQ6|OTU1_HUMAN	Q5VVQ6	Q5VVQ6						1	0.5	-0.301641				1	0.5	-1.37155	0.441071	-0.836594
R.S#FGSFPYTPSADSNSFHQYR.S	S1361	sp|Q2LD37|K1109_HUMAN	Q2LD37	Q2LD37									1	1	-0.8244	2	1	-0.845983	2.08483	-0.835192
K.VEEAS#PPAVQQPT#DPASPTVATTPEPVGSDAGDK.N	S243:T251	sp|Q9Y6K1|DNM3A_HUMAN	Q9Y6K1	Q9Y6K1						1	0.33003	-0.382992				1	0.16661	-1.28663	0.500568	-0.834811
R.SRS#FEVTGQGLSHPK.T	S895	sp|Q2TAC6|KIF19_HUMAN	Q2TAC6	Q2TAC6									2	0.99798	1.23677	2	0.99813	-2.906	0.121388	-0.834614
R.QPGLRQPS#PS#HDGS#LSPLQDR.A	S128:S130:S134	sp|Q96A00|PP14A_HUMAN	Q96A00	Q96A00									2	0.33237	-0.259068	1	0.25	-1.40973	0.415332	-0.834397
R.YPEPERPSS#RAS#HSSERPPPR.Q	S1045:S1048	sp|O15027|SC16A_HUMAN	O15027	O15027	4	1	1	0.33137	0.107248	1	0.33131	0.0219142	2	0.33137	-3.25147	2	0.33144	-0.212744	0.422045	-0.833762
R.S#PALKS#PLQSVVVR.R	S248:S253	sp|Q9Y2W1|TR150_HUMAN	Q9Y2W1	Q9Y2W1						1	1		1	1	-0.101127	3	1	-1.56535	0.338254	-0.833237
R.ADLNQGIGEPQS#PSRR.V	S74	sp|Q96C19|EFHD2_HUMAN	Q96C19	Q96C19	2;3	1	3	0.99999	1.07956	2	0.99999	-0.132478				1	0.99999	-3.44652	0.221334	-0.833148
K.HSPS#PPPPTPTESR.K	S330	sp|Q92922|SMRC1_HUMAN	Q92922	Q92922	3	1	1	0.99766	-1.75356	4	0.99628	-0.373473				3	0.99593	-0.371726	0.673458	-0.832919
R.SRS#AM*DSPVPASM*FAPEPSS#PGAAR.A	S8:S25	sp|O00178|GTPB1_HUMAN	O00178	O00178	3	1	1	0.24932	0.543785				2	0.24952	0.219618	1	0.24999	-3.26141	0.248127	-0.832667
K.APVSSTESVIQSNT#PT#PPPSQPLNETAEEESR.I	T897:T899	sp|Q9HC35|EMAL4_HUMAN	Q9HC35	Q9HC35						5	0.9959	-0.214662	15	0.99588	-1.55653	4	0.99998	-0.724276	0.77659	-0.831824
K.ICTGQVPS#AEDEPAPKK.Q	S862	sp|Q9BTC0|DIDO1_HUMAN	Q9BTC0	Q9BTC0	3	1	1	0.99396	0.189439	1	1	0.281732	1	1	0.465973	1	1	-4.26231	0.283678	-0.831291
K.EIPFNEDPNPNTHSS#GPST#PLK.N	S281:T285	sp|Q86YS7|K0528_HUMAN	Q86YS7	Q86YS7	3	1	1	0.16569	-1.55964				2	0.24935	-0.102878				0.339071	-0.831258
K.LNHVAAGLVS#PSLKS#DTSSK.E	S207:S212	sp|Q05519|SRS11_HUMAN	Q05519	Q05519	3	1	2	0.49867	-0.438258	1	0.99998	-0.0855927	3	0.99995	-0.80722	2	0.49999	-1.9939	0.858028	-0.831243
K.T#PTSS#PASSPLVAK.K	T728:S732	sp|Q14684|RRP1B_HUMAN	Q14684	Q14684	2	1	2	0.5	-0.852247	2	0.5	-0.810084							1.792	-0.831166
K.RRFS#LSVPR.T	S12	sp|Q07002|CDK18_HUMAN	Q07002	Q07002	3	1	7	0.99999	-3.65242	1	0.99999	-0.22128	2	0.99999	-0.226045	1	0.99999	0.776781	0.342391	-0.830742
R.APQQQPPPQQPPPPQPPPQQPPPPPSYS#PAR.N	S718	sp|Q9BUJ2|HNRL1_HUMAN	Q9BUJ2	Q9BUJ2	3;4	1	8	0.49848	-0.128969	1	0.33333	-1.15451	4	0.49802	-0.559606	2	0.33333	-1.47813	1.15215	-0.830304
R.RGCS#PPAPAGSPR.A	S29	sp|Q9C073|F117A_HUMAN	Q9C073	Q9C073									1	1	0.166135	2	1	-1.82672	0.253568	-0.830292
K.AS#PEPPDSAEGALK.L	S547	sp|Q9H1B7|I2BPL_HUMAN	Q9H1B7	Q9H1B7	2	1	4	1	-0.0459666	3	1	-2.25414	2	1	-0.359054	3	1	-0.659829	0.722019	-0.829747
R.SPAPDS#ASPTR.L	S384	sp|Q13207|TBX2_HUMAN	Q13207	Q13207	2	1	1	0.99607	-0.260253				1	0.49935	-1.39805				0.416992	-0.829151
K.QGPPCS#DSEEEVERK.K	S104	sp|O43159|RRP8_HUMAN	O43159	O43159	3	1	2	0.9968	-1.17705	2	0.99999	-0.80112	2	0.99622	-0.507748				1.2964	-0.828638
K.SAYQEYDS#DS#DVPEELKR.D	S559:S561	sp|Q96JG6|CC132_HUMAN	Q96JG6	Q96JG6						5	0.49771	-1.77193				4	0.98944	0.114854	0.266636	-0.82854
K.AAPEASS#PPAS#PLQHLLPGK.A	S692:S696	sp|Q96TA1|NIBL1_HUMAN	Q96TA1	Q96TA1						6	0.5	-0.463144	1	0.49868	-1.57322	9	0.99643	-0.448435	0.806298	-0.828265
R.HVT#LPS#SPRS#NT#PM*GDKDDDDDDDADEK.M	T2715:S2718:S2722:T2724	sp|Q5T4S7|UBR4_HUMAN	Q5T4S7	Q5T4S7						2	0.497	-0.685801				1	0.25	-0.968697	0.967338	-0.827249
K.YSPTS#PKYS#PTSPK.Y	S1864:S1868	sp|P24928|RPB1_HUMAN	P24928	P24928	2;3	1	2	0.49999	-0.759684	2	0.24955	-0.428316	3	0.49611	-0.863843	2	0.49836	-1.25285	1.77999	-0.826173
K.NTQIELQSS#PDVQNSLLEDK.T	S1552	sp|Q9UK61|F208A_HUMAN	Q9UK61	Q9UK61									1	0.5	-0.0879185	1	0.49871	-1.56364	0.333255	-0.82578
R.RPDHS#GGSPS#PPTSEPAR.S	S49:S54	sp|Q8TAD8|SNIP1_HUMAN	Q8TAD8	Q8TAD8	3	1	1	0.33333	-2.55828	1	0.49342	0.100693				2	0.49208	-0.019101	0.355058	-0.825563
K.NDMAVPT#PPPPPVPPTK.Q	T603	sp|Q96RN5|MED15_HUMAN	Q96RN5	Q96RN5						5	1	-1.08103				8	1	-0.569551	0.718284	-0.825289
K.ADQEQQDPLEYLQS#DEEDDEK.R	S310	sp|Q7RTV3|ZN367_HUMAN	Q7RTV3	Q7RTV3						2	1	-0.830559				2	1	-0.819806	2.38214	-0.825182
R.SAPCGSLAFS#GDR.A	S2197	sp|P78559|MAP1A_HUMAN	P78559	P78559						1	0.99522	-0.936765				1	1	-0.711862	1.06392	-0.824314
K.EGAAS#PAPETPQPTS#PETSPK.E	S376:S386	sp|Q9Y3X0|CCDC9_HUMAN	Q9Y3X0	Q9Y3X0	2;3	1	3	0.99518	-0.0331515	5	0.49831	-0.469612	3	0.99577	-0.8827	1	0.4974	-1.90857	0.87818	-0.823508
K.DEATDGGGDNKEGEDSS#VIHYDDK.A	S1245	sp|Q14839|CHD4_HUMAN	Q14839	Q14839						1	0.49997	-1.83689	1	0.5	0.190247				0.247413	-0.823322
K.GRDRS#PAPS#PVLPSSSLR.N	S1457:S1461	sp|Q8IWT3|CUL9_HUMAN	Q8IWT3	Q8IWT3						1	1	-2.23815	1	1	-0.743004	3	1	0.511421	0.388178	-0.823244
R.GDAASS#PAPAASVGSSQGGARK.R	S64	sp|Q8WVB6|CTF18_HUMAN	Q8WVB6	Q8WVB6	3	1	1	0.99457	-0.00813071	1	0.99686	-0.607552				1	0.99999	-1.85365	0.57001	-0.82311
K.NFS#PSTNSVK.E	S260	sp|Q86WP2|GPBP1_HUMAN	Q86WP2	Q86WP2						1	1	-2.0813	1	1	0.437721				0.199307	-0.821791
K.TTSQAHS#LPLS#PASTR.Q	S903:S907	sp|P19838|NFKB1_HUMAN	P19838	P19838						2	0.9763	-0.316897				2	0.98057	-1.32654	0.455044	-0.82172
R.NQGGYGGSSSS#SSYGSGR.R	S363	sp|P09651|ROA1_HUMAN	P09651	P09651	2	1	2	0.4986	-0.816941	1	0.33333	-0.640443	3	0.95905	-0.676333	1	0.33333	-1.15274	2.22935	-0.821615
R.KTS#AVSS#PLLDQQR.N	S238:S242	sp|Q5T200|ZC3HD_HUMAN	Q5T200	Q5T200	2	1	2	0.9923	-0.920664	2	0.9971	-1.0414	2	0.9946	-0.709361	2	0.99557	-0.613012	2.45346	-0.82111
R.AS#PVSFQELNR.T	S1158	sp|P15822|ZEP1_HUMAN	P15822	P15822						2	1	-1.25423				2	1	-0.386033	0.508756	-0.820132
K.GYLT#DLNSM*IPTHGGDINDIKK.A	T275	sp|O94906|PRP6_HUMAN	O94906	O94906									5	1	-0.73442	2	0.99998	-0.905306	1.17975	-0.819863
R.VLM*KS#PSPALHPPQK.Y	S1221	sp|Q9H6S0|YTDC2_HUMAN	Q9H6S0	Q9H6S0						1	0.5	-0.623993	2	0.99999	-1.01534				0.826279	-0.819666
K.GIS#PM*NRPPLSDK.N	S118	sp|Q96QD9|UIF_HUMAN	Q96QD9	Q96QD9	2;3	1	13	1	-0.809624	11	1	-0.315984	2	1	-0.91143	2	1	-1.2385	1.63241	-0.818884
R.DYSDHPSGGS#YRDSYESYGNSR.S	S280;S280	sp|P38159|RBMX_HUMAN;sp|Q96E39|RMXL1_HUMAN	P38159	P38159						1	0.49812	-0.487739	3	0.49848	-0.712104	2	0.49878	-1.25588	1.15736	-0.818574
K.AEPYETS#QGK.G	S73	sp|Q86UE8|TLK2_HUMAN	Q86UE8	Q86UE8						1	0.5	-0.145165				1	0.99689	-1.4914	0.358299	-0.818282
K.EEEEPMDTSS#VTHTEHYK.T	S23	sp|O43390|HNRPR_HUMAN	O43390	O43390						2	0.33299	-0.629485				1	0.33333	-1.00571	0.841738	-0.817596
R.DSSES#QLASTESDKPTTGR.V	S69	sp|Q96B23|CR025_HUMAN	Q96B23	Q96B23						1	0.49923	-0.932572				1	0.99998	-0.701475	1.04846	-0.817023
K.S#VNGS#VAEEAPCK.E	S511:S515	sp|Q02040|AK17A_HUMAN	Q02040	Q02040						2	1	-1.23331				2	1	-0.400173	0.522505	-0.81674
R.RPGS#AATTKPIVR.S	S35	sp|Q9UPN4|AZI1_HUMAN	Q9UPN4	Q9UPN4	3	1	1	1	-0.100414	2	1	-1.07868	2	1	-0.236771	2	1	-1.85072	0.858824	-0.816647
R.IS#DAHLADTM*IGK.A	S124	sp|Q9Y657|SPIN1_HUMAN	Q9Y657	Q9Y657	3	1	1	1	-0.138813	2	1	-1.43365	3	1	0.228262	1	1	-1.9205	0.678956	-0.816174
R.SGERPVTAGEEDEQVPDS#IDAR.E	S40	sp|Q9Y3D0|MIP18_HUMAN	Q9Y3D0	Q9Y3D0									1	1	-0.465197	2	1	-1.16473	0.588231	-0.814962
K.EPPSS#PLQPQK.E	S664	sp|Q92615|LAR4B_HUMAN	Q92615	Q92615	2	1	3	0.99674		4	0.99683	-0.606498	2	0.99676		1	0.99746	-1.02307	0.797708	-0.814781
R.TRTLPGT#PGTTPPAASSSR.G	T465	sp|Q09019|DMWD_HUMAN	Q09019	Q09019	3	1	2	0.99334	-0.30963							1	0.33333	-1.31958	0.451886	-0.814602
R.DSFDDRGPSLNPVLDYDHGS#R.S	S206	sp|P43243|MATR3_HUMAN	P43243	P43243	3	1	1	0.99514	-1.29408	3	0.99507	-0.455244	3	0.99998	-0.354706	3	0.99998	-1.15367	1.3744	-0.814424
R.GDGVTPPAGT#AAPAPPPLSQDVPGR.A	T560	sp|Q96KQ7|EHMT2_HUMAN	Q96KQ7	Q96KQ7						1	0.5	-0.0972775				1	0.5	-1.53075	0.337622	-0.814015
R.ILAPGEEENLEFEEDEEEGGAGAGS#PDSFPAR.V	S144	sp|Q96BJ3|AIDA_HUMAN	Q96BJ3	Q96BJ3						1	0.99283	-1.86856	1	1	-0.0974579	3	1	-0.475355	0.568832	-0.813789
R.DRDYSDHPSGGS#YR.D	S280;S280	sp|P38159|RBMX_HUMAN;sp|Q96E39|RMXL1_HUMAN	P38159	P38159	3	2	1	0.99203	-0.809156	1	0.49917	-0.690617	2	0.99147	-0.744451	1	0.49917	-1.0078	2.87575	-0.813006
R.LNTVAS#PK.D	S1062	sp|Q96T58|MINT_HUMAN	Q96T58	Q96T58	2	1	2	1	-0.71857	2	1	-0.894764				4	1	-0.825581	2.40331	-0.812972
R.S#PCALPLAECK.E	S913	sp|Q13615|MTMR3_HUMAN	Q13615	Q13615						1	1	-1.01883				1	1	-0.606908	0.8014	-0.81287
R.SMGT#GDTPGLEVPSS#PLRK.A	T384:S395	sp|Q86WB0|NIPA_HUMAN	Q86WB0	Q86WB0						1	0.49828	-0.613153				1	0.49834	-1.01257	0.814254	-0.812863
K.VEYAYS#DNS#LDPGLFVESTRK.G	S74:S77	sp|Q9UH92|MLX_HUMAN	Q9UH92	Q9UH92						1	0.16667	-0.573195				1	0.33174	-1.05054	0.739866	-0.81187
K.RS#PS#PLGTSVR.S	S71:S73	sp|Q86SQ0|PHLB2_HUMAN	Q86SQ0	Q86SQ0									2	1	-0.0893992	1	1	-1.53401	0.334474	-0.811705
K.GSVPLSSS#PPATHFPDETEITNPVPK.K	S1393	sp|P11388|TOP2A_HUMAN	P11388	P11388	3	1	10	0.49841	-0.361202	1	0.3324	-0.192119	6	0.33333	-2.1774	1	0.33333	-0.51463	0.754419	-0.811339
K.SLGLPGPPTPRS#PK.A	S261	sp|Q8N8Q3|ENDOV_HUMAN	Q8N8Q3	Q8N8Q3									1	0.5	-0.326845	2	0.5	-1.29532	0.465152	-0.811085
K.SPAYTPQNLDS#ESESGSSIAEK.S	S1463	sp|Q15648|MED1_HUMAN	Q15648	Q15648	3	1	1	0.99669	-0.307306	2	0.99999	-0.608181	1	0.9959	-1.3165	3	0.99731	-1.00962	1.45149	-0.810401
R.SQES#GYYDRM*DYEDDRLR.D	S211	sp|P43243|MATR3_HUMAN	P43243	P43243	3	1	1	0.99033	-1.4832	1	0.24941	-0.179954	3	0.99264	-0.767477				0.783775	-0.81021
R.QPS#DASETTGLVQR.C	S35	sp|O15085|ARHGB_HUMAN	O15085	O15085	2	1	2	1	0.203417				1	0.99998	-2.93611	1	1	0.302399	0.279219	-0.810098
R.HS#PAPRPLVQQPEPLPIQVAFR.R	S401	sp|Q6ZS17|FA65A_HUMAN	Q6ZS17	Q6ZS17	3;4	1	3	1	0.203659	2	1	-1.01855	2	1		2	1	-1.61476	0.569613	-0.809883
K.S#MDSLCSVPVEGK.E	S346	sp|Q2M1Z3|RHG31_HUMAN	Q2M1Z3	Q2M1Z3						2	1	-0.280167				1	0.99646	-1.33898	0.43334	-0.809573
K.NVALLSQLYHS#PAR.R	S202	sp|Q15717|ELAV1_HUMAN	Q15717	Q15717	2;3	1	7	1	-0.705018	8	1	-0.86379	4	1	-0.500169	9	1	-1.16832	1.97946	-0.809325
R.GNTES#KTDGDDTETVPSEQSHASGK.L	S104	sp|Q9BQ70|TCF25_HUMAN	Q9BQ70	Q9BQ70	4	1	1	0.49868	0.0603631							1	0.49872	-1.67871	0.281597	-0.809175
R.GRLS#PVPVPR.A	S135	sp|Q9UKM9|RALY_HUMAN	Q9UKM9	Q9UKM9	2;3	1	22	1	-1.4889	22	1	-0.226505	20	1	-0.809459	21	1	-0.711333	1.27734	-0.80905
R.QDFS#PERPK.A	S718	sp|Q6T4R5|NHS_HUMAN	Q6T4R5	Q6T4R5						1	1	-1.03599				1	1	-0.581452	0.75844	-0.80872
K.KYYPTAEEVYGPEVETIVQEEDT#QPLTEPIIKPVK.T	T86	sp|Q15029|U5S1_HUMAN	Q15029	Q15029									1	0.9999	-0.454134	1	0.99978	-1.16219	0.580291	-0.808162
K.SEANDAVNS#STK.E	S125	sp|O15234|CASC3_HUMAN	O15234	O15234						2	0.99745	-0.612148				2	0.9973	-1.00195	0.821441	-0.80705
R.TLSDYNIQKES#TLHLVLR.L	S65;S65;S65;S65	sp|P62987|RL40_HUMAN;sp|P62979|RS27A_HUMAN;sp|P0CG47|UBB_HUMAN;sp|P0CG48|UBC_HUMAN	P62987	P62987	3	14	1	0.49999	-1.42745	8	0.99998	-0.966663	4	0.99556	-0.0255361				0.721805	-0.80655
R.GSETDT#DSEIHESASDK.D	T1267	sp|Q9Y520|PRC2C_HUMAN	Q9Y520	Q9Y520	3	1	1	0.49796	-0.625368	1	0.49999	-0.368799				1	1	-1.42459	0.897501	-0.806254
K.LSLEGDHST#PPSAYGSVK.A	T19;T19	sp|P07355|ANXA2_HUMAN;sp|A6NMY6|AXA2L_HUMAN	P07355	P07355									2	0.5	0.160301	2	0.5	-1.77199	0.253806	-0.805843
R.SRNPVAS#PTQPSGTEK.G	S327	sp|O43435|TBX1_HUMAN	O43435	O43435									2	0.9941	0.453436	1	0.99998	-2.06506	0.19545	-0.805814
R.LFPEFDDS#DYDEVPEEGPGAPAR.V	S229	sp|Q96P48|ARAP1_HUMAN	Q96P48	Q96P48						6	0.99593	-0.207305				1	0.5	-1.4032	0.390808	-0.805253
K.RHPS#TLPVISDAR.S	S489	sp|Q92558|WASF1_HUMAN	Q92558	Q92558	3	1	1	0.5	-1.67386	1	0.99774	-1.71824	2	0.5	1.69492	1	0.5	-1.52374	0.391771	-0.805231
R.HGSFHEDEDPIGS#PR.L	S1278	sp|Q96T58|MINT_HUMAN	Q96T58	Q96T58	2;3	1	9	1	-0.611383	10	1	-1.04452	10	1	-0.920889	6	1	-0.643218	2.3262	-0.805001
K.SEEPAGQILSHLS#SELK.E	S1257	sp|Q9UQ35|SRRM2_HUMAN	Q9UQ35	Q9UQ35	3	1	1	0.49999	-2.15455				2	0.98927	-0.263338	2	0.98904	0.00347969	0.446365	-0.804802
R.SNS#IDGSNVTVT#PGPGEQTVDVEPR.I	S758:T767	sp|Q96PN7|TREF1_HUMAN	Q96PN7	Q96PN7						2	0.9914	0.0852722	1	0.33194	-2.56798	2	0.99613	0.0750942	0.337966	-0.802537
K.CQSVSS#AGELETENYER.D	S578	sp|Q96RS0|TGS1_HUMAN	Q96RS0	Q96RS0						2	0.99726	-0.412901				1	0.49867	-1.19195	0.541052	-0.802425
R.DDGYSTKDSY#SSR.D	Y220;Y220	sp|P38159|RBMX_HUMAN;sp|Q96E39|RMXL1_HUMAN	P38159	P38159	3	2	2	0.49928	-0.754187				1	0.49939	-0.850529				1.41822	-0.802358
R.M*PGM*S#PANPSLHS#PVPDASHSPR.A	S1128:S1136	sp|O60244|MED14_HUMAN	O60244	O60244	3	1	2	0.99455	-0.476273	2	0.98261	-0.797248	2	0.99997	-0.392988	3	0.99407	-1.5407	1.26276	-0.801802
K.VSRS#LTEGEM*KK.G	S387	sp|O94885|SASH1_HUMAN	O94885	O94885									1	0.5	-0.440888	1	0.49999	-1.16135	0.57022	-0.801119
R.SEVSS#PIQR.G	S568	sp|Q9HAU0|PKHA5_HUMAN	Q9HAU0	Q9HAU0						3	1	-1.69399	1	0.99804	-0.20525	1	1	-0.501328	0.656179	-0.80019
K.GLS#PAM*S#PALQR.L	S391:S395	sp|Q96DF8|DGC14_HUMAN	Q96DF8	Q96DF8	2	1	4	1	-0.232529	4	1	-0.672367	2	1	-0.784783	3	1	-1.51081	1.24506	-0.800121
K.RSS#PDDGNDVSPYSLSPVSNK.S	S138	sp|Q9UM11|FZR_HUMAN	Q9UM11	Q9UM11						1	0.99718	0.0449176	2	0.99769	-0.446878	1	0.99716	-1.99812	0.490278	-0.800025
K.DDDS#LPAETGQNHPFFR.R	S2011	sp|O95071|UBR5_HUMAN	O95071	O95071						1	1	-0.375167				1	1	-1.22326	0.507869	-0.799213
R.GRPDLSTLTHS#IVR.R	S27	sp|Q9BW71|HIRP3_HUMAN	Q9BW71	Q9BW71	3	1	5	1	-2.14233	1	1	-0.305287	3	1	-0.435167	2	1	-0.312369	0.761518	-0.798788
K.NVPESS#PHSPCEGLPSEAALTPRPEGK.V	S1089	sp|A7E2V4|ZSWM8_HUMAN	A7E2V4	A7E2V4						2	0.33333	-0.298606				1	0.33333	-1.29829	0.448451	-0.798449
K.SAAQAAAQTNS#NAAGK.Q	S63	sp|Q8NC51|PAIRB_HUMAN	Q8NC51	Q8NC51						3	1	-0.256486				1	0.99998	-1.34008	0.420663	-0.798282
K.ERLHS#PGATS#TAELGSR.G	S2229:S2234	sp|Q9BV73|CP250_HUMAN	Q9BV73	Q9BV73	3	1	1	0.9966	-0.358839	1	0.99616	-1.40231	2	0.99576	-0.185375	1	0.99608	-1.24507	1.09354	-0.797899
R.LSS#AGPRS#PYCK.R	S337:S342	sp|Q6PL18|ATAD2_HUMAN	Q6PL18	Q6PL18	2	1	1	0.49864	-0.873499	4	0.9974	-0.339238				2	0.9902	-1.17849	1.08062	-0.797075
K.SEEEQS#SSS#VKKDETNVK.M	S238:S241	sp|P07910|HNRPC_HUMAN	P07910	P07910	3	1	4	0.16667	-1.02892	4	0.33135	-0.526253	3	0.16667	-0.844298	7	0.33333	-0.788417	2.33765	-0.796972
R.S#RSGS#SQELDVKPSASPQER.S	S1537:S1541	sp|Q9UQ35|SRRM2_HUMAN	Q9UQ35	Q9UQ35	3	1	2	0.33149	-0.107315				1	0.4974	-1.48645				0.342831	-0.796885
R.SNTGQKT#QPDVMS#QNAR.K	T3550:S3556	sp|Q96Q15|SMG1_HUMAN	Q96Q15	Q96Q15						2	0.99998	-0.434783				1	0.99998	-1.15887	0.56623	-0.796826
K.DHNVGS#PPKSPTHASPQHTQTEK.D	S414	sp|A0JNW5|UH1BL_HUMAN	A0JNW5	A0JNW5						1	0.33223	-0.879458				1	0.99392	-0.711937	1.17543	-0.795698
R.QLQEDQENNLQDNQTSNSS#PCR.S	S1614	sp|Q92576|PHF3_HUMAN	Q92576	Q92576						1	0.5	-0.879425	3	0.99565	-0.456242	1	0.99649	-1.05046	1.33787	-0.795377
K.APGT#PHSHTKPYVR.S	T158	sp|Q07020|RL18_HUMAN	Q07020	Q07020						1	1	-0.809924	1	1	-0.780814				1.93373	-0.795369
R.EKS#PALPEK.K	S332	sp|Q86V25|VASH2_HUMAN	Q86V25	Q86V25	2	1	1	1	0.0797716	1	1	-1.20344				3	1	-1.26184	0.675778	-0.795169
R.KTPEGRAS#PAPGSGHPEGPGAHLDMNSLDR.A	S91	sp|O94826|TOM70_HUMAN	O94826	O94826						1	0.98593	-1.04529				1	0.98847	-0.544417	0.711497	-0.794853
R.APS#PPEAALQPAPTEPR.Y	S240	sp|Q9NVR5|KTU_HUMAN	Q9NVR5	Q9NVR5						2	1	-0.554593				1	1	-1.0332	0.729597	-0.793898
K.TAMPS#PGVSQNK.Q	S1017	sp|Q86UU0|BCL9L_HUMAN	Q86UU0	Q86UU0						2	1	0.119565				1	1	-1.7071	0.26399	-0.79377
R.SGSPM*VPSYETSVS#PQANR.T	S329	sp|Q9Y2I7|FYV1_HUMAN	Q9Y2I7	Q9Y2I7									4	1	-0.350911	2	1	-1.23624	0.489556	-0.793576
K.DLPPFGINS#PQALK.K	S1080	sp|Q9Y4G8|RPGF2_HUMAN	Q9Y4G8	Q9Y4G8	2	1	4	1	-0.288342	4	1	-0.175654	1	1		1	1	-1.91423	0.532232	-0.792743
K.ISHLSGSGS#GDER.V	S212	sp|Q96T37|RBM15_HUMAN	Q96T37	Q96T37						4	0.99719	0.100852				3	0.99998	-1.68371	0.269147	-0.791431
R.HKS#HDNVYSLGGLEGR.K	S157	sp|Q86SQ0|PHLB2_HUMAN	Q86SQ0	Q86SQ0									4	1	0.520364	2	1	-2.10293	0.184138	-0.791284
K.NYGS#PLISGSTPK.H	S1433	sp|Q15648|MED1_HUMAN	Q15648	Q15648	2	1	5	1	0.0694665	4	1	-0.597089	2	1	-1.93478	3	1	-0.701512	0.810692	-0.790979
K.NEPTT#RSPVSSQQSLK.N	T1481	sp|Q8IWJ2|GCC2_HUMAN	Q8IWJ2	Q8IWJ2						1	0.33333	-0.481945				1	0.33333	-1.09956	0.625215	-0.790752
R.DFLNALQS#PIEYQR.R	S477;S477	sp|Q86VW2|ARHGP_HUMAN;sp|O60229|KALRN_HUMAN	Q86VW2	Q86VW2						3	1	-0.885866				1	1	-0.695392	1.11737	-0.790629
K.HQPWQSPERPLSRLS#PER.S	S208	sp|Q9BQ52|RNZ2_HUMAN	Q9BQ52	Q9BQ52						1	0.99528	-0.466534	2	0.49881	-0.936115	1	0.49874	-0.968313	1.40214	-0.790321
R.LQQGAGLES#PQGQPEPGAASPQR.Q	S80	sp|Q9H6F5|CCD86_HUMAN	Q9H6F5	Q9H6F5	3	1	4	1	-0.334997	2	1	-0.0874331	2	1	-1.29526	1	1	-1.44108	0.990306	-0.789693
K.SRWDETPASQMGGST#PVLTPGK.T	T350	sp|O75533|SF3B1_HUMAN	O75533	O75533						1	0.5	-0.42608	1	0.5	-1.15058				0.561906	-0.78833
K.SYESSEDCSEAAGS#PAR.K	S384	sp|Q6P6C2|ALKB5_HUMAN	Q6P6C2	Q6P6C2						2	1	-0.588127	1	1	-0.743836	2	1	-1.03219	1.58199	-0.788051
R.TSPADHGGSVGS#ESGGSAVDSVAGEHSVSGR.S	S2895	sp|Q5T4S7|UBR4_HUMAN	Q5T4S7	Q5T4S7	4	1	1	0.49591	-2.1703				1	0.16667	0.594682				0.173756	-0.787811
R.HVT#LPS#SPRS#NT#PMGDKDDDDDDDADEK.M	T2715:S2718:S2722:T2724	sp|Q5T4S7|UBR4_HUMAN	Q5T4S7	Q5T4S7						1	0.49798	-0.615403				1	0.49741	-0.959093	0.863853	-0.787248
R.KSS#ISSISGRDDLM*DYHR.R	S415	sp|Q86SQ0|PHLB2_HUMAN	Q86SQ0	Q86SQ0									7	0.99993	0.420562	2	0.49927	-1.99495	0.199097	-0.787192
R.DPPQECSTFSPTDSGEEPGQLS#PGVQFQR.R	S72	sp|Q07002|CDK18_HUMAN	Q07002	Q07002						1	0.99997	-1.37391				2	1	-0.200352	0.389538	-0.787131
R.AMLDQLMGTS#R.D	S18	sp|Q9Y383|LC7L2_HUMAN	Q9Y383	Q9Y383						4	0.99776	-0.479055				4	0.99773	-1.09466	0.624552	-0.786857
R.AS#SPPPQPQPPPPPAR.R	S1317	sp|Q9H7P9|PKHG2_HUMAN	Q9H7P9	Q9H7P9						1	0.5	-0.82432				2	0.5	-0.749383	1.51867	-0.786852
K.QASATTPGHES#PRETR.A	S108	sp|Q9UPA5|BSN_HUMAN	Q9UPA5	Q9UPA5	3	1	1	1	0.0897074				1	0.99991	-1.18959	3	1	-1.25901	0.667996	-0.786298
K.LHQLSGS#DQLEST#AHSR.I	S185:T191	sp|O60271|JIP4_HUMAN	O60271	O60271						1	0.25	-0.127163				1	0.25	-1.44518	0.352493	-0.786169
R.MREDYDS#VEQDGDEPGPQR.S	S56	sp|Q9Y5S9|RBM8A_HUMAN	Q9Y5S9	Q9Y5S9	3	1	2	0.99999	-0.119325							1	0.99999	-1.45242	0.348901	-0.785871
R.TLNAET#PKSS#PLPAK.G	T213:S217	sp|Q7L2J0|MEPCE_HUMAN	Q7L2J0	Q7L2J0	2;3	1	15	0.99999	-0.858853	9	1	-0.52697	12	0.99999	-0.893622	13	0.99999	-0.860518	2.55052	-0.784991
K.TSS#RVNSTTKPEDGGLK.K	S251	sp|Q9Y4B6|VPRBP_HUMAN	Q9Y4B6	Q9Y4B6						1	0.49855	-0.851961	1	0.33205	0.00620042	1	0.25	-1.50877	0.666649	-0.784843
R.SS#GLS#TPVPPSAGHLAHVR.E	S172:S175	sp|Q63ZY3|KANK2_HUMAN	Q63ZY3	Q63ZY3	3	1	1	0.25	-0.228085							2	0.25	-1.34057	0.405925	-0.784328
R.NDREYDS#GDT#DEIIAM*KK.N	S378:T381	sp|Q76FK4|NOL8_HUMAN	Q76FK4	Q76FK4	3	1	2	0.9968	0.0382021	2	0.99707	-2.35792	2	0.99648	-0.863554	2	0.99657	0.046209	0.584814	-0.784267
K.VADEGTSAS#PGGYR.A	S280	sp|Q8NFW9|MYRIP_HUMAN	Q8NFW9	Q8NFW9						2	0.99999	-1.50986	1	0.99999	0.0820792	1	0.99192	-0.924798	0.631357	-0.784192
K.LLRPLS#PVT#PPPPNSGSK.S	S852:T855	sp|Q9C0A6|SETD5_HUMAN	Q9C0A6	Q9C0A6	3	1	2	1	-2.2129	2	1	-0.141106	4	1	-0.167868	6	1	-0.613319	0.684117	-0.783799
R.SGTT#PKPVINST#PGRTPLR.D	T430:T438	sp|Q99459|CDC5L_HUMAN	Q99459	Q99459						2	0.16667	-0.428132	1	0.16666	-0.67277	1	0.16667	-1.24989	1.07279	-0.783599
K.EADLPMTAASHSSAFTPVTAAAS#PVSLPRT#PR.I	S895:T902	sp|Q9Y4B6|VPRBP_HUMAN	Q9Y4B6	Q9Y4B6						1	0.96392	-0.239784				1	0.49114	-1.32741	0.413156	-0.783598
K.SLGS#ASPGPGQPPLS#SPTRGGVK.K	S682:S693	sp|Q9C0B5|ZDHC5_HUMAN	Q9C0B5	Q9C0B5						1	0.24999	-0.521402				1	0.16667	-1.04411	0.687928	-0.782754
K.SRWDETPASQM*GGST#PVLTPGK.T	T350	sp|O75533|SF3B1_HUMAN	O75533	O75533	3	1	1	0.99999	-0.660023				1	0.99647	-0.925195	1	0.49832	-0.762215	2.01782	-0.782478
K.AQLSVQTS#PVPTPDPK.R	S1345	sp|O43426|SYNJ1_HUMAN	O43426	O43426						3	0.99696	-0.84097	1	0.99695	-0.835806	1	0.99729	-0.669296	2.2875	-0.782024
K.AGQS#VIGLQM*GTNK.C	S162	sp|Q15417|CNN3_HUMAN	Q15417	Q15417									2	1	-0.0107773	1	1	-1.54872	0.304895	-0.779748
K.MDNFS#PK.A	S81	sp|Q9NS56|TOPRS_HUMAN	Q9NS56	Q9NS56						1	1	-0.738761				1	1	-0.819916	1.47995	-0.779338
K.EPVANQDPVS#PSLVQGR.I	S232	sp|P08172|ACM2_HUMAN	P08172	P08172									2	0.99999	-0.317156	1	0.99998	-1.2415	0.467534	-0.779328
R.SHS#PVPAAAPAHSPS#PASPR.S	S1006:S1018	sp|Q2KJY2|KI26B_HUMAN	Q2KJY2	Q2KJY2	3	1	5	0.99999	-2.81666	7	0.99999	-0.461562	4	0.99997	-0.0587749	3	0.99999	0.221169	0.46453	-0.778957
K.KKPAPLPPSS#SPGPPSQDSR.Q	S390	sp|Q8N3F8|MILK1_HUMAN	Q8N3F8	Q8N3F8						4	0.5	-1.30683	1	0.49908		1	0.49905	-0.250241	0.420727	-0.778534
R.LSQVSDSVS#GQTVVDPK.G	S263	sp|O94906|PRP6_HUMAN	O94906	O94906	2	1	1	0.49912	-0.507626	2	0.5	-0.805554				1	0.49791	-1.02184	1.45872	-0.778341
K.TSFSLS#RPSS#PRVEDLK.G	S910:S914	sp|Q8N1G1|REXO1_HUMAN	Q8N1G1	Q8N1G1	3	1	1	0.49543	-0.511405	1	0.49601	-0.582123				1	0.49685	-1.24011	1.10449	-0.77788
R.VSRPYKIS#ESSK.V	S17	sp|Q8N4N3|KLH36_HUMAN	Q8N4N3	Q8N4N3									1	0.99705	0.0746341	1	0.49879	-1.62991	0.276437	-0.777637
K.S#VSDPVEDK.K	S2973	sp|Q8NFC6|BD1L1_HUMAN	Q8NFC6	Q8NFC6						1	0.99588	-1.52545				2	0.99999	-0.0294321	0.311831	-0.777442
R.S#ISLYYTGEK.G	S458	sp|P19338|NUCL_HUMAN	P19338	P19338	2	1	1	0.99999	-0.320492	3	0.997	-2.06244	2	0.99677	-0.263466	2	0.997	-0.461324	0.772392	-0.77693
R.GHGDICSLLLQHS#PALK.A	S153	sp|Q53RE8|ANR39_HUMAN	Q53RE8	Q53RE8						2	1	-0.379815				1	1	-1.1738	0.521761	-0.776806
R.RPLPALPVPEAPSPS#PVPS#PAPGRK.G	S319:S323	sp|O43281|EFS_HUMAN	O43281	O43281						4	0.99996	-0.109071				6	1	-1.44445	0.344843	-0.776761
K.VTENGGSPQGIKS#PSKPPGPNR.I	S42	sp|Q92766|RREB1_HUMAN	Q92766	Q92766									4	0.99997	0.483558	1	0.99589	-2.03696	0.188169	-0.776702
R.M*ESHS#EDEDLAGAVGGLGWNSR.S	S53	sp|Q96MH2|HEXI2_HUMAN	Q96MH2	Q96MH2						1	0.5	-0.594909				1	0.5	-0.957602	0.835335	-0.776255
K.ISHLS#GSGSGDER.V	S208	sp|Q96T37|RBM15_HUMAN	Q96T37	Q96T37						2	0.99999	-1.75492				2	0.99995	0.202527	0.241735	-0.776199
K.QPLPPLHPAVSDPRS#PPSQK.S	S1789	sp|O14647|CHD2_HUMAN	O14647	O14647						1	0.99226	0.0635095				1	0.49836	-1.61467	0.279818	-0.775581
K.TEDSS#VPETPDNERK.A	S67	sp|Q9H4L7|SMRCD_HUMAN	Q9H4L7	Q9H4L7	3	1	2	0.5	-0.396385	1	0.5	0.211225				1	0.99697	-2.14157	0.413313	-0.775577
K.LM*DRFDFGEDS#EHSEEPKK.E	S273	sp|Q9UPN6|SCAF8_HUMAN	Q9UPN6	Q9UPN6	4	1	1	1	-0.753036							1	1	-0.795045	1.76267	-0.77404
K.IEDVGSDEEDDS#GK.D	S183;S183	sp|Q58FF8|H90B2_HUMAN;sp|P08238|HS90B_HUMAN	Q58FF8	Q58FF8						2	1	-1.01998				2	1	-0.526289	0.706092	-0.773136
K.NRS#S#GKT#PETLVPTAPK.L	S1399:S1400:T1403	sp|Q14676|MDC1_HUMAN	Q14676	Q14676						1	1	-0.596164				1	1	-0.947836	0.845976	-0.772
R.DVYLS#PRDDGYSTKDS#YSSR.D	S208:S219;S208:S219	sp|P38159|RBMX_HUMAN;sp|Q96E39|RMXL1_HUMAN	P38159	P38159	3	2	2	0.94658	-0.711014	2	0.98688	-0.434664	1	0.99027	-0.834112	1	0.9932	-1.10786	1.93267	-0.771913
K.LDSSDS#DSASGQGQVK.A	S292	sp|Q16533|SNPC1_HUMAN	Q16533	Q16533						2	0.99998	-0.899804				1	0.99999	-0.643885	0.980509	-0.771844
R.AASAPAKGT#PGKGAT#PAPPGK.A	T310:T316	sp|Q13428|TCOF_HUMAN	Q13428	Q13428						1	0.99996	-0.434361				3	1	-1.10817	0.581393	-0.771265
K.QLEM*ENS#PLLSPR.S	S517	sp|Q9HCM4|E41L5_HUMAN	Q9HCM4	Q9HCM4	2	1	2	1	-0.198175	2	1	-0.229948	4	1	-0.0331774	5	1	-2.61658	0.521456	-0.769471
K.DGAPRRS#LNLEDYKK.R	S697	sp|Q92541|RTF1_HUMAN	Q92541	Q92541	4	1	1	1	-0.149797				1	1	0.596472	2	1	-2.75306	0.277401	-0.768795
R.DEALQNISADDLPDSAS#QAAHPQDSAFSYR.D	S1105	sp|Q14C86|GAPD1_HUMAN	Q14C86	Q14C86						1	0.33331	-0.266696	2	0.49998	0.30975	1	0.49178	-2.34939	0.354954	-0.768779
K.DYDVY#SDNDICSQESEDNFAK.E	Y76	sp|Q8N5P1|ZC3H8_HUMAN	Q8N5P1	Q8N5P1						3	0.5	0.0466425				1	0.33333	-1.58346	0.285045	-0.768411
R.ALS#VEDVGAPSLAR.T	S1107	sp|Q5VZ46|K1614_HUMAN	Q5VZ46	Q5VZ46									2	1	-0.0715936	3	1	-1.46514	0.328905	-0.768365
K.RNTSS#DNS#DVEVMPAQSPR.E	S550:S553	sp|Q9HCK8|CHD8_HUMAN	Q9HCK8	Q9HCK8						1	0.4981	-0.542646				2	0.99643	-0.992161	0.741408	-0.767404
R.SS#PGAGPSDHHSASR.D	S740	sp|Q9Y2K7|KDM2A_HUMAN	Q9Y2K7	Q9Y2K7	3	1	4	0.5	0.21393							16	0.5	-1.7482	0.238434	-0.767136
K.KGT#CSDQEYDQYSLEDEEEFDHLPPPQPR.L	T312	sp|Q8ND83|SLAI1_HUMAN	Q8ND83	Q8ND83									2	0.49997	-0.768007	1	0.5	-0.765898	3.05782	-0.766952
R.SIS#PWLAR.R	S168	sp|Q86UZ6|ZBT46_HUMAN	Q86UZ6	Q86UZ6									1	0.99787	0.350839	1	0.99754	-1.88294	0.209523	-0.766053
K.ALRPPTS#PGVFGALQNFK.E	S655	sp|O75151|PHF2_HUMAN	O75151	O75151	2;3	1	5	0.99672	-3.05164	2	0.5	0.484174	8	0.99635	-0.343067	4	0.5	-0.150489	0.397794	-0.765255
R.HVLQTAVADS#PR.D	S441	sp|Q7Z2Z1|TICRR_HUMAN	Q7Z2Z1	Q7Z2Z1	3	1	2	1	0.680079	3	1	-0.333333	2	1	-2.99134	3	1	-0.413148	0.397003	-0.764435
K.CSPGS#PTDPNATLSK.D	S46	sp|Q9P0K8|FOXJ2_HUMAN	Q9P0K8	Q9P0K8						1	0.99997	-0.140257				1	0.99995	-1.38771	0.360639	-0.763984
K.EGSITQGT#PLK.Y	T1463	sp|Q9Y618|NCOR2_HUMAN	Q9Y618	Q9Y618						2	0.99998	-0.254127				1	0.99999	-1.27369	0.426399	-0.763911
R.RM*S#VDYNGEQK.Q	S569	sp|Q15111|PLCL1_HUMAN	Q15111	Q15111	2	1	3	1	-0.196393				2	1	-1.33093				0.39069	-0.763663
K.HLEHAPS#PSDVSNAPEVK.A	S445	sp|Q9Y4C1|KDM3A_HUMAN	Q9Y4C1	Q9Y4C1									3	1	0.0452052	3	1	-1.57218	0.285419	-0.763486
K.IKIEPDS#EKDEVK.G	S1093	sp|Q12830|BPTF_HUMAN	Q12830	Q12830						1	1	0.282422	1	1	-2.73587	2	1	0.163894	0.283796	-0.763184
K.VSSPLSPLS#PGIKS#PTIPR.A	S563:S568	sp|Q9P2B4|CT2NL_HUMAN	Q9P2B4	Q9P2B4						2	0.99996	-0.440513				3	0.99553	-1.08544	0.594201	-0.762978
K.ELPDSSS#PVPANNIR.V	S716	sp|Q9BWT3|PAPOG_HUMAN	Q9BWT3	Q9BWT3						1	0.49862	-0.650128	2	1	-0.912955	1	0.99999	-0.724987	1.9853	-0.76269
R.ERS#DS#GGSS#SEPFDR.H	S759:S761:S765	sp|P48634|PRC2A_HUMAN	P48634	P48634						1	0.2485	-1.19216				1	0.24837	-0.331544	0.485031	-0.761852
R.APS#LQSLHPVS#PSHQR.R	S1047:S1055	sp|Q5VZ46|K1614_HUMAN	Q5VZ46	Q5VZ46									5	0.99998	0.12207	2	0.99999	-1.64499	0.261889	-0.761459
R.LRPLPS#PSPSAAAGGTESR.S	S55	sp|Q9Y3Q4|HCN4_HUMAN	Q9Y3Q4	Q9Y3Q4									1	0.99999	0.412547	1	0.99663	-1.93479	0.198088	-0.76112
R.RSSQPSPTAVPASDS#PPTK.Q	S125	sp|Q3KQU3|MA7D1_HUMAN	Q3KQU3	Q3KQU3	3	1	2	0.99344	-0.886807	2	0.99639	-0.632945							0.977286	-0.759876
K.S#EANDAVNSSTK.E	S117	sp|O15234|CASC3_HUMAN	O15234	O15234						2	1	-0.477273				1	1	-1.04082	0.645339	-0.759046
K.RSST#LSQLPGDK.S	T595	sp|O60271|JIP4_HUMAN	O60271	O60271						1	0.49939	-0.877268				1	0.49918	-0.640725	1.00696	-0.758997
K.EELTPGAPQHQLPPVPGSPEPY#PGQQAPGPEPSQPLLELTPR.A	Y164	sp|Q9H6F5|CCD86_HUMAN	Q9H6F5	Q9H6F5	4	1	1	0.5	0.230858	1	0.49488	-1.24443				1	0.49774	-1.26134	0.576824	-0.758303
R.ELPPAAAIGATSLVAAPHS#SSSSPSK.D	S946	sp|Q14C86|GAPD1_HUMAN	Q14C86	Q14C86	3	1	2	0.98055	-2.56447	5	0.97747	-0.238308	1	0.19978	0.0512339	3	0.98053	-0.280325	0.522709	-0.757968
R.LVS#PEQPPK.A	S499	sp|O43491|E41L2_HUMAN	O43491	O43491									2	1	-0.354501	3	1	-1.16134	0.506695	-0.757922
R.VDLHTSGEHSELVQEENLS#PGT#QTPSNDK.A	S651:T654	sp|Q9Y2X9|ZN281_HUMAN	Q9Y2X9	Q9Y2X9						3	0.49996	-0.568308				1	0.49687	-0.947499	0.806729	-0.757903
R.DEALQNISADDLPDS#ASQAAHPQDSAFSYR.D	S1103	sp|Q14C86|GAPD1_HUMAN	Q14C86	Q14C86	3	1	1	0.5	0.156987	1	0.49224	-1.67187							0.25212	-0.757441
K.SGKQGS#PDQVS#PVSEMTSTSLYQDK.Q	S1438:S1443	sp|P46821|MAP1B_HUMAN	P46821	P46821						2	0.99995	-1.78895				3	1	0.274214	0.22415	-0.757369
R.ISSLPVS#RPIS#PSPSAILER.R	S357:S361	sp|Q5T5P2|SKT_HUMAN	Q5T5P2	Q5T5P2						2	0.99999	-0.38972				1	0.99454	-1.12404	0.541314	-0.75688
K.GGLNT#PLHESDFSGVT#PQR.Q	T385:T396	sp|Q99459|CDC5L_HUMAN	Q99459	Q99459	3	1	5	1	-1.22961	2	1	-0.795722	4	1	-1.15584	2	1	0.153846	1.01043	-0.75683
K.GFDNPEENSS#EFPVTFK.E	S2089	sp|Q8IWI9|MGAP_HUMAN	Q8IWI9	Q8IWI9						1	0.5	-0.29474				2	0.5	-1.21701	0.457506	-0.755874
R.SSS#AGPEGPQLDVPR.E	S459	sp|O75081|MTG16_HUMAN	O75081	O75081									1	0.99508	-0.184091	3	0.99554	-1.32649	0.384881	-0.75529
R.GPGGS#PGGLQK.R	S26	sp|Q96A00|PP14A_HUMAN	Q96A00	Q96A00	2	1	5	1	-0.0134344	4	1	-0.7083	5	1	-0.119231	3	1	-2.17796	0.643602	-0.754732
R.SVGKVEPSSQS#PGRS#PR.L	S17:S21	sp|Q8IUD2|RB6I2_HUMAN	Q8IUD2	Q8IUD2						1	0.33332	-0.271133				1	0.99997	-1.23814	0.440384	-0.754637
K.TPSS#PCPASK.V	S481	sp|Q9NQS7|INCE_HUMAN	Q9NQS7	Q9NQS7	2	1	1	0.5	-2.56053	3	1	0.119058				4	1	0.177632	0.308637	-0.754613
K.YSPTS#PTYSPT#TPK.Y	S1878:T1884	sp|P24928|RPB1_HUMAN	P24928	P24928						1	0.49999	-0.339712	2	0.49927	-0.871803	1	0.49844	-1.05109	1.1445	-0.754203
K.RTYS#LTTPAR.Q	S577	sp|Q9Y4H2|IRS2_HUMAN	Q9Y4H2	Q9Y4H2	2;3	1	4	0.99765	0.317535	3	0.99763	-0.817197	2	0.99705	-0.110116	2	0.99739	-2.40461	0.52767	-0.753596
R.ALS#SGGSITS#PPLSPALPK.Y	S19:S26	sp|Q6Y7W6|PERQ2_HUMAN	Q6Y7W6	Q6Y7W6									4	0.49999	0.0718772	2	0.4906	-1.57738	0.276553	-0.752753
K.SQSLCEPAPLSGASASPS#PAPPACSQPAPDHPSSAASK.Q	S111	sp|P09017|HXC4_HUMAN	P09017	P09017	4	1	2	0.99993	-0.0595321	2	0.96782	-0.676317				1	0.99992	-1.5189	0.662433	-0.751581
K.YFPSSLS#PVTPSESLPRPR.R	S224	sp|Q9P0U4|CXXC1_HUMAN	Q9P0U4	Q9P0U4									1	0.33333	-0.514602	1	0.33333	-0.986858	0.712199	-0.75073
R.S#PQNVMAQQK.V	S1310	sp|Q6ZVL6|K154L_HUMAN	Q6ZVL6	Q6ZVL6						2	1	-1.63512				2	1	0.134108	0.257984	-0.750505
K.IKQEVES#PTDK.S	S532	sp|P10242|MYB_HUMAN	P10242	P10242						1	0.9968	-0.296054				2	1	-1.2048	0.460167	-0.750427
K.RPLTPSLS#Q.-	S1475	sp|A6NC98|CC88B_HUMAN	A6NC98	A6NC98									2	1	0.464073	1	1	-1.96269	0.188551	-0.749311
K.LSS#EDEEEDEAEDDQS#EASGKK.S	S143:S156	sp|Q8NEJ9|NGDN_HUMAN	Q8NEJ9	Q8NEJ9						2	0.99997	-0.918071				1	0.99993	-0.579116	0.848514	-0.748594
K.S#PGALETPSAAGSQGNTASQGK.E	S393	sp|Q9Y2D5|AKAP2_HUMAN	Q9Y2D5	Q9Y2D5						1	0.99996	-1.90396	7	1	0.0234972	4	1	-0.365115	0.479787	-0.748527
K.S#PCPSPGIR.R	S578	sp|O15068|MCF2L_HUMAN	O15068	O15068						4	1	-0.674806				3	1	-0.821894	1.20507	-0.74835
R.LSQVSDSVSGQT#VVDPK.G	T266	sp|O94906|PRP6_HUMAN	O94906	O94906	2	1	2	1	-0.674647	2	0.9968	-0.49001	2	1	-0.805738	1	0.99669	-1.02184	2.16576	-0.748059
R.SKS#PASVNGTPSSQLSTPK.S	S317	sp|Q8N568|DCLK2_HUMAN	Q8N568	Q8N568	3	1	2	0.99719	-0.463383	1	0.49909	-0.480676				1	0.99643	-1.29928	0.945536	-0.747781
R.ALPPVPS#QDDIPLSRPK.K	S25	sp|Q96Q45|TM237_HUMAN	Q96Q45	Q96Q45	3	1	4	1	-0.814403	2	1	-0.123069	1	1	-0.90425	3	1	-1.14816	1.37246	-0.747471
K.EQHNVSPRDS#AEGNDSYPSGIHLELQR.E	S16	sp|P50443|S26A2_HUMAN	P50443	P50443						1	0.49995	0.972959				1	0.25	-2.46624	0.131226	-0.746641
K.RGEAASGS#GAELQEQAGCEAPEAAAPR.E	S83	sp|Q9UBU6|FA8A1_HUMAN	Q9UBU6	Q9UBU6									2	0.5	-0.511833	1	0.5	-0.98062	0.712751	-0.746226
R.VGMVETNS#QDRPVDDVK.I	S149	sp|Q9Y3C6|PPIL1_HUMAN	Q9Y3C6	Q9Y3C6						1	0.5	-0.626973				1	0.99698	-0.865311	0.996431	-0.746142
R.EQDNSESPNGRTS#PLVSQNNEQGSTLR.D	S2053	sp|Q15652|JHD2C_HUMAN	Q15652	Q15652						1	0.49566	-0.337773	1	0.49999	0.175126	1	0.2493	-2.07554	0.411604	-0.746062
R.VTTEEFEAPM*PSAVSGDDS#QLTASR.S	S2128	sp|Q8NFC6|BD1L1_HUMAN	Q8NFC6	Q8NFC6	3	1	2	0.99997	-0.448513							1	0.99528	-1.04186	0.617613	-0.745186
K.DFLTSENS#LPR.I	S445	sp|P51587|BRCA2_HUMAN	P51587	P51587						3	0.99743	-0.589148				1	0.99999	-0.900124	0.882563	-0.744636
R.LALSQNQQS#SGAAGPTGK.N	S115	sp|O95232|LC7L3_HUMAN	O95232	O95232	2	1	1	0.99273	-1.7165	2	0.99736	0.432171				1	0.99655	-0.949388	0.446186	-0.744572
K.VELKS#EANDAVNSSTK.E	S117	sp|O15234|CASC3_HUMAN	O15234	O15234	2;3	1	3	1	-0.87208	2	1	-0.617051							0.966656	-0.744566
R.SESS#AGICVPLSTSSQVPEVTTVQNK.K	S895	sp|Q99570|PI3R4_HUMAN	Q99570	Q99570						1	0.32929	-1.01754				1	0.33333	-0.471326	0.650048	-0.744431
R.SFSDVLPES#PK.S	S432	sp|Q5VVW2|GARL3_HUMAN	Q5VVW2	Q5VVW2									1	1	0.0978231	2	1	-1.58653	0.268247	-0.744353
R.ERERDHS#PT#PSVFNSDEERYR.Y	S492:T494	sp|Q6UN15|FIP1_HUMAN	Q6UN15	Q6UN15	4	1	1	0.98833	-0.441425	1	0.98806	-0.481843	1	0.98866	-0.900842	1	0.98941	-1.1524	1.64817	-0.744127
K.SS#PATSLFVELDEEEVK.A	S371	sp|Q9BXK5|B2L13_HUMAN	Q9BXK5	Q9BXK5									1	0.5	-1.77345	2	0.49871	0.286133	0.220522	-0.743657
K.EITALAPS#TM*K.I	S325;S325;S325;S325;S325;S325	sp|P62736|ACTA_HUMAN;sp|P60709|ACTB_HUMAN;sp|P68032|ACTC_HUMAN;sp|P63261|ACTG_HUMAN;sp|P63267|ACTH_HUMAN;sp|P68133|ACTS_HUMAN	P62736	P62736									2	0.99691	-0.38643	2	0.99703	-1.10075	0.545057	-0.743588
R.DDGYSTKDS#YSSR.D	S219;S219	sp|P38159|RBMX_HUMAN;sp|Q96E39|RMXL1_HUMAN	P38159	P38159	2;3	2	2	0.9979	-0.763159	5	0.99802	-0.367211	2	0.99788	-0.863485	5	0.99819	-0.97951	1.947	-0.743341
K.RRWDQTADQT#PGAT#PK.K	T207:T211	sp|O75533|SF3B1_HUMAN	O75533	O75533						1	1	-0.552757	3	1	-0.726439	1	1	-0.949655	1.63674	-0.74295
R.QAST#VEYLPGM*LHSNCPK.G	T743	sp|Q8ND04|SMG8_HUMAN	Q8ND04	Q8ND04									1	0.5	0.0703659	1	0.49999	-1.55581	0.27673	-0.74272
K.DPDSNPYSLLDTS#EPEPPVDSEPGEPPPASAR.R	S525	sp|P51116|FXR2_HUMAN	P51116	P51116	3	1	1	0.99448	-0.373397	2	0.49997	-1.55719	4	0.99524	-0.338615	1	0.99509	-0.700011	1.10154	-0.742303
R.SISGPSVGVMEMRS#PLLAGGS#PPQPVVPAHK.D	S66:S73	sp|Q8NFH5|NUP53_HUMAN	Q8NFH5	Q8NFH5						1	0.99986	-0.510854				2	0.4964	-0.973698	0.715792	-0.742276
R.SFS#PSSQCPEFLDLEK.S	S1104	sp|Q9NS40|KCNH7_HUMAN	Q9NS40	Q9NS40									2	0.99712	-0.321985	1	0.9975	-1.16198	0.484246	-0.74198
R.LHNGNAS#PPRVPS#PPPAPEPPWHCGDR.G	S353:S359	sp|O15037|KHNYN_HUMAN	O15037	O15037						2	1	-0.850379	6	1	-0.033454	3	1	-1.3411	0.718396	-0.741645
K.YSPTS#PKYS#PTSPTYSPTTPK.Y	S1871:S1875	sp|P24928|RPB1_HUMAN	P24928	P24928						1	0.98776	-0.56213	2	0.25	-0.919867				0.821633	-0.740999
K.AALLAQY#ADVTDEEDEADEK.D	Y135	sp|Q96MW1|CCD43_HUMAN	Q96MW1	Q96MW1						3	0.5	-0.69527				1	0.5	-0.786524	1.4072	-0.740897
R.KLS#HDAESEREDPAPAK.K	S175	sp|Q92766|RREB1_HUMAN	Q92766	Q92766									2	1	-0.260275	3	1	-1.22127	0.436134	-0.740775
R.SAS#SSWLEGTSTQAK.E	S452	sp|Q9BZL4|PP12C_HUMAN	Q9BZL4	Q9BZL4						1	0.25	-1.00816	1	0.99192	-0.957152	1	0.99335	-0.256475	1.03351	-0.740596
R.YYGGGS#EGGR.A	S52	sp|P14866|HNRPL_HUMAN	P14866	P14866						1	1	-0.549237				1	1	-0.931613	0.793525	-0.740425
K.DLGSTEDGDGTDDFLT#DKEDEK.A	T195	sp|Q15527|SURF2_HUMAN	Q15527	Q15527						1	0.99467		2	0.99654	-1.45113	5	1	-0.0279627	0.311817	-0.739547
K.AREAAAGIQWSEEET#EDEEEEK.E	T185	sp|P46087|NOP2_HUMAN	P46087	P46087						3	0.99998	-0.621534	3	1	-0.0698086	3	1	-1.52697	0.650068	-0.739439
R.LLS#VKGS#PKVDEK.V	S1283:S1287	sp|Q96T58|MINT_HUMAN	Q96T58	Q96T58						2	1	-0.660527				1	1	-0.817843	1.17076	-0.739185
K.ST#DFVFIPPEGK.D	T1047	sp|Q5UIP0|RIF1_HUMAN	Q5UIP0	Q5UIP0	2	1	4	0.5	-0.723378	3	0.5	-0.612194	8	0.5	-0.34477	4	0.5	-1.27001	1.49281	-0.737589
K.HVNLSAS#LDQNNSHFK.V	S2631	sp|Q8TCU4|ALMS1_HUMAN	Q8TCU4	Q8TCU4	3	1	2	0.99999	-0.0958584	3	0.99998	-2.11831				2	0.99656	0.00148285	0.400615	-0.73756
K.KLDPAQS#ASRENLLEEQGSIALR.Q	S1029	sp|Q13813|SPTN1_HUMAN	Q13813	Q13813	3	1	1	0.5	0.0672049	1	0.5	0.183249	1	0.5	-3.77832	1	0.5	0.579038	0.282385	-0.737207
R.ATSEVPGSQAS#PNPVPGDGLHR.A	S428	sp|Q96GM8|TOE1_HUMAN	Q96GM8	Q96GM8	3	1	1	0.5	0.825061	2	0.99544	-2.06104	1	0.5	1.52719	2	0.5	-3.23959	0.248862	-0.737096
K.HS#PS#PPPPTPTESRK.K	S328:S330	sp|Q92922|SMRC1_HUMAN	Q92922	Q92922	3	1	1	1	-0.231171	3	1		1	1	-0.583337	2	1	-1.3957	0.779595	-0.736736
K.AGPSAQEPGSQT#PLK.S	T1264	sp|O60271|JIP4_HUMAN	O60271	O60271						2	0.5	-1.42337	1	0.5	-0.189093	2	0.99712	-0.59611	0.745143	-0.736192
K.VLGS#QEALHPVHYEEK.N	S383	sp|P21397|AOFA_HUMAN	P21397	P21397	3	1	1	1	-1.40092	2	1	-0.0713874							0.330137	-0.736153
K.SNSQS#DSHDEEVSPTPPNPVVK.A	S75	sp|P31321|KAP1_HUMAN	P31321	P31321	3	1	2	0.99338	-0.152076	1	0.25	-1.92663				1	0.25	-0.129276	0.466152	-0.735994
K.KVAIIRT#PPKS#PAT#PK.Q	T1649:S1653:T1656	sp|P11137|MAP2_HUMAN	P11137	P11137						2	1	-0.476573	2	1	-0.731715	2	1	-0.998281	1.40377	-0.735523
R.IVQISGNS#MPR.G	S1014	sp|Q9NWH9|SLTM_HUMAN	Q9NWH9	Q9NWH9						3	1	-0.55952				2	1	-0.910604	0.826122	-0.735062
R.WRS#LQQLAEER.S	S1217	sp|Q13813|SPTN1_HUMAN	Q13813	Q13813	2;3	1	4	1	0.24611				7	1	0.0884366	2	1	-2.53958	0.299865	-0.735012
K.VLPPPAGYVPIRT#PARK.L	T426	sp|O75533|SF3B1_HUMAN	O75533	O75533	3;4	1	8	1	-0.466518				1	1	-1.00184				0.652551	-0.73418
R.LS#PVPVPR.A	S135	sp|Q9UKM9|RALY_HUMAN	Q9UKM9	Q9UKM9	2	1	3	1	-0.85505	3	1	-0.501626	2	1	-0.694063	2	1	-0.884212	2.44255	-0.733737
R.NSASATTPLS#GNSS#R.R	S320:S324	sp|Q9Y608|LRRF2_HUMAN	Q9Y608	Q9Y608						1	0.49909	-0.710099				1	0.49906	-0.757325	1.68865	-0.733712
K.AIT#PPQQPYKK.R	T692	sp|Q9NYV4|CDK12_HUMAN	Q9NYV4	Q9NYV4						2	1	-0.727879				1	1	-0.738511	2.33577	-0.733195
R.TLSEPAGPSEPPGPPAPAGPASDT#EEEEPGPEGTPPSR.G	T929	sp|Q8WXE0|CSKI2_HUMAN	Q8WXE0	Q8WXE0						1	0.49469	-1.01391				1	0.48931	-0.450582	0.631204	-0.732247
K.TPQPPPPS#PPM*K.L	S277	sp|Q9BWN1|PRR14_HUMAN	Q9BWN1	Q9BWN1						2	1	-0.287792				1	1	-1.17536	0.459509	-0.731579
K.ESELQM*TSAAS#PHPGLLLDLK.T	S661	sp|Q9H2Y7|ZN106_HUMAN	Q9H2Y7	Q9H2Y7	3	1	4	1	0.00938415	2	0.99996	-2.74676	1	0.99529	0.543163				0.261572	-0.731405
K.NCASPSS#AGQLILPECM*K.L	S891	sp|P53992|SC24C_HUMAN	P53992	P53992	3	1	1	0.33333	-0.400647	2	0.4988	0.0836637				1	0.33333	-1.8751	0.467787	-0.730693
R.S#IDTQTPSVQER.S	S345	sp|Q86VQ1|GLCI1_HUMAN	Q86VQ1	Q86VQ1	2	1	4	1	0.114466	3	1	-1.74495	2	1	0.0955094	3	1	-1.38296	0.635628	-0.729483
K.EQNSALPTS#SQDEELM*EVVEK.S	S1232	sp|Q9UQ35|SRRM2_HUMAN	Q9UQ35	Q9UQ35	3	1	1	0.33333	-1.82616	3	0.33333	-0.405727	2	0.49904	-0.270086	4	0.33333	-0.415863	0.850584	-0.729459
R.LKS#VEDEM*DS#PGEEPFYTGQGR.S	S280:S287	sp|Q12857|NFIA_HUMAN	Q12857	Q12857									4	1	-0.293896	1	1	-1.16399	0.465275	-0.728942
R.SSTDS#LPGPISR.Q	S381	sp|Q9HCD5|NCOA5_HUMAN	Q9HCD5	Q9HCD5	2	1	1	1	-0.549079	1	1	-0.610487	2	1	-0.855276	1	1	-0.900919	2.44036	-0.72894
K.SPSS#PQQQQQVLNILK.S	S2079	sp|Q92793|CBP_HUMAN	Q92793	Q92793									2	0.99804	-0.0390406	1	0.33333	-1.41765	0.316527	-0.728346
R.GPPASS#PAPAPKFS#PVT#PK.F	S259:S267:T270	sp|Q15942|ZYX_HUMAN	Q15942	Q15942						2	0.5	-0.320738				2	0.5	-1.13584	0.488393	-0.72829
R.IVEDDAS#ISS#CNK.L	S156:S159	sp|Q7Z5K2|WAPL_HUMAN	Q7Z5K2	Q7Z5K2						1	0.99671	-0.421228				1	0.99398	-1.03518	0.595206	-0.728202
R.TKSPT#DDEVTPSAVVR.R	T779	sp|Q9Y2H5|PKHA6_HUMAN	Q9Y2H5	Q9Y2H5						1	0.49929	-0.361148	1	0.49948	-1.09461				0.527071	-0.727881
K.LDRLNTVAS#PK.D	S1062	sp|Q96T58|MINT_HUMAN	Q96T58	Q96T58	3	1	2	1	-0.672715	2	1	-0.631385	2	1	-1.17964	3	1	-0.42709	1.70144	-0.727707
R.EPVAES#PK.K	S314	sp|Q96PV6|LENG8_HUMAN	Q96PV6	Q96PV6						1	1	-1.09143				2	1	-0.363322	0.529554	-0.727378
K.DRCPLSSS#SLEIPDDFGGR.S	S582	sp|Q96N46|TTC14_HUMAN	Q96N46	Q96N46						1	0.499	0.107033				1	0.49908	-1.56174	0.264751	-0.727352
R.REPGGWGAGASAPVEDDSDAET#YGEENDEQGNYSK.R	T98	sp|Q9NQS1|AVEN_HUMAN	Q9NQS1	Q9NQS1									1	0.49999	-1.68494	1	0.49819	0.233751	0.230801	-0.725594
R.DTQQVTTLQLPPS#RVSPFK.D	S218	sp|Q96IT1|ZN496_HUMAN	Q96IT1	Q96IT1	3	1	1	0.5		4	0.5	-1.5454				2	0.5	0.0946582	0.268455	-0.725372
R.TPSLPT#PPTREPK.K	T534	sp|P10636|TAU_HUMAN	P10636	P10636	3	1	2	1	-0.564683	2	0.99998	-0.75277	1	0.99238	-0.856982				1.86517	-0.724811
R.AVHGVEETSS#EVKPPNE.-	S181	sp|Q7Z6I8|CE024_HUMAN	Q7Z6I8	Q7Z6I8	3	1	1	0.49905	-0.803401							1	0.49908	-0.646175	1.16253	-0.724788
K.GEILLEEEKST#DFVFIPPEGK.D	T1047	sp|Q5UIP0|RIF1_HUMAN	Q5UIP0	Q5UIP0						1	0.5	-0.0484249				1	0.5	-1.40082	0.320571	-0.724625
K.SEAAAPHTDAGGGLSS#DEEEGTSSQAEAAR.I	S884	sp|Q01831|XPC_HUMAN	Q01831	Q01831									1	0.5	-1.73031	3	0.5	0.281696	0.219869	-0.724307
R.AMLDQLM*GTS#RDGDTTR.Q	S18	sp|Q9Y383|LC7L2_HUMAN	Q9Y383	Q9Y383						7	0.99704	-0.232931				4	0.99587	-1.21488	0.420899	-0.723906
R.ASPLSSDS#PVK.T	S441	sp|Q9Y426|CU025_HUMAN	Q9Y426	Q9Y426	2	1	2	0.99999	-0.488657	2	0.99999	-0.733598	2	0.99739	-0.414681	2	0.99999	-1.25814	1.49332	-0.72377
R.SPS#PLPGHPPAPARS#PR.L	S1203:S1215	sp|O60307|MAST3_HUMAN	O60307	O60307						1	0.99657	-0.243921				2	0.99624	-1.20294	0.428711	-0.723431
R.NPQNSS#QSADGLR.C	S59	sp|Q01081|U2AF1_HUMAN	Q01081	Q01081						2	0.99741	-0.855108	2	0.4984	-0.591617	1	0.99723		0.940475	-0.723363
K.AEEQQLPPPLS#PPSPSTPNHR.R	S289	sp|Q6WCQ1|MPRIP_HUMAN	Q6WCQ1	Q6WCQ1									2	0.99991	-0.577767	3	1	-0.86883	0.89824	-0.723298
R.SLS#NS#NPDISGTPTSPDDEVR.S	S898:S900	sp|Q96N67|DOCK7_HUMAN	Q96N67	Q96N67						1	0.32995	0.243266				1	0.33332	-1.68969	0.228391	-0.723214
R.DSY#SSSRSDLYSSGR.D	Y327	sp|P38159|RBMX_HUMAN	P38159	P38159									1	0.19983	-0.716476	1	0.49843	-0.728384	2.28011	-0.72243
K.EDSNS#LTLNHEAEK.E	S316	sp|Q7Z6M1|RABEK_HUMAN	Q7Z6M1	Q7Z6M1									2	0.5	-1.46738	1	0.5	0.0231251	0.292403	-0.722126
R.NTVSQS#ISGDPEIDKK.I	S526	sp|Q9BY44|EIF2A_HUMAN	Q9BY44	Q9BY44	3	1	1	0.49887	-1.92039	2	0.49887	0.342494	1	0.5	-0.587184				0.41297	-0.721693
K.KLSS#WDQAETPGHT#PSLR.W	S217:T227	sp|O75533|SF3B1_HUMAN	O75533	O75533	3	1	1	0.33131	-0.81306	1	0.49497	-0.630254							1.0958	-0.721657
R.NDAPT#PGTSTT#PGLR.S	T328:T334	sp|Q04726|TLE3_HUMAN	Q04726	Q04726	2	1	2	0.33296	-0.613951	1	0.25	-0.741887	2	0.33305	-0.514332	3	0.33302	-1.01631	2.15705	-0.721619
R.GDEDSSATPHQHGFTPSTPGTPGPGGDGS#PGSGIECPK.C	S608	sp|Q86UP3|ZFHX4_HUMAN	Q86UP3	Q86UP3	4	1	1	1	-0.0828007	1	0.86026	-0.658149				1	0.99985	-1.42217	0.690024	-0.721039
R.SDES#DQQESLHK.L	S103	sp|P49770|EI2BB_HUMAN	P49770	P49770	2	1	1	0.9965	-2.30809	3	0.99999	-0.0258379				4	1	0.177102	0.335262	-0.718944
R.SS#PAPPDLPTPGSAAGVQQEEPETIPER.T	S14	sp|Q8TBC5|ZSC18_HUMAN	Q8TBC5	Q8TBC5									2	0.5	-0.566419	2	0.49998	-0.87081	0.876585	-0.718615
K.TPS#PKEEDEEPESPPEKK.T	S204	sp|Q9H1E3|NUCKS_HUMAN	Q9H1E3	Q9H1E3	3	1	2	0.99694	0.452218	1	0.99531	-0.666376	2	0.9972	0.0170574	2	0.99634	-2.67692	0.425289	-0.718506
R.TLS#DESLCSGR.R	S1544	sp|O60292|SI1L3_HUMAN	O60292	O60292	2	1	2	0.99733	-0.539982				1	0.99999	-0.896725				0.809829	-0.718354
K.LITPPPPPPS#PER.V	S40	sp|Q96HE9|PRR11_HUMAN	Q96HE9	Q96HE9	2;3	1	6	1	-1.78477	7	1	-0.345964	5	1	-0.093812	8	1	-0.64608	0.823375	-0.717656
R.NS#PGLGSLVSPHGPHMPPAASIPPPPGLGGVK.A	S511	sp|Q8ND24|RN214_HUMAN	Q8ND24	Q8ND24						3	1	-0.69495				2	0.99981	-0.739151	1.70741	-0.71705
R.ARGS#PHFQHAEVR.I	S236	sp|Q9Y2J4|AMOL2_HUMAN	Q9Y2J4	Q9Y2J4									2	1	0.113657	1	1	-1.54593	0.262235	-0.716136
R.VAHEPVAPPEDKESES#EAK.V	S23	sp|O95674|CDS2_HUMAN	O95674	O95674	2;3	1	2	0.5	-0.193126	1	0.5	-1.56783	1	0.5	-0.385615				0.623717	-0.715524
K.LAS#QGDSISSQLGPIHPPPR.T	S125	sp|Q92945|FUBP2_HUMAN	Q92945	Q92945						1	1	-1.30104				1	0.99998	-0.129306	0.359582	-0.715174
R.LGAQT#PVGVS#TLEPGQTLLPR.M	T22:S27	sp|O94887|FARP2_HUMAN	O94887	O94887						1	0.49854	-0.709728				1	0.49862	-0.719125	2.37813	-0.714426
R.ALRPGDLPPS#PDDVK.R	S427	sp|O75382|TRIM3_HUMAN	O75382	O75382	3	1	1	1	-1.54431	2	1		2	1	0.223462	5	1	-0.821183	0.524856	-0.71401
R.RYSS#VSNIYSDHR.Y	S2063	sp|Q9UPA5|BSN_HUMAN	Q9UPA5	Q9UPA5						1	0.33301	-1.72538	1	0.33333	0.297586				0.215574	-0.713898
K.RS#PTSSAIPLQSPR.N	S1245	sp|Q9ULD2|MTUS1_HUMAN	Q9ULD2	Q9ULD2						2	0.99655	0.441649	1	0.99108	-1.86709				0.188512	-0.712719
R.ALQS#PEHHIDPIYEDR.V	S415	sp|Q9UQB3|CTND2_HUMAN	Q9UQB3	Q9UQB3	3	1	1	1	-0.309116				2	1	0.107246	1	1	-1.93534	0.430218	-0.712404
R.DNLAQQS#FNM*EQANYTIQSLK.D	S86	sp|Q9NZZ3|CHMP5_HUMAN	Q9NZZ3	Q9NZZ3						1	0.99314	0.0404222				1	1	-1.46521	0.28604	-0.712393
R.KLS#EADNRK.M	S105	sp|Q9UNL2|SSRG_HUMAN	Q9UNL2	Q9UNL2									1	1	-0.593559	8	1	-0.830863	0.978422	-0.712211
K.AAS#PSPQS#VR.R	S738:S743	sp|Q8IYB3|SRRM1_HUMAN	Q8IYB3	Q8IYB3						2	0.99999	-0.551026	1	0.99752		2	0.99999	-0.873349	0.848707	-0.712187
K.KAAS#PSPQS#VR.R	S738:S743	sp|Q8IYB3|SRRM1_HUMAN	Q8IYB3	Q8IYB3						2	1	-0.637481				2	1	-0.78481	1.18237	-0.711146
K.HKSES#PCES#PYPNEK.D	S1516:S1520	sp|Q8NI27|THOC2_HUMAN	Q8NI27	Q8NI27						2	0.99644	-0.625717				1	0.99539	-0.794973	1.12212	-0.710345
K.LGGKS#PPPPPPPPR.R	S1044	sp|Q5T5P2|SKT_HUMAN	Q5T5P2	Q5T5P2	3	1	2	1	-0.654632				2	1	0.106222	2	1	-1.58248	0.548232	-0.710298
R.APSRKDS#LESDSSTAIIPHELIR.T	S346	sp|Q9UMX1|SUFU_HUMAN	Q9UMX1	Q9UMX1						1	0.16667	-2.23704	1	0.99117	0.81732				0.140861	-0.709862
K.ALDIS#LSS#GEEDEGDEEDSTAGTTK.Q	S333:S336	sp|Q8IY81|RRMJ3_HUMAN	Q8IY81	Q8IY81						2	0.49849	0.273398				4	0.49647	-1.69304	0.220458	-0.709819
R.GSS#PGSLEIPK.D	S861	sp|Q6GYQ0|RGPA1_HUMAN	Q6GYQ0	Q6GYQ0						2	0.99746	-0.72454	1	0.99661	-0.299884	2	0.99717	-1.10449	1.03344	-0.70964
R.NGLHRPVS#TDFAQYNSYGDVSGGVR.D	S669	sp|O14639|ABLM1_HUMAN	O14639	O14639						1	0.5	0.715738	1	0.5	-2.13447				0.151212	-0.709367
K.KLSSWDQAET#PGHT#PSLR.W	T223:T227	sp|O75533|SF3B1_HUMAN	O75533	O75533	3	1	1	0.98471	-0.595572	4	0.99672	-0.557943	10	0.99999	-0.832735	5	0.99999	-0.850275	2.56911	-0.709131
K.AS#QEHHLSEETK.C	S1280	sp|P38398|BRCA1_HUMAN	P38398	P38398	3	1	1	1	-0.401845				2	1	0.304727	2	1	-2.03019	0.384182	-0.709101
R.VSQTPIAAGTGPNFSLSDLESSSYYSM*S#PGAM*R.R	S258	sp|Q12857|NFIA_HUMAN	Q12857	Q12857									4	0.99997	-0.0270495	1	0.99288	-1.39073	0.311919	-0.708891
R.S#QQENPESQPQK.R	S858	sp|O94762|RECQ5_HUMAN	O94762	O94762						2	1	-0.279932				2	1	-1.13771	0.460408	-0.708822
R.YRS#PYS#GPK.F	S97:S100	sp|Q14498|RBM39_HUMAN	Q14498	Q14498	2	1	1	0.99314	-0.609282	4	0.99699	-0.524271				3	0.99353	-0.99287	1.40948	-0.708808
K.KRS#NSEVEDVGPTSHNR.K	S829	sp|Q13206|DDX10_HUMAN	Q13206	Q13206						1	0.5	-0.0937252	1	0.5	-1.14715	2	0.99722	-0.884988	0.810698	-0.708622
R.VM*TIPYQPMPAS#SPVICAGGQDR.C	S189	sp|Q15365|PCBP1_HUMAN	Q15365	Q15365	3	1	3	0.5	-0.794867	2	0.5	-0.567568				2	0.5	-0.762857	2.00414	-0.70843
R.RGS#SAAASPGS#PPPGR.A	S10:S18	sp|Q86UX6|ST32C_HUMAN	Q86UX6	Q86UX6	3	1	1	0.5	-0.307283	4	0.99608	-0.188117	1	0.49999	-1.60838	1	0.5	-0.728752	0.93912	-0.708134
K.AAGGIILTAS#HCPGGPGGEFGVK.F	S122	sp|Q15124|PGM5_HUMAN	Q15124	Q15124									6	0.99704	-0.122001	1	0.5	-1.29387	0.3564	-0.707933
K.IERDS#REHEEPTTS#EM*AEETYSPK.I	S116:S125	sp|P24593|IBP5_HUMAN	P24593	P24593									2	0.16667	0.735276	4	0.24935	-2.15105	0.148935	-0.707887
K.HT#GPNS#PDTANDGFVR.L	T100:S104;T100:S104	sp|P31943|HNRH1_HUMAN;sp|P55795|HNRH2_HUMAN	P31943	P31943						4	1	-0.351719	3	1	-0.82786	3	1	-0.943078	1.22443	-0.707552
R.T#FGHNT#M*DAVPR.I	T212:T217	sp|P55011|S12A2_HUMAN	P55011	P55011	2;3	1	6	1	-0.16146	2	1	-1.13745	5	1	-0.822389				0.875638	-0.707101
R.AKS#PTPESSTIASYVTLR.K	S855	sp|Q9HAU0|PKHA5_HUMAN	Q9HAU0	Q9HAU0	3	1	4	0.5	-2.7403	6	1	-0.0573408	7	1	-0.14104	8	1	0.112437	0.425807	-0.706561
R.IPESETESTAS#APNS#PR.T	S1078:S1082	sp|Q07889|SOS1_HUMAN	Q07889	Q07889						3	1	-0.697947				1	0.99997	-0.713843	2.14462	-0.705895
R.SPQPVCS#PAGSEGTPK.G	S280	sp|Q6KC79|NIPBL_HUMAN	Q6KC79	Q6KC79	2	1	2	1	-0.0883261	4	1	-1.23582	4	1	-0.366889	3	1	-1.13252	1.05574	-0.705888
K.LTAT#PTPLGGMTGFHMQTEDR.T	T434	sp|O75533|SF3B1_HUMAN	O75533	O75533						1	0.99558	-0.54972				2	0.99697	-0.861582	0.858702	-0.705651
K.VAPGPSSGSTPGQVPGS#SALSS#PRR.S	S1377:S1382	sp|Q8NEY1|NAV1_HUMAN	Q8NEY1	Q8NEY1						2	0.497	-0.604185	1	0.98997	-0.807048				1.04148	-0.705616
R.LGAQT#PVGVST#LEPGQTLLPR.M	T22:T28	sp|O94887|FARP2_HUMAN	O94887	O94887						3	0.5	-0.689859				1	0.49999	-0.719125	1.87873	-0.704492
K.S#NSLSEQLAINTSPDAVK.A	S344	sp|Q5T1M5|FKB15_HUMAN	Q5T1M5	Q5T1M5									1	0.99644	-0.685054	2	0.99588	-0.723929	1.75547	-0.704491
R.IVEDDAS#ISSCNK.L	S156	sp|Q7Z5K2|WAPL_HUMAN	Q7Z5K2	Q7Z5K2						2	1	-0.641354				1	0.99999	-0.767584	1.245	-0.704469
K.RFSASEASFLEGEAS#PPLGAR.R	S789	sp|Q9Y2H9|MAST1_HUMAN	Q9Y2H9	Q9Y2H9						2	1	-0.291039				3	1	-1.11772	0.471296	-0.704381
R.AERS#RS#PLHPM*SEIPR.R	S228:S230	sp|Q9NVW2|RNF12_HUMAN	Q9NVW2	Q9NVW2	3	1	1	1	-0.316817				2	1	-1.09155				0.494625	-0.704186
R.SFEVEEVETPNS#TPPRR.V	S41	sp|Q9UHD8|SEPT9_HUMAN	Q9UHD8	Q9UHD8						1	0.49929	-0.404158				1	0.33333	-1.00397	0.591152	-0.704065
R.SFS#PTMK.V	S214	sp|A3KN83|SBNO1_HUMAN	A3KN83	A3KN83						2	1	-1.13626				2	1	-0.270697	0.454556	-0.703481
R.GPKS#DDDGFEIVPIEDPAK.H	S644	sp|Q8IY81|RRMJ3_HUMAN	Q8IY81	Q8IY81						2	1	-0.265462				4	1	-1.14132	0.450367	-0.70339
K.RPPKS#PEEEGQM*S#S.-	S273:S281	sp|Q9BRL6|SRSF8_HUMAN	Q9BRL6	Q9BRL6	2;3	1	9	0.5	-2.34836	9	0.5	-0.0100737	8	0.5	-0.779302	12	0.5	0.324508	0.491627	-0.703308
K.YCRPESQEHPEADPGSAAPY#LK.T	Y705	sp|P40763|STAT3_HUMAN	P40763	P40763	3	1	2	1	-0.213799				1	1	-1.19176				0.412296	-0.70278
K.S#VIGTPEFM*APEMYEEK.Y	S382;S382	sp|Q9H4A3|WNK1_HUMAN;sp|Q96J92|WNK4_HUMAN	Q9H4A3	Q9H4A3						3	1	-1.22137				1	0.99997	-0.183663	0.392566	-0.702517
K.FQRPGDPQS#AQDK.A	S302	sp|Q15637|SF01_HUMAN	Q15637	Q15637									1	1	-1.37636	1	1	-0.0282315	0.312521	-0.702296
K.ERS#PPLS#PEEK.T	S1123:S1127	sp|Q8N157|AHI1_HUMAN	Q8N157	Q8N157						1	1	-0.793835				3	1	-0.610719	1.08338	-0.702277
R.LM*RSST#DS#LPGPISR.Q	T379:S381	sp|Q9HCD5|NCOA5_HUMAN	Q9HCD5	Q9HCD5	2;3	1	2	0.33333	-0.727388	2	0.33333	-0.254966	2	0.33333	-1.01532	3	0.33333	-0.810754	1.65299	-0.702106
K.GLLS#GQTS#PTNAK.L	S71:S75	sp|Q969J3|L12R1_HUMAN	Q969J3	Q969J3						1	0.49894	-0.635296				1	0.33332	-0.767881	1.22203	-0.701589
R.RAS#PGLSM*PSSSPPIK.K	S92	sp|P57682|KLF3_HUMAN	P57682	P57682	2;3	1	5	1	-0.320467	2	1	-0.586484	3	1	-0.568772	1	0.99996	-1.33032	1.31174	-0.701511
K.EPGSGGPQNLS#GPGGR.E	S32	sp|Q9H0W8|SMG9_HUMAN	Q9H0W8	Q9H0W8	2	1	3	1	-0.76802	2	1	-0.342178	1	1	-0.854479	2	1	-0.840932	1.98837	-0.701402
K.LIPLDEECSM*DETPYVETLEPGGSGGS#PDGAGGSK.L	S545	sp|Q96QC0|PP1RA_HUMAN	Q96QC0	Q96QC0						1	0.9887	-0.181325	1	0.99033	-0.881296	3	0.99137	-1.04086	0.930665	-0.701161
R.DPTPRPPGLPEEATALAAPS#PPR.A	S742	sp|Q96GP6|SREC2_HUMAN	Q96GP6	Q96GP6						1	1	-0.680425	2	1	-0.0994464	1	1	-1.32354	0.730973	-0.701136
R.RVPGS#S#GRLHK.T	S324:S325	sp|O95747|OXSR1_HUMAN	O95747	O95747									1	1	-1.57399	1	1	0.173973	0.244063	-0.70001
K.VDGPRS#PS#YGR.S	S199:S201	sp|Q07955|SRSF1_HUMAN	Q07955	Q07955	3	1	1	0.99416	-1.62442				3	0.99442	-0.38552	5	0.99578	-0.0892477	0.560499	-0.699729
R.GPPS#RGGHM*DDGGYSM*NFNM*SSSR.G	S124;S124	sp|P38159|RBMX_HUMAN;sp|Q96E39|RMXL1_HUMAN	P38159	P38159	3;4	2	3	1	-0.621589				10	1	-0.777596				1.15064	-0.699593
R.SQSSSLLDM*GNM*SAS#DLDVADR.T	S501	sp|Q9NV70|EXOC1_HUMAN	Q9NV70	Q9NV70	3	1	6	0.99998	-1.16705	4	0.9961	0.215477	2	0.99998	-1.97384	4	0.99998	0.12721	0.555789	-0.69955
K.S#VIGTPEFMAPEMYEEK.Y	S382;S382	sp|Q9H4A3|WNK1_HUMAN;sp|Q96J92|WNK4_HUMAN	Q9H4A3	Q9H4A3						2	1	-1.1092				2	1	-0.289629	0.471856	-0.699414
R.LVGATATSS#PPPK.A	S16	sp|Q96QD9|UIF_HUMAN	Q96QD9	Q96QD9	2	1	9	0.99807	-0.863689	13	0.99813	-0.551128	2	0.99733	-0.160409	5	0.99763	-1.22175	1.27176	-0.699245
R.RIS#HSLYSGIEGLDES#PSR.N	S715:S728	sp|Q8TEW0|PARD3_HUMAN	Q8TEW0	Q8TEW0	3	1	1	0.49999	-1.39863				1	0.49824	0.000564001				0.300807	-0.699035
R.SHST#EPNLSSFLNDPNPM*K.Y	T472	sp|Q9UPQ0|LIMC1_HUMAN	Q9UPQ0	Q9UPQ0	3	1	1	0.33333	-2.63084				4	0.49929	0.965503	3	0.99728	-0.431743	0.241846	-0.699026
R.DHS#PT#PSVFNSDEERYR.Y	S492:T494	sp|Q6UN15|FIP1_HUMAN	Q6UN15	Q6UN15	3	1	3	0.99564	-0.163362	4	0.99547	-0.913579	5	0.99998	-0.691314	4	0.99999	-1.02782	1.44859	-0.69902
K.SPPVLGS#AAAS#PVHLK.S	S913:S917	sp|O00512|BCL9_HUMAN	O00512	O00512						2	1	-0.538568				3	1	-0.859376	0.84282	-0.698972
K.KVLS#DS#EDEEK.D	S1281:S1283	sp|Q8WWQ0|PHIP_HUMAN	Q8WWQ0	Q8WWQ0						13	1	0.130869	8	1	-2.56446	6	1	0.340426	0.272907	-0.697722
K.HSST#PNS#SEFSRK.-	T146:S149	sp|Q8N9Q2|SR1IP_HUMAN	Q8N9Q2	Q8N9Q2						4	0.49858	-0.188272	1	0.49921	-0.874147	1	0.49738	-1.03073	0.941681	-0.697718
R.LMRSS#TDS#LPGPISR.Q	S378:S381	sp|Q9HCD5|NCOA5_HUMAN	Q9HCD5	Q9HCD5						2	0.49931	-0.627258				4	0.99663	-0.767679	1.1947	-0.697468
R.GTAGKS#PDLSSQK.R	S1754	sp|Q9Y2I7|FYV1_HUMAN	Q9Y2I7	Q9Y2I7						4	1	-0.332468	1	1	-1.14694	5	1	-0.611437	0.999096	-0.696947
K.SPS#PFDCSTDQEEK.I	S36	sp|Q8TD26|CHD6_HUMAN	Q8TD26	Q8TD26	2	1	3	1	-0.96944	3	1	-0.657498				4	1	-0.462943	1.3764	-0.696627
R.DTSDSDS#RGLSDLQVGFGK.Q	S655	sp|Q9BZ95|NSD3_HUMAN	Q9BZ95	Q9BZ95						1	0.49758	-0.321845				2	0.99722	-1.07088	0.502882	-0.696363
R.VVSSVNVRLS#PGK.E	S759	sp|P28290|SSFA2_HUMAN	P28290	P28290	3	1	1	1					1	1	0.0559898	1	1	-1.44866	0.280178	-0.696335
R.GIQYIDLSSDS#EDVVSPNCSNTVQEK.T	S98	sp|Q9H4L7|SMRCD_HUMAN	Q9H4L7	Q9H4L7						4	0.33333	-0.49216	1	0.49907	-1.77787	2	0.33333	0.182406	0.456177	-0.695874
K.YSPTS#PTYSPTT#PK.Y	S1878:T1885	sp|P24928|RPB1_HUMAN	P24928	P24928	2	1	2	0.99728	-0.472203	1	0.9979	-0.339712	1	0.99507	-0.918393	1	0.99748	-1.05109	1.56873	-0.695351
R.M*S#PSKS#PFLPSM*K.M	S1555:S1559	sp|Q8NFD5|ARI1B_HUMAN	Q8NFD5	Q8NFD5	2;3	1	2	0.99999	-0.683539	1	0.99786	-0.854925	5	1	-0.388297	3	1	-0.854509	2.09664	-0.695318
K.RRTST#PVIM*EGVQEETDTR.D	T660	sp|Q8NFC6|BD1L1_HUMAN	Q8NFC6	Q8NFC6	3	1	1	0.33333	-1.65964				1	0.33333	-0.206719	1	0.33333	-0.218346	0.543033	-0.6949
K.TPS#SNTLDDYMSCFR.T	S455	sp|P33981|TTK_HUMAN	P33981	P33981						4	0.99769	-1.29687				2	0.99999	-0.0923631	0.34224	-0.694618
K.QGSPDQVS#PVS#EM*TSTSLYQDK.Q	S1443:S1446	sp|P46821|MAP1B_HUMAN	P46821	P46821						1	0.33076	-1.22455				2	0.33134	-0.164675	0.382057	-0.694614
R.DPAQPM*S#PGEATQSGARPADR.Y	S11	sp|Q9BQG0|MBB1A_HUMAN	Q9BQG0	Q9BQG0	3	1	10	1	-0.656554	11	1	-0.528392	6	1	-0.608246	6	1	-0.981245	2.21826	-0.693609
R.DSGNNS#GDQATEEEEGGYSCGTAESHDSK.G	S55	sp|Q96RS0|TGS1_HUMAN	Q96RS0	Q96RS0	3	1	1	0.99996	0.23626				2	0.99387	-1.88229	1	0.49791	-0.434505	0.417036	-0.693513
R.RVPGS#S#GHLHK.T	S370:S371	sp|Q9UEW8|STK39_HUMAN	Q9UEW8	Q9UEW8	2	1	1	1	-0.755135	1	1	-0.82886	2	1	-1.25105	3	1	0.0615613	1.06746	-0.69337
R.KM*S#PLR.S	S100	sp|Q86SQ7|SDCG8_HUMAN	Q86SQ7	Q86SQ7	2	1	1	1	-1.72791							2	1	0.342389	0.204444	-0.69276
K.AQIEEPDPPEMETS#LDSSEM*AK.D	S540	sp|Q96T23|RSF1_HUMAN	Q96T23	Q96T23						1	0.49998	-0.370587				1	0.5	-1.01487	0.557346	-0.692729
R.M*EISAELPQT#PQR.L	T21	sp|Q8IWV7|UBR1_HUMAN	Q8IWV7	Q8IWV7	2	1	1	1	-1.3942	2	1	-0.889452	5	1	0.053104	1	1	-0.53849	0.968999	-0.692259
K.NISSSPSVES#LPGGR.E	S544	sp|Q92609|TBCD5_HUMAN	Q92609	Q92609	2	1	1	0.99701	0.588345							1	1	-1.97283	0.164621	-0.692244
R.RS#PAS#PSQAPYAQR.S	S192:S195	sp|Q8NE35|CPEB3_HUMAN	Q8NE35	Q8NE35						3	0.99718	-1.35596				1	0.9961	-0.0283004	0.312725	-0.69213
K.RKNS#TDLDSAPEDPT#SPK.R	S1397:T1408	sp|Q96RK0|CIC_HUMAN	Q96RK0	Q96RK0	3	1	3	0.49838	0.721537	1	0.25	-1.76064	1	0.25	0.500021	1	0.25	-2.22883	0.367095	-0.691978
R.GDAASS#PAPAASVGS#SQGGARK.R	S64:S73	sp|Q8WVB6|CTF18_HUMAN	Q8WVB6	Q8WVB6						1	0.49708	0.0730248				1	0.49589	-1.45606	0.274169	-0.69152
R.TVQS#PNSSVPS#PGLAGPVTM*TSVHPPIR.S	S660:S667	sp|O15164|TIF1A_HUMAN	O15164	O15164						1	0.16666	-0.378503				5	0.99994	-1.00356	0.568002	-0.691032
K.RSS#PAAFINPPIGTVT#PALK.L	S127:T140	sp|Q9BY77|PDIP3_HUMAN	Q9BY77	Q9BY77						1	0.49866	-0.286467				1	0.99123	-1.09526	0.47219	-0.690864
K.IHVQSSSDS#SDEPAEK.R	S219	sp|Q8WUF8|F172A_HUMAN	Q8WUF8	Q8WUF8						1	0.99608	-0.172643				1	0.5	-1.2089	0.387539	-0.690773
K.SPGS#PHNPKT#PPKS#PVVPR.R	S1133:T1139:S1143	sp|Q6IQ55|TTBK2_HUMAN	Q6IQ55	Q6IQ55						1	0.99545	0.113091				2	0.99998	-1.49451	0.261154	-0.69071
R.SGSPRPT#EPTDFLM*LFEGSPSGK.K	T93	sp|Q9UPN4|AZI1_HUMAN	Q9UPN4	Q9UPN4						1	0.33295	-1.48005				2	0.33294	0.0987422	0.265673	-0.690653
K.FRM*PQPS#SGRESPRH.-	S100	sp|P56181|NDUV3_HUMAN	P56181	P56181	4	1	1	0.33333	-0.361061							1	0.33333	-1.01982	0.547637	-0.690442
K.YSPPRDDDKVDNQAKS#PTTTQSPK.S	S1030	sp|Q14669|TRIPC_HUMAN	Q14669	Q14669						1	0.99993	-0.555825				1	0.99991	-0.824258	0.912578	-0.690041
K.GVVTNGLDLS#PADEK.K	S837	sp|P07197|NFM_HUMAN	P07197	P07197						3	1	-2.04523	3	1	-0.444022	2	1	0.420253	0.356146	-0.689666
R.RSSLPVTEDEKEEES#S#EEEDEDK.R	S159:S160	sp|P29374|ARI4A_HUMAN	P29374	P29374						1	1	-1.26323				1	1	-0.115966	0.354852	-0.6896
K.TKTEQELPRPQS#PSDLDSLDGR.S	S101	sp|P54259|ATN1_HUMAN	P54259	P54259	3	1	1	0.99464		2	0.99346	-0.0874639	1	0.99998	-2.23562	2	0.99443	0.255711	0.327941	-0.689124
K.ANGLPAGPEPAS#EPGS#PYPEGPR.V	S247:S251	sp|Q9Y2H5|PKHA6_HUMAN	Q9Y2H5	Q9Y2H5						3	1	-0.874428				2	1	-0.503408	0.776101	-0.688918
R.NGIYPLTAFGLPRPQQPQQEEVTS#PVVPPSVK.T	S422	sp|Q9UHY1|NRBP_HUMAN	Q9UHY1	Q9UHY1	3	1	1	0.5	-1.22675				2	0.98871	-0.150826				0.374564	-0.688786
K.RIACEEEFS#DS#EEEGEGGRK.N	S421:S423	sp|Q13547|HDAC1_HUMAN	Q13547	Q13547	3;4	1	13	1	-3.23661	12	1	0.331532	6	1	-0.383169	8	1	0.533549	0.312264	-0.688674
R.AAAFM*GT#PQNQTHQQPHVLR.A	T1260	sp|Q7Z2Z1|TICRR_HUMAN	Q7Z2Z1	Q7Z2Z1	3	1	1	0.99997	-0.147241				1	1	-1.22984				0.372488	-0.688542
K.AGYS#TDESSSSSLHATR.T	S410	sp|P51116|FXR2_HUMAN	P51116	P51116									1	0.33333	-1.13553	1	0.33333	-0.240465	0.435158	-0.687996
R.APS#QHIFFVQHIEAVR.E	S105	sp|Q8N3E9|PLCD3_HUMAN	Q8N3E9	Q8N3E9									1	1	-1.46151	1	1	0.0861547	0.269634	-0.687677
K.QEPES#EEEEEEKQEKEEK.R	S583	sp|P49756|RBM25_HUMAN	P49756	P49756						3	1	-0.170309	8	1	-1.63456	6	1	-0.257096	0.546207	-0.687321
R.NSPGLGSLVS#PHGPHMPPAASIPPPPGLGGVK.A	S519	sp|Q8ND24|RN214_HUMAN	Q8ND24	Q8ND24						1	0.33331	-0.837085				1	0.25	-0.537261	0.864102	-0.687173
K.SKS#VKEDSNLTLQEK.K	S1443	sp|P46940|IQGA1_HUMAN	P46940	P46940						2	1	-1.21592	2	0.99998	-0.530125	2	0.99999	-0.314679	0.895249	-0.686906
K.IVEPEVVGES#DS#EVEGDAWR.M	S116:S118	sp|P55081|MFAP1_HUMAN	P55081	P55081						1	1	-0.37866	1	1	-1.6095	14	1	-0.0694707	0.549522	-0.685878
R.APS#EEEALEK.W	S20	sp|Q14147|DHX34_HUMAN	Q14147	Q14147						1	1	-0.610071	2	1	-0.761207				1.15563	-0.685639
K.NDM*AVPT#PPPPPVPPTK.Q	T603	sp|Q96RN5|MED15_HUMAN	Q96RN5	Q96RN5	2;3	1	13	1	-0.550802	7	1	-0.820863	3	1	-0.415015	6	1	-0.953482	1.94256	-0.685041
K.LDEDDS#CS#LLTK.E	S762:S764	sp|Q9HAW4|CLSPN_HUMAN	Q9HAW4	Q9HAW4						2	1	-0.906912				1	1	-0.4631	0.700188	-0.685006
K.FYS#VNVDYSK.L	S66	sp|O00483|NDUA4_HUMAN	O00483	O00483						1	0.99999	-1.59672				1	0.99999	0.226716	0.229301	-0.685001
R.SLGS#PLLHER.G	S129	sp|Q92844|TANK_HUMAN	Q92844	Q92844	2	1	2	1	-0.252378	4	1	-0.681532	5	1	-0.27555	4	1	-1.52858	0.977325	-0.68451
K.SES#PPYSFVVR.V	S1893	sp|Q68DK2|ZFY26_HUMAN	Q68DK2	Q68DK2						2	0.9973	-0.614147				1	0.99674	-0.754749	1.18602	-0.684448
R.IILNSHS#PAGSAAISQQDFHPK.C	S1612	sp|Q9UPU5|UBP24_HUMAN	Q9UPU5	Q9UPU5	3	1	1	0.99595	-0.366431				2	0.5	0.1234	1	0.5	-1.80915	0.444235	-0.68406
K.EGPEPPEEVPPPT#TPPVPK.V	T609	sp|P48634|PRC2A_HUMAN	P48634	P48634	2;3	1	13	0.5	-0.767531	5	0.5	-0.344143	9	0.5	-0.326191	3	0.5	-1.29775	1.2361	-0.683904
K.KAEPSEVDMNS#PK.S	S71	sp|Q9NR30|DDX21_HUMAN	Q9NR30	Q9NR30	2	1	1	0.99997	-1.16927	7	1	-0.47241	1	1	0.202049	9	1	-1.29455	0.845221	-0.683546
R.ELS#DEEVEHLSLK.K	S831	sp|Q9BY12|SCAPE_HUMAN	Q9BY12	Q9BY12						1	1	-1.436				2	1	0.0690036	0.275259	-0.683496
K.HSST#PNSSEFSR.K	T146	sp|Q8N9Q2|SR1IP_HUMAN	Q8N9Q2	Q8N9Q2	2;3	1	3	0.99641	-0.556085	6	0.99712	-0.521726	2	0.49902	-0.564124	7	0.9975	-1.09049	1.81719	-0.683107
R.SS#CSTPLSQANR.Y	S766	sp|Q9NRA8|4ET_HUMAN	Q9NRA8	Q9NRA8						1	0.5	-0.500587				1	0.5	-0.865213	0.779672	-0.6829
K.SAS#APSAHLFDSSQLVSAR.K	S856	sp|Q8N9B5|JMY_HUMAN	Q8N9B5	Q8N9B5	3	1	1	0.99673	-1.34641							2	0.99999	-0.0182033	0.308571	-0.682308
R.DSYSSS#RSDLYSSGR.D	S330	sp|P38159|RBMX_HUMAN	P38159	P38159	2;3	1	5	0.99514	-0.582368	5	0.99769	-0.382923	4	0.99647	-0.845685	4	0.99751	-0.917322	1.93697	-0.682074
R.YSPNNGLSY#QPNGLPHPTPPPPQHYR.L	Y284	sp|Q06455|MTG8_HUMAN	Q06455	Q06455									1	0.49753	-0.629691	1	0.49578	-0.734277	1.3123	-0.681984
R.DARPPRRSS#QPS#PTAVPASDSPPTK.Q	S113:S116	sp|Q3KQU3|MA7D1_HUMAN	Q3KQU3	Q3KQU3						1	0.49122	-0.756726				1	0.49169	-0.607001	1.15729	-0.681864
K.GSES#PNSFLDQESR.R	S383	sp|Q6P9H4|CNKR3_HUMAN	Q6P9H4	Q6P9H4	2	1	2	0.99791	0.0120213	2	0.99754	0.186937	1	0.99999	0.0523509	1	0.99704	-2.97688	0.357259	-0.681392
R.DLNYCFSGMS#DHR.Y	S272;S272	sp|P31943|HNRH1_HUMAN;sp|P55795|HNRH2_HUMAN	P31943	P31943						4	1	-0.716215				4	1	-0.64631	1.48634	-0.681262
K.S#PEAKS#PLQSQPHSR.M	S349:S354	sp|Q9UI08|EVL_HUMAN	Q9UI08	Q9UI08						1	1	-1.04698	3	1	-0.187876	2	1	-0.808714	0.931742	-0.681189
R.EAPGS#PPLSPR.G	S21	sp|Q86UU0|BCL9L_HUMAN	Q86UU0	Q86UU0						1	1	-2.00121	2	1	0.247093	4	1	-0.289316	0.375881	-0.681144
R.SHSS#PSQIPKK.I	S1036	sp|Q9H792|PEAK1_HUMAN	Q9H792	Q9H792									1	0.49768	-0.528404	2	0.49909	-0.833155	0.85331	-0.68078
R.DGGGLAPPPGS#CSPSLSPSSNR.S	S443	sp|P10276|RARA_HUMAN	P10276	P10276						2	0.49999	-0.101577				3	0.49999	-1.25942	0.347981	-0.680496
R.GAASQARGS#DS#EDGEFEIQAEDDAR.A	S39:S41	sp|Q8TDD1|DDX54_HUMAN	Q8TDD1	Q8TDD1						9	1	-1.52698	7	1	-0.464255	17	1	-0.0500656	0.581825	-0.680433
K.NSLETVGT#PDSGR.G	T58	sp|O43581|SYT7_HUMAN	O43581	O43581	2	1	1	0.99999	-2.30353	1	1	-0.239776	2	1	-0.0869783	1	1	-0.0909985	0.525124	-0.68032
R.ASAPSPSTPEEVPS#PSRQER.G	S600	sp|Q63HK3|ZKSC2_HUMAN	Q63HK3	Q63HK3						1	0.99533	-1.47331				2	0.99446	0.113593	0.260438	-0.679856
R.GAPPPAASASAAAS#GGEDEEEASSPDSGHLK.D	S123	sp|Q7RTV3|ZN367_HUMAN	Q7RTV3	Q7RTV3	3	1	1	0.98862	-0.996909				2	0.98518	-0.362516				0.556013	-0.679712
R.VLM*KS#PS#PALHPPQK.Y	S1221:S1223	sp|Q9H6S0|YTDC2_HUMAN	Q9H6S0	Q9H6S0	3	1	2	1	-0.436508	4	1	-0.583913	5	1	-0.860951	7	1	-0.837274	2.15607	-0.679662
K.SAEIDS#DDTGGSAAQK.Q	S819	sp|P33176|KINH_HUMAN	P33176	P33176						4	1	-0.681808				3	1	-0.677331	2.6784	-0.679569
K.QSST#PGSLFLSPPAPAPK.N	T12	sp|Q9H4A3|WNK1_HUMAN	Q9H4A3	Q9H4A3						1	0.33333	-0.874538				1	0.25	-0.48458	0.749873	-0.679559
K.HEVSAS#T#QSTPASSR.A	S2316:T2317	sp|Q01082|SPTB2_HUMAN	Q01082	Q01082						2	0.16618	-0.665669				1	0.16611	-0.692395	1.90216	-0.679032
R.SPHS#PFYQLPPSVQR.H	S458	sp|Q8TEK3|DOT1L_HUMAN	Q8TEK3	Q8TEK3						1	0.49934	-0.527828	1	0.49925	-0.921921	1	0.49926	-0.587257	1.50695	-0.679002
K.AAPQS#PSVPK.K	S992	sp|O75694|NU155_HUMAN	O75694	O75694	2	1	3	0.99999	-1.49169	5	0.99745	-0.644717	2	0.9971	-0.180773	3	0.99717	-0.397227	1.00398	-0.678602
K.TPS#SNTLDDYM*SCFR.T	S455	sp|P33981|TTK_HUMAN	P33981	P33981	2	1	1	0.5	-1.28509	1	0.33269	-0.679354	2	0.99999	-0.575982	1	0.3327	-0.173584	1.22281	-0.678501
K.SNS#QSDSHDEEVSPTPPNPVVK.A	S73	sp|P31321|KAP1_HUMAN	P31321	P31321	3	1	1	0.33284	-1.38626	3	0.98873	-0.445062				2	0.25	-0.203898	0.697359	-0.678405
K.ASIANSDGPTAGSQT#PPFK.R	T25	sp|O75167|PHAR2_HUMAN	O75167	O75167									2	0.5	-0.221332	3	0.9977	-1.13475	0.423236	-0.678041
K.SVT#PAS#TLTK.S	T1330:S1333	sp|P55196|AFAD_HUMAN	P55196	P55196						1	0.49855	-0.589636				2	0.49718	-0.766437	1.08336	-0.678036
K.AAPPPPALT#PDS#QTVDSSCK.T	T989:S992	sp|Q9H7N4|SFR19_HUMAN	Q9H7N4	Q9H7N4						4	0.99561	-0.358084				3	0.99552	-0.997568	0.551912	-0.677826
K.TEDRHPVYHPEEGGDEGGSGYS#PPSK.C	S133	sp|O94986|CE152_HUMAN	O94986	O94986	4	1	2	0.9954	-0.272483	1	0.99543	-0.832698	2	0.99438	-0.891359	2	0.99557	-0.713599	1.77406	-0.677535
K.LNSQDS#YNNFTNNNPGNPR.L	S503	sp|Q9H6U6|BCAS3_HUMAN	Q9H6U6	Q9H6U6						1	0.49895	0.194552	1	0.5	-0.825854	1	0.5	-1.40082	0.547267	-0.677373
R.LSDS#PSM*KK.E	S368	sp|Q9BY77|PDIP3_HUMAN	Q9BY77	Q9BY77	2	1	1	0.99752	-0.617583							2	0.99999	-0.736255	1.25445	-0.676919
K.DGDSYDPYDFSDTEEEM*PQVHT#PK.T	T722	sp|P25205|MCM3_HUMAN	P25205	P25205	3	1	1	0.97769	-2.24967	1	0.98	-0.0700329	2	1	-0.398791	2	0.98073	0.0108712	0.533622	-0.676907
R.NDAPT#PGTSTTPGLR.S	T328	sp|Q04726|TLE3_HUMAN	Q04726	Q04726	2	1	5	1	-0.473401	3	1	-0.631223	6	1	-0.777065	3	1	-0.824907	2.47107	-0.676649
R.NGLHRPVST#DFAQYNSYGDVSGGVR.D	T670	sp|O14639|ABLM1_HUMAN	O14639	O14639	3	1	1	0.5	-1.60929				1	0.5	-0.632441	1	0.49865	0.211925	0.485083	-0.676601
K.S#GTSTPTTPGSTAITPGTPPSYSSR.T	S1588	sp|P11137|MAP2_HUMAN	P11137	P11137						1	0.49781	-0.521194				1	0.49085	-0.831904	0.842558	-0.676549
K.TELLGEETPM*AADEGS#AEK.Q	S38	sp|Q9H9B1|EHMT1_HUMAN	Q9H9B1	Q9H9B1									2	1	-1.49046	3	1	0.13737	0.252969	-0.676543
R.SHS#PVPAAAPAHS#PS#PASPR.S	S1006:S1016:S1018	sp|Q2KJY2|KI26B_HUMAN	Q2KJY2	Q2KJY2	3	1	1	0.99484	-0.573658	2	0.99452	-0.778382							1.01923	-0.67602
R.S#VEEIAPDPSEAK.R	S174	sp|Q9NS91|RAD18_HUMAN	Q9NS91	Q9NS91						1	1	-0.668153				1	1	-0.683702	2.13536	-0.675927
K.NLAT#SADT#PPSTVPGTGK.S	T3569:T3573	sp|Q96Q15|SMG1_HUMAN	Q96Q15	Q96Q15						1	0.33333	-0.470095	1	0.5	-0.881517				0.725587	-0.675806
K.HHESIT#PPS#RSPTK.E	T1676:S1679	sp|Q8IY92|SLX4_HUMAN	Q8IY92	Q8IY92	3;4	1	3	0.49821	-1.3415	6	0.5	-0.268084	2	0.24949	-0.640951	2	0.49916	-0.452029	1.19684	-0.675642
R.GPTSS#PCEEEGDEGEEDRTSDLR.D	S95	sp|Q86VM9|ZCH18_HUMAN	Q86VM9	Q86VM9	3	1	2	0.49852	0.531871				1	0.49999	-1.88296				0.170531	-0.675544
K.GPSPPLNGNILSCS#PDRR.S	S2085	sp|P78559|MAP1A_HUMAN	P78559	P78559	3	1	2	0.5	0.14503							1	0.5	-1.49559	0.250618	-0.675277
K.DQPPS#PSPPPQSEALSSTSR.L	S59	sp|Q7L1V2|MON1B_HUMAN	Q7L1V2	Q7L1V2	2	1	1	0.5	-0.23127	1	0.5	-0.895243	1	0.5	-0.447988	1	0.5	-1.12596	1.34184	-0.675115
R.KDS#EEEVS#LLGSQDIEEGNHQVEDGCR.E	S695:S700	sp|Q9Y487|VPP2_HUMAN	Q9Y487	Q9Y487									1	1	-1.2146	5	1	-0.134943	0.366977	-0.674769
K.QFCQEGQPHVLEALS#PPQTSGLS#PSR.L	S60:S68	sp|Q9H063|MAF1_HUMAN	Q9H063	Q9H063									2	0.99989	-0.764867	1	0.49448	-0.58466	1.07309	-0.674764
R.S#PVPPCPSPQQR.R	S372	sp|A7MCY6|TBKB1_HUMAN	A7MCY6	A7MCY6	2	1	2	1	-0.344814	3	1	-0.986306	1	1	-0.69287	2	1		1.16801	-0.674663
R.NKS#TESLQANVQR.L	S106	sp|P26373|RL13_HUMAN	P26373	P26373	2;3	1	3	0.99777	-1.59578	1	0.99521	0.246692							0.223559	-0.674545
R.RLS#S#LRAS#T#SKS#ESSQK.-	S235:S236:S240:T241:S244	sp|P62753|RS6_HUMAN	P62753	P62753									2	0.11055	-0.285849	1	0.11036	-1.06254	0.477955	-0.674193
K.GEDVNRT#LEGGR.K	T31	sp|P58546|MTPN_HUMAN	P58546	P58546	2;3	1	4	1	-1.01895	2	1	-0.329138							0.521295	-0.674044
K.S#FQQSSLSR.D	S4	sp|P43243|MATR3_HUMAN	P43243	P43243	2	1	2	1	-0.712692	4	1	-0.262678	4	1	-1.27078	3	1	-0.448911	1.26356	-0.673764
K.STS#TPTS#PGPR.T	S680:S684	sp|Q8WWM7|ATX2L_HUMAN	Q8WWM7	Q8WWM7	2	1	1	0.49849	-0.514953	3	0.49819	-0.840752	2	0.49834	-0.532236	4	0.49827	-0.8054	2.35069	-0.673335
K.RQDS#ARS#QQHVNLSPSPATQEK.K	S19:S22	sp|Q86VY9|T200A_HUMAN	Q86VY9	Q86VY9									1	1	0.399015	3	1	-1.74535	0.191733	-0.673166
R.ELPPPPPAPPPPPAPS#PPPAPATSSR.R	S632	sp|Q9UMN6|MLL4_HUMAN	Q9UMN6	Q9UMN6	3	1	1	1	-0.429312	3	1	-0.367652				4	1	-1.22082	0.872714	-0.672593
K.EKDENLHEPPSSDDM*KSDDES#S#QK.D	S544:S545	sp|Q99081|HTF4_HUMAN	Q99081	Q99081									1	0.98756	-1.07006	4	0.98956	-0.274274	0.468186	-0.672166
R.GM*YDGPVFDLTT#TPKGGT#PAGSAR.G	T508:T514	sp|Q14195|DPYL3_HUMAN	Q14195	Q14195	3	1	2	0.4988	-0.355802							1	0.33203	-0.988504	0.55277	-0.672153
K.GDKS#ELNEIK.E	S386	sp|Q13427|PPIG_HUMAN	Q13427	Q13427						2	1	-0.444547	2	1	-0.853725	2	1	-0.715544	1.51445	-0.671272
R.SAT#PTPTVIAR.A	T930	sp|Q92618|ZN516_HUMAN	Q92618	Q92618	2	1	3	0.99686	-0.629598	2	0.99999	-0.434933	2	0.99674	-0.434494	3	0.99999	-1.18586	1.48876	-0.67122
K.NRGLS#APDLR.S	S1044	sp|Q9P266|JCAD_HUMAN	Q9P266	Q9P266						4	1	-0.33133	5	1	0.329295	3	1	-2.00892	0.359436	-0.670318
R.SSS#PVT#ELASRSPIRQDR.G	S1103:T1106	sp|Q9UQ35|SRRM2_HUMAN	Q9UQ35	Q9UQ35	3	1	1	0.11111	-0.442654	1	0.11111	-0.897174							0.6815	-0.669914
R.AATAARPPAPPPAPQPPSPT#PS#PPRPTLAR.E	T90:S92	sp|Q96B36|AKTS1_HUMAN	Q96B36	Q96B36						3	0.49104	-0.705825				5	0.49762	-0.633795	1.46601	-0.66981
K.FGSTGS#TPPVS#PTPSER.S	S449:S454	sp|Q969V6|MKL1_HUMAN	Q969V6	Q969V6	2	1	1	0.24842	-0.0105789	1	0.24862	-0.189781	2	0.33293	-1.80645				0.44113	-0.668938
R.GGDSIGET#PT#PGASK.R	T326:T328	sp|O75533|SF3B1_HUMAN	O75533	O75533						3	1	-0.494227	1	1	-0.713819	4	1	-0.797267	1.74974	-0.668438
R.DM*PHPLAGSSSEEAVGGDSTPS#PDLLMAR.S	S40	sp|Q5VWJ9|SNX30_HUMAN	Q5VWJ9	Q5VWJ9						1	0.99973	-0.769292				3	0.99997	-0.567267	1.01998	-0.668279
K.RAFKPEETSSNS#DPPS#PPVLNNSHPVPR.S	S651:S655	sp|O60293|ZC3H1_HUMAN	O60293	O60293	4	1	2	0.97648	-0.0470935				1	0.9919	-0.245226	2	0.99991	-1.71202	0.479979	-0.668114
R.DRDYFDYSRS#DYEHSR.R	S51	sp|Q9HCG8|CWC22_HUMAN	Q9HCG8	Q9HCG8						2	0.99479	-0.277007	1	0.33333	0.300272	1	0.49926	-2.02721	0.356031	-0.667983
K.LHS#SPAS#PSSASK.E	S1358:S1362	sp|Q9UPA5|BSN_HUMAN	Q9UPA5	Q9UPA5						3	0.99741	-0.537258				2	0.99724	-0.798462	0.910302	-0.66786
R.T#PPAAAALGAPPPLVTAAGPPTPPGPPR.S	T989	sp|Q9HCM7|FBSL_HUMAN	Q9HCM7	Q9HCM7						2	0.99994	-0.339184				1	0.99996	-0.994998	0.536334	-0.667091
K.ARVDHGAEIIT#QSPGRSS#VASPR.R	T1780:S1787	sp|P11137|MAP2_HUMAN	P11137	P11137	4	1	1	0.49549	-0.295984				1	0.49665	0.299188	1	0.16665	-2.00387	0.360633	-0.666888
R.SLHSVS#EERTDEM*THK.E	S2065	sp|Q8WYP5|ELYS_HUMAN	Q8WYP5	Q8WYP5	3;4	1	2	0.49903	-1.14534				1	0.99106	-0.187339				0.401446	-0.666339
R.AHSRDS#SDS#ADGRATPSENLVPSSAR.V	S194:S197	sp|Q8N684|CPSF7_HUMAN	Q8N684	Q8N684						1	0.49528	-0.212068				1	0.33109	-1.12025	0.419195	-0.666161
R.SSS#QYIESFWQSSQSQNFTAHDK.Q	S254	sp|Q5JTV8|TOIP1_HUMAN	Q5JTV8	Q5JTV8									2	0.98923	-0.0578868	1	0.3327	-1.27416	0.326889	-0.666026
K.GENPFEIQDHS#QDQQIEGDEEDEEK.I	S478	sp|Q5BKZ1|ZN326_HUMAN	Q5BKZ1	Q5BKZ1						2	1	-1.1158				1	1	-0.216017	0.422213	-0.665907
R.NASVYS#PSGPVNR.R	S194	sp|Q9NS56|TOPRS_HUMAN	Q9NS56	Q9NS56	2	1	2	0.99777	-0.595578	2	0.99999	-0.550101				2	0.99999	-0.851475	1.71486	-0.665718
R.SNTGQKT#QPDVM*S#QNAR.K	T3550:S3556	sp|Q96Q15|SMG1_HUMAN	Q96Q15	Q96Q15						2	0.99999	-0.186564	2	0.99999	-1.03143	5	0.99999	-0.778585	0.931229	-0.665526
R.HRNS#SSESAIVPK.T	S2434	sp|Q5THJ4|VP13D_HUMAN	Q5THJ4	Q5THJ4						2	0.49924	-0.502341	1	0.99071	-0.282792	2	0.49922	-1.21106	0.851607	-0.665396
R.DLNYCFSGM*S#DHR.Y	S272;S272	sp|P31943|HNRH1_HUMAN;sp|P55795|HNRH2_HUMAN	P31943	P31943	2;3	2	2	0.99999	-0.754088	1	0.99999	-0.536828	3	1	-0.791614	2	1	-0.578532	2.73807	-0.665265
K.LSLEGDHSTPPSAY#GSVK.A	Y24;Y24	sp|P07355|ANXA2_HUMAN;sp|A6NMY6|AXA2L_HUMAN	P07355	P07355									3	0.99713	-0.1126	2	0.99998	-1.21785	0.35526	-0.665225
R.GALRAS#PPSFPSGSPVLRLS#PCLHR.S	S193:S207	sp|Q9C073|F117A_HUMAN	Q9C073	Q9C073									2	0.98461	0.472587	2	0.99104	-1.80275	0.178345	-0.665082
R.QPSPS#HDGS#LS#PLQDR.A	S130:S134:S136	sp|Q96A00|PP14A_HUMAN	Q96A00	Q96A00	3	1	1	0.33272	-0.0407245	1	0.33274	-0.348597	1	0.99392	-0.203871	1	0.25	-2.06592	0.596597	-0.664778
-.S#DAAVDTSSEITTK.D	S2	sp|P06454|PTMA_HUMAN	P06454	P06454	2	1	1	1	0.193709	4	1	-0.838967	2	1	0.13764	2	1	-2.15143	0.504607	-0.664761
K.DASS#PVPPPHVPPPVPPLRPR.D	S166	sp|O94875|SRBS2_HUMAN	O94875	O94875	3;4	1	13	0.5		1	0.5	-1.52217				2	0.5	0.19289	0.236388	-0.664638
K.RPHS#PS#RS#PS#PKKPLSR.D	S519:S521:S523:S525	sp|A6NNA2|SRRM3_HUMAN	A6NNA2	A6NNA2						2	1	-0.322466	1	1	0.129984	3	1	-1.80127	0.428832	-0.664584
R.SVS#RGSY#QLQAQM*NR.A	S113:Y117	sp|Q9H1Z4|WDR13_HUMAN	Q9H1Z4	Q9H1Z4						2	0.16667	-1.35199				1	0.33224	0.0229661	0.291738	-0.664513
K.ISNLS#PEEEQGLWK.Q	S193	sp|Q5HYJ3|FA76B_HUMAN	Q5HYJ3	Q5HYJ3						3	1	-0.344389	3	1	-0.663989	2	1	-0.983057	1.15973	-0.663812
R.GRDS#YGGPPR.R	S189;S189	sp|P38159|RBMX_HUMAN;sp|Q96E39|RMXL1_HUMAN	P38159	P38159	2	2	1	0.99689	-0.223391	3	0.99796	-0.313787	2	0.99999	-0.703471	1	0.5	-1.41449	1.03734	-0.663786
K.KATSCFPRPM*T#PR.D	T2015	sp|Q14980|NUMA1_HUMAN	Q14980	Q14980									2	0.9908	-0.769132	1	0.9924	-0.558208	0.99859	-0.66367
R.DDGYS#TKDSYSSR.D	S215;S215	sp|P38159|RBMX_HUMAN;sp|Q96E39|RMXL1_HUMAN	P38159	P38159						1	0.33333	-0.47375				1	0.33229	-0.852825	0.751549	-0.663288
R.TPVKPSS#VEEEDSFFR.Q	S680	sp|Q9UHB7|AFF4_HUMAN	Q9UHB7	Q9UHB7	3	1	1	0.5	-0.38444	1	0.33333	-0.553065	1	0.5	-1.05226				1.09419	-0.663254
K.KFS#PSHSSMSHLEAVS#PSDSR.G	S1131:S1144	sp|Q9C0A6|SETD5_HUMAN	Q9C0A6	Q9C0A6						4	0.99357	0.227858				3	0.99535	-1.55402	0.227177	-0.663082
K.VDEEDS#DEESHHDEM*SEQEEELEDDPTVVK.N	S106	sp|Q9P0P8|CF203_HUMAN	Q9P0P8	Q9P0P8						1	0.33333	-1.21493	1	0.99994	-0.310704	1	0.33333	-0.462107	0.849863	-0.662579
K.EGLYLSDT#LPR.K	T898	sp|Q86SQ0|PHLB2_HUMAN	Q86SQ0	Q86SQ0									2	0.99999	-0.00921063	2	0.99742	-1.31594	0.304918	-0.662578
K.EDS#QPPT#PVSQR.S	S244:T248	sp|Q92785|REQU_HUMAN	Q92785	Q92785						4	0.99999	-0.619871				2	0.99998	-0.70479	1.38982	-0.662331
K.ADQPPS#PLPQPPPPAAAPAPGFACLPCGK.S	S336	sp|Q5EBL2|ZN628_HUMAN	Q5EBL2	Q5EBL2	3	1	2	1	-0.22362	2	1	-0.99814				3	1	-0.765127	0.991531	-0.662296
R.QPSPSHDGSLS#PLQDR.A	S136	sp|Q96A00|PP14A_HUMAN	Q96A00	Q96A00	3	1	1	0.99493	-0.272491	2	0.99541	-0.106822	3	0.99541	-0.144709	3	0.9954	-2.12423	0.571097	-0.662064
K.ASS#PSASSSSSFR.W	S383	sp|Q8IXZ2|ZC3H3_HUMAN	Q8IXZ2	Q8IXZ2						1	0.99709	-0.5865	1	0.5	-0.430747	2	0.99999	-0.968442	1.27085	-0.661896
R.SVHSS#PTLSM*ISAAR.G	S136	sp|P10070|GLI2_HUMAN	P10070	P10070	3	1	1	0.49866	-0.755627							1	0.33288	-0.566691	1.04407	-0.661159
K.QQIAEDPELT#HSSSNK.I	T184	sp|Q9ULC3|RAB23_HUMAN	Q9ULC3	Q9ULC3	3	1	2	0.99995	-0.620155	1	0.98457	-0.211892	1	1	-1.4161	2	0.99238	-0.393139	1.05235	-0.66032
R.HLPLSFLSS#PGQR.A	S1098	sp|Q12772|SRBP2_HUMAN	Q12772	Q12772	3	1	1	0.99709	-1.48743	3	0.99753	-0.340997				2	0.99699	-0.151593	0.594222	-0.660008
K.DDDAYKTEDS#DDIHFEPVVQM*PEK.V	S2008;S2008;S2008;S2008;S2008	sp|P49792|RBP2_HUMAN;sp|A6NKT7|RGPD3_HUMAN;sp|Q7Z3J3|RGPD4_HUMAN;sp|Q99666|RGPD5_HUMAN;sp|O14715|RGPD8_HUMAN	P49792	P49792						2	0.49899	-1.31401				3	0.995	-0.00550281	0.303352	-0.659759
R.SNT#PM*GDKDDDDDDDADEK.M	T2724	sp|Q5T4S7|UBR4_HUMAN	Q5T4S7	Q5T4S7	2;3	1	9	0.99999	0.0369852	3	0.99698	-1.85308	3	0.99669	0.0641996	9	0.99999	-0.885737	0.614123	-0.659407
R.DGLGPEPQEPPPGPPPS#PAAAPEAVPPPPAPPSYSDK.G	S935	sp|Q8IX07|FOG1_HUMAN	Q8IX07	Q8IX07	3;4	1	3	1	0.0179459	5	1	-1.08285				1	1	-0.912406	0.712538	-0.659104
R.GGGGDM*AEPS#EAGDAPPDDGPPGELGPDGPDGPEEK.G	S320	sp|P08621|RU17_HUMAN	P08621	P08621	3	1	1	1	-0.00215469	7	1	-1.05186	5	1	-0.583325	5	1	-0.997345	1.13774	-0.658672
K.S#VRPGASYK.R	S172	sp|Q8NEY8|PPHLN_HUMAN	Q8NEY8	Q8NEY8						3	1	-0.608876				2	1	-0.708343	1.31892	-0.65861
K.GHRS#LS#PSSNSAFSR.T	S755:S757	sp|Q9P266|JCAD_HUMAN	Q9P266	Q9P266									1	1	0.21964	2	1	-1.5364	0.228856	-0.658379
R.VTENLASLT#PK.G	T386	sp|Q96DF8|DGC14_HUMAN	Q96DF8	Q96DF8	2	1	2	0.99999	-0.664175	2	0.99999	-0.730356	1	0.99735	-0.578543				2.35314	-0.657691
R.LQAALDDEEAGGRPAM*EPGNGSLDLGGDS#AGR.S	S66	sp|Q00839|HNRPU_HUMAN	Q00839	Q00839	3	1	2	1	-0.340864	2	1	-2.6896	4	1	-0.266254	3	1	0.666115	0.371084	-0.657651
K.GPPT#QELDRDSEEEEEEDDEDGEDEEEVPK.R	T1094	sp|Q14687|GSE1_HUMAN	Q14687	Q14687	3	1	1	0.5	-0.813138							1	0.5	-0.502031	0.830101	-0.657584
K.ELAS#PVS#PELR.Q	S178:S181	sp|Q5T4S7|UBR4_HUMAN	Q5T4S7	Q5T4S7						3	1	-0.36704				2	1	-0.947258	0.577304	-0.657149
R.SGVAEAPVGS#K.A	S383	sp|Q9H0E9|BRD8_HUMAN	Q9H0E9	Q9H0E9	2	1	2	1	-0.354309	3	1	-1.1103				1	1	-0.506796	0.981262	-0.657134
K.AEFPSSGSNSVLNTPPTTPES#PSSVTVTEGSR.Q	S1029	sp|Q4LE39|ARI4B_HUMAN	Q4LE39	Q4LE39						1	0.9586	-1.32702				2	0.98698	0.0128429	0.295711	-0.657086
R.KPS#PSES#PEPWKPFPAVS#PEPR.R	S282:S286:S297	sp|Q96JM3|CHAP1_HUMAN	Q96JM3	Q96JM3						2	0.4986	-1.18268				1	0.49886	-0.130888	0.366703	-0.656782
R.QPS#PSHDGS#LS#PLQDR.A	S128:S134:S136	sp|Q96A00|PP14A_HUMAN	Q96A00	Q96A00	3	1	1	0.33265	-0.0407245	1	0.98737	-0.348597	4	0.99998	-0.176166	4	0.99995	-2.05831	0.587489	-0.65595
R.TAS#LTSAAS#VDGNR.S	S332:S338	sp|Q9UN36|NDRG2_HUMAN	Q9UN36	Q9UN36	2	1	2	0.99999	0.1165	4	0.99999	0.350339				1	0.99738	-2.43466	0.268709	-0.655939
R.SGT#TPKPVINST#PGRTPLRDK.L	T429:T438	sp|Q99459|CDC5L_HUMAN	Q99459	Q99459									1	0.1659	-1.60729	1	0.24931	0.295667	0.210551	-0.655811
K.REEDEPEERS#GDET#PGS#EVPGDK.A	S161:T165:S168	sp|Q1KMD3|HNRL2_HUMAN	Q1KMD3	Q1KMD3						2	1	0.0823333				2	1	-1.39362	0.269567	-0.655645
R.HGSPT#APICLGSPEFTDQGR.S	T538	sp|Q6IQ23|PKHA7_HUMAN	Q6IQ23	Q6IQ23						1	0.5	-0.834546				1	0.5	-0.476079	0.769643	-0.655312
K.QQVEQSSAS#QTGIK.Q	S599	sp|Q9H4A3|WNK1_HUMAN	Q9H4A3	Q9H4A3						1	0.99998	-1.38842	1	0.99999	-1.11088	2	0.99999	0.533372	0.41051	-0.655309
R.AMLDQLM*GTS#R.D	S18	sp|Q9Y383|LC7L2_HUMAN	Q9Y383	Q9Y383						5	0.99749	-0.292107				2	0.99699	-1.01843	0.491903	-0.65527
K.S#LSSS#PVK.K	S138:S142	sp|Q9H3Q1|BORG4_HUMAN	Q9H3Q1	Q9H3Q1						2	0.99624	-0.145276	1	0.99106	-0.325686	1	0.99613	-1.49326	0.582809	-0.654741
R.ISLEQPPNGSDT#PNPEK.Y	T705	sp|Q9UHI6|DDX20_HUMAN	Q9UHI6	Q9UHI6									4	0.99999	-0.222303	3	0.99999	-1.08618	0.430063	-0.654244
K.VSPT#PEPS#PPATEK.M	T242:S246	sp|Q5JTC6|AMER1_HUMAN	Q5JTC6	Q5JTC6	2	1	1	0.99667	-0.295759				1	0.99996	-0.13141	3	0.99999	-1.53356	0.556363	-0.653577
K.QIASQFPPPPTPPAMESQPLKPVPANVAPQS#PPAVK.A	S894	sp|Q70E73|RAPH1_HUMAN	Q70E73	Q70E73						2	1	-0.514087				2	1	-0.792971	0.873454	-0.653529
K.APVPQQAPS#PQAAPQPQQVAQPLPAQPPALAQPQYQSPQQPPQTR.W	S291	sp|Q9BYJ9|YTHD1_HUMAN	Q9BYJ9	Q9BYJ9	4	1	1	1	-0.221354							1	1	-1.08533	0.429553	-0.653343
K.KVQFDGTNS#AFK.E	S614	sp|Q8WWK9|CKAP2_HUMAN	Q8WWK9	Q8WWK9						3	0.99766	-0.823038	2	1	0.824573	2	1	-1.96004	0.297491	-0.652836
K.NSGPQGPRRT#PTMPQEEAAACPPHILPPEK.R	T1244	sp|Q9NYV4|CDK12_HUMAN	Q9NYV4	Q9NYV4						1	0.49718	-0.228714				1	0.99486	-1.0765	0.435659	-0.652607
K.AM*IVPS#SPSK.T	S3792	sp|Q01484|ANK2_HUMAN	Q01484	Q01484						2	0.49909	0.0124732	1	0.33333	-0.252201	3	0.49905	-1.71784	0.457083	-0.652522
R.YYGGGS#EGGRAPK.R	S52	sp|P14866|HNRPL_HUMAN	P14866	P14866	2;3	1	2	1	-0.784687	4	1	-0.219015	3	1	-0.847441	2	1	-0.758246	1.68296	-0.652347
K.DLDDALDKLS#DSLGQR.Q	S575	sp|P20810|ICAL_HUMAN	P20810	P20810						2	0.99661	0.0267475				2	1	-1.33109	0.29006	-0.652172
R.ELDEEDNS#SSSEEDRESTAQK.R	S963	sp|Q8N3X1|FNBP4_HUMAN	Q8N3X1	Q8N3X1									1	0.49577	-1.16977	1	0.49604	-0.134454	0.369423	-0.652113
R.TLEPVRPPVVPNDYVPS#PTR.N	S216	sp|Q9NYB9|ABI2_HUMAN	Q9NYB9	Q9NYB9	3	1	2	0.99621	-3.47326	3	0.99644	0.16853	3	0.99998	0.385306	1	0.99587	0.311266	0.268914	-0.65204
R.VTSSM*SS#PSMQPK.K	S1172	sp|Q13136|LIPA1_HUMAN	Q13136	Q13136						2	0.99766	-0.40005				1	0.49931	-0.903952	0.629386	-0.652001
K.NKPLEQS#VEDLSK.G	S184	sp|O95466|FMNL_HUMAN	O95466	O95466	2	1	1	1	-1.12124	4	1	-0.55107				2	1	-0.282996	0.925425	-0.65177
K.LPS#PEPSMS#PK.M	S366:S372	sp|O43303|CP110_HUMAN	O43303	O43303						2	0.99719	-0.782511				2	0.99999	-0.520537	0.898574	-0.651524
R.FS#PTMGR.H	S395	sp|P78344|IF4G2_HUMAN	P78344	P78344						4	1	-0.298681	1	1	-0.814523	2	1	-0.840182	1.17929	-0.651129
R.SGT#GS#GGSTPHISGPGPGRPSSK.E	T716:S718	sp|Q9H165|BC11A_HUMAN	Q9H165	Q9H165									1	0.49999	-0.783344	1	0.99503	-0.517708	0.892055	-0.650526
K.VSPSKS#PSLS#PSPPSPLEK.T	S1256:S1260	sp|P46821|MAP1B_HUMAN	P46821	P46821	2	1	1	0.24694	-2.23577	1	0.49685	-0.422643	1	0.49673	0.544574	4	0.49735	-0.488109	0.464881	-0.650487
R.VTTTNTVAS#TPPT#PTCEDAASR.Q	S496:T500	sp|Q96JK2|DCAF5_HUMAN	Q96JK2	Q96JK2									2	0.49998	0.241	3	0.49814	-1.54034	0.222716	-0.649673
K.GGKPEPPAM*PQPVPT#A.-	T242	sp|P23396|RS3_HUMAN	P23396	P23396	2	1	2	1	-0.14952				3	1	0.174886	1	1	-1.97334	0.362604	-0.649326
R.SPS#GAGEGASCSDGPR.G	S75	sp|Q7Z2K8|GRIN1_HUMAN	Q7Z2K8	Q7Z2K8	2	1	2	1	-0.0616881	1	0.99999	-1.10724	1	1	-0.79907	1	1	-0.627938	1.22424	-0.648983
R.NM*PGLSAATLASLGGT#SSR.R	T114	sp|Q32MZ4|LRRF1_HUMAN	Q32MZ4	Q32MZ4	3	1	2	0.33333	-0.849002	2	0.33333	0.213972	4	0.33333	-1.0749	2	0.33333	-0.885998	0.948173	-0.648982
R.AFGES#S#T#ES#DEEEEEGCGHTHCVR.G	S73:S74:T75:S77	sp|O60927|PP1RB_HUMAN	O60927	O60927						3	1		6	1	-1.38741	17	1	0.0896171	0.266751	-0.648895
K.HPS#SPECLVSAQK.V	S76	sp|Q14980|NUMA1_HUMAN	Q14980	Q14980	2	1	1	0.5	-1.84334				1	0.5	0.54656				0.165259	-0.64839
K.TPTPSTPGDT#QPNT#PAPVPPAEDGIK.I	T1549:T1553	sp|Q14839|CHD4_HUMAN	Q14839	Q14839						7	0.99997	-0.608868	2	0.99997	-0.269889	6	0.99996	-1.06489	0.972405	-0.647881
K.LMSLLTSPHQPPPPPPASASPSAVPNGPQS#PK.Q	S359	sp|Q96RU3|FNBP1_HUMAN	Q96RU3	Q96RU3						2	1	-0.15057				2	1	-1.14367	0.380213	-0.647123
R.NS#PQALR.R	S965	sp|Q7L7X3|TAOK1_HUMAN	Q7L7X3	Q7L7X3						1	1	-0.491782				1	1	-0.801442	0.825009	-0.646612
K.M*APVPLDDS#NRPASLTK.D	S559	sp|Q9NYF8|BCLF1_HUMAN	Q9NYF8	Q9NYF8						2	0.99997	-0.4522				2	1	-0.840739	0.730851	-0.64647
R.SRM*DLPGS#PSR.Q	S483	sp|Q5TCY1|TTBK1_HUMAN	Q5TCY1	Q5TCY1	3	1	2	0.99999	-1.59144	1	0.99606	0.298876							0.208883	-0.646282
K.TPTPSTPGDT#QPNTPAPVPPAEDGIK.I	T1549	sp|Q14839|CHD4_HUMAN	Q14839	Q14839						1	0.2	0.0922849				1	0.19973	-1.38438	0.2657	-0.64605
K.HRGS#ADYSMEAK.K	S217	sp|Q04726|TLE3_HUMAN	Q04726	Q04726						4	1	0.0182796	1	0.99999	-1.74791	4	1	-0.207266	0.438051	-0.645633
K.SSEAS#PTAQR.S	S97	sp|Q7Z569|BRAP_HUMAN	Q7Z569	Q7Z569						4	1	-0.143899				2	0.99999	-1.14702	0.376185	-0.645458
K.S#VPVTVDDDDDDNDPENR.I	S1253	sp|P46100|ATRX_HUMAN	P46100	P46100	2	1	2	1	-0.538507	3	1	-0.531525	1	1		3	1	-0.864341	1.55609	-0.644791
R.SMS#ASSGLSAR.S	S1629	sp|Q5VT25|MRCKA_HUMAN	Q5VT25	Q5VT25						2	0.99998	-0.525493				2	0.99608	-0.763931	0.934018	-0.644712
R.AQEHLQNSS#PLPCR.S	S396	sp|Q3B820|F161A_HUMAN	Q3B820	Q3B820						1	0.99652	-0.881985	1	0.5	-0.110841	1	0.5	-0.941262	0.861692	-0.644696
R.CSLSEPLES#DEADLAK.K	S620	sp|Q03188|CENPC_HUMAN	Q03188	Q03188									2	1	-0.295551	1	1	-0.993367	0.500451	-0.644459
K.RAS#PSKPAS#APASR.S	S787:S793	sp|P27816|MAP4_HUMAN	P27816	P27816						1	0.99555	-0.376571				1	0.99648	-0.911914	0.600865	-0.644242
K.KLLS#PSNEK.L	S547	sp|Q14694|UBP10_HUMAN	Q14694	Q14694						2	1	-1.81806	2	1	0.0249111	2	1	-0.139561	0.411058	-0.644238
K.EGTLTQVPLAPPPPGAPPS#PAPAR.F	S1147	sp|P48634|PRC2A_HUMAN	P48634	P48634	2;3	1	6	1	-0.103889	6	1	-0.57178	2	1	-0.600373	4	1	-1.29902	1.10007	-0.643766
K.KPVNY#SQFDHSDS#DDDFVSATVPLNK.K	Y13:S21	sp|Q96B01|R51A1_HUMAN	Q96B01	Q96B01						8	0.33126	-1.46691				3	0.16667	0.179855	0.238322	-0.643528
K.NTGVSPASRPSPGT#PTS#PSNLTSGLK.T	T482:S485	sp|Q5VT52|RPRD2_HUMAN	Q5VT52	Q5VT52									2	0.49996	0.423007	2	0.49738	-1.71006	0.184171	-0.643525
R.SSQELSS#PGS#DSEDAGGAR.L	S251:S254	sp|Q13387|JIP2_HUMAN	Q13387	Q13387						2	0.49888	-0.564531				3	0.99554	-0.722141	1.11016	-0.643336
R.S#MGETESGDAFLDLK.K	S5	sp|Q9NRA8|4ET_HUMAN	Q9NRA8	Q9NRA8						3	1	-0.631712				2	1	-0.654354	1.9505	-0.643033
K.DLS#TSPKPS#PIPS#PVLGR.K	S426:S432:S436	sp|Q8NDI1|EHBP1_HUMAN	Q8NDI1	Q8NDI1						2	0.33144	-0.663659				1	0.3317	-0.622028	1.68599	-0.642844
K.AFEEDIET#PPTR.N	T2551	sp|Q9P2D1|CHD7_HUMAN	Q9P2D1	Q9P2D1	2	1	3	1	-0.514813	3	1	-0.404556	1	0.99999	-0.927482	2	0.9978	-0.723777	1.93856	-0.642657
R.DS#YGGPPR.R	S189;S189	sp|P38159|RBMX_HUMAN;sp|Q96E39|RMXL1_HUMAN	P38159	P38159	2	2	1	0.99999	-0.739301	2	0.99575	-0.309207				3	0.99999	-0.879417	1.19078	-0.642642
K.EDSNSLTLNHEAEKEDS#ADK.V	S328	sp|Q7Z6M1|RABEK_HUMAN	Q7Z6M1	Q7Z6M1						1	0.99993	-1.05976	5	1	-0.0780356	3	1	-0.789564	0.797366	-0.642452
K.LSPPYSS#PQEFAQDVGR.M	S757	sp|Q13263|TIF1B_HUMAN	Q13263	Q13263	2	1	3	0.99998	-0.177856	1	0.99401	-1.41098	3	0.99999	-0.561877	4	0.99364	-0.415776	1.01466	-0.641623
K.TESVTSGPM*S#PEGS#PSKS#PSK.K	S693:S697:S701	sp|P35612|ADDB_HUMAN	P35612	P35612	3	1	1	0.16428	-0.34922				2	0.98943		3	0.49995	-0.933544	0.565251	-0.641382
R.RGQPAS#PSAHMVSHSHSPSVVS.-	S274	sp|Q14135|VGLL4_HUMAN	Q14135	Q14135						3	0.99206	-0.0814242				3	0.99063	-1.20075	0.340182	-0.641089
K.SS#IALTAPDAAADPK.E	S1749	sp|Q8NFD5|ARI1B_HUMAN	Q8NFD5	Q8NFD5	2	1	2	0.5	-1.34669	2	0.5	0.0802926	3	0.5	-0.79562	2	0.5	-0.498254	0.918681	-0.640067
R.KQEAESWS#PDACLGVK.Q	S617	sp|Q9UJ41|RABX5_HUMAN	Q9UJ41	Q9UJ41						2	0.99999	-0.338298				1	0.99607	-0.941338	0.552281	-0.639818
K.M*QVPTAEEMSSLT#PESS#PELAK.R	T583:S587	sp|Q8TDC3|BRSK1_HUMAN	Q8TDC3	Q8TDC3						2	0.25	-0.548563				2	0.49821	-0.730906	1.04518	-0.639734
K.KKEPAITS#QNS#PEAR.E	S97:S100	sp|P23193|TCEA1_HUMAN	P23193	P23193						2	0.33333	-1.39265				1	0.99632	0.11372	0.258164	-0.639464
K.HSTPHAAFQPNSQIGEEM*S#QNSFIK.Q	S132	sp|Q9UKV3|ACINU_HUMAN	Q9UKV3	Q9UKV3						1	0.5	-0.323855	3	1	-0.300881	1	0.99996	-1.29296	0.72186	-0.639231
R.LQS#IGTENTEENR.R	S46	sp|P04075|ALDOA_HUMAN	P04075	P04075	2	1	3	1	-0.163863	2	1	-0.314947	1	1	-0.571398	1	1	-1.50533	0.90753	-0.638884
K.FTPVASKFS#PGAPGGSGSQPNQK.L	S281	sp|Q15942|ZYX_HUMAN	Q15942	Q15942	3	1	2	0.99386	-2.42541	1	0.5	0.012267	1	0.5	-0.0351617	1	0.99508	-0.107222	0.440909	-0.638881
R.WKEPGSGGPQNLS#GPGGR.E	S32	sp|Q9H0W8|SMG9_HUMAN	Q9H0W8	Q9H0W8	3	1	2	1	-0.438926				2	1	-0.838758				0.714275	-0.638842
R.NLTANDPSQEYVAS#EGEEDPEVEFLK.S	S202	sp|Q86X95|CIR1_HUMAN	Q86X95	Q86X95						6	1	-0.547124	6	1		7	1	-0.729158	1.04483	-0.638141
R.SGKS#PS#PSPTS#PGSLR.K	S330:S332:S337	sp|O15075|DCLK1_HUMAN	O15075	O15075									2	0.33332	-0.649692	1	0.49553	-0.625887	1.92519	-0.637789
K.APPS#PGSLAAPGR.L	S87	sp|Q9Y4B5|SOGA2_HUMAN	Q9Y4B5	Q9Y4B5	2	1	2	1	-0.206944	1	1	-0.404811	1	1	0.0639422	2	1	-2.00173	0.578622	-0.637387
R.ADS#VSELPAPR.R	S473	sp|P28329|CLAT_HUMAN	P28329	P28329	2	1	4	0.99999	-0.00190286	1	0.99999	-0.111775	1	0.99998	-0.838023	1	0.99999	-1.59533	0.736901	-0.636757
R.AHSLNPDASGS#SCS#LAR.T	S263:S266	sp|Q12809|KCNH2_HUMAN	Q12809	Q12809	3	1	2	0.99685	0.14132	1	0.99673	-0.556047				1	0.49999	-1.49498	0.506614	-0.636568
K.M*QVPTAEEM*S#SLTPESS#PELAK.R	S580:S587	sp|Q8TDC3|BRSK1_HUMAN	Q8TDC3	Q8TDC3						1	0.16667	-0.755612	1	0.16667	-0.51735				0.928877	-0.636481
K.M*QVPTAEEM*SSLT#PESS#PELAK.R	T583:S587	sp|Q8TDC3|BRSK1_HUMAN	Q8TDC3	Q8TDC3						1	0.12499	-0.755612	1	0.33168	-0.51735				0.928877	-0.636481
R.GM*YDGPVFDLTTT#PKGGT#PAGSAR.G	T509:T514	sp|Q14195|DPYL3_HUMAN	Q14195	Q14195						3	0.33332	-0.425497	1	0.33333	-0.425743	2	0.33333	-1.05773	1.02513	-0.636322
R.TPPAAAALGAPPPLVTAAGPPT#PPGPPR.S	T1010	sp|Q9HCM7|FBSL_HUMAN	Q9HCM7	Q9HCM7	3	1	2	1	-0.00345294	1	1	-0.624712				1	1	-1.27961	0.644954	-0.635925
K.S#NDHFIVK.I	S1537	sp|Q9UKL3|C8AP2_HUMAN	Q9UKL3	Q9UKL3						2	1	-0.631639	2	1	-0.437267	2	1	-0.838115	1.50052	-0.635674
R.YREAS#PLSSNK.L	S459	sp|Q9Y462|ZN711_HUMAN	Q9Y462	Q9Y462	2;3	1	2	1	0.0516201	2	1	-1.39775	1	0.99998	-0.211085	3	1	-0.984789	0.809663	-0.6355
R.SS#TDSLPGPISR.Q	S378	sp|Q9HCD5|NCOA5_HUMAN	Q9HCD5	Q9HCD5	2	1	5	0.5	-0.445585	2	0.5	-0.518114	2	0.5	-1.08903	2	0.5	-0.489029	1.6037	-0.635438
R.RPLPALPVPEAPS#PSPVPS#PAPGRK.G	S317:S323	sp|O43281|EFS_HUMAN	O43281	O43281						1	0.5	-0.351246				3	0.99433	-0.919561	0.572323	-0.635403
K.DLAGS#IIGK.G	S401	sp|P61978|HNRPK_HUMAN	P61978	P61978						1	1	-0.986892				1	1	-0.282887	0.491764	-0.634889
R.SLS#SPPSSK.R	S264	sp|O00712|NFIB_HUMAN	O00712	O00712									2	0.99662	-0.0653738	3	0.99656	-1.20434	0.332102	-0.634855
K.QDTKYDLILDEQAEDS#K.S	S374	sp|Q8WUA2|PPIL4_HUMAN	Q8WUA2	Q8WUA2									1	1	-0.111	1	1	-1.15848	0.35735	-0.634738
K.STSM*DSGSSES#PASLK.R	S986	sp|Q15811|ITSN1_HUMAN	Q15811	Q15811	2	1	1	0.49733	-0.846955	1	0.99658	-0.480922	1	0.99776	-0.295924	3	0.99999	-0.91459	1.63465	-0.634598
R.SSSTLPVPQPS#SAPPT#PTR.L	S981:T986	sp|Q08999|RBL2_HUMAN	Q08999	Q08999						1	0.49692	0.0896366				1	0.49746	-1.35875	0.266051	-0.634554
K.ATDIPASAS#PPPVAGVPFFK.Q	S253	sp|Q8N1G0|ZN687_HUMAN	Q8N1G0	Q8N1G0	2;3	1	5	1	-0.329686	2	0.99999	-0.565313	3	1	-0.380809	3	0.99595	-1.2621	1.22089	-0.634476
R.S#PHSPSPIATPPSQSSSCSDAPM*LSTVHSAK.N	S225	sp|Q9NYF8|BCLF1_HUMAN	Q9NYF8	Q9NYF8									1	0.99219	0.348428	1	0.49414	-1.61659	0.197127	-0.634083
R.TYS#IDGPNASRPQSARPSINEIPER.T	S1133	sp|Q96RT1|LAP2_HUMAN	Q96RT1	Q96RT1	4	1	2	0.98315	0.217111				3	0.96105	-1.11155	1	0.24819	-1.00739	0.559729	-0.633942
R.QQSHFAM*MHGGTGFAGIDSSS#PEVK.G	S264	sp|Q15365|PCBP1_HUMAN	Q15365	Q15365						3	0.33333	-0.171683	1	0.9816	-0.8342	1	0.99435	-0.891828	0.952622	-0.63257
R.DRDYSDHPSGGS#YRDSYESYGNSR.S	S280;S280	sp|P38159|RBMX_HUMAN;sp|Q96E39|RMXL1_HUMAN	P38159	P38159	4	2	1	0.99082	-0.921347	1	0.49998	-0.170071	4	0.99396	-0.671991	3	0.99452	-0.766502	1.52191	-0.632478
K.HITSEADS#DPGNPVELCK.T	S1032	sp|Q562F6|SGOL2_HUMAN	Q562F6	Q562F6	3	1	2	1	-0.472645				2	1	-0.23709	1	1	-1.18763	0.803084	-0.632455
K.S#PLRNPLQAK.H	S65	sp|P15822|ZEP1_HUMAN	P15822	P15822	2;3	1	3	1	-0.667276	4	1	-0.523895	3	1	-0.00227522	3	1	-1.33607	0.979846	-0.63238
K.NFS#PPPFPR.K	S58	sp|Q86Z20|CC125_HUMAN	Q86Z20	Q86Z20	2	1	2	1	-0.0575557	4	1	-0.769226	2	1	-0.641541	1	1	-1.06053	1.23943	-0.632213
R.SGDCIRHS#STFDQTAER.D	S205	sp|O75157|T22D2_HUMAN	O75157	O75157	3	1	4	0.99999	-0.61648	2	0.99999	-1.08005	2	0.99999	-0.966619	3	0.99999	0.134845	0.981534	-0.632077
R.SEVVESTTES#QDK.E	S1431	sp|Q5UIP0|RIF1_HUMAN	Q5UIP0	Q5UIP0						3	0.99999	-0.627143				3	1	-0.636431	2.32977	-0.631787
R.AAGGGAGS#PPAPLAPSASGPPVCK.S	S376	sp|Q96HB5|CC120_HUMAN	Q96HB5	Q96HB5						2	1	-0.211922				2	1	-1.05115	0.427884	-0.631538
K.NLDPDPEPPSPDS#PTETFAAPAEVR.H	S251	sp|Q9BUA3|CK084_HUMAN	Q9BUA3	Q9BUA3	3	1	3	0.99995	-0.307913	2	0.99544	-0.610939	3	0.99998		3	0.99999	-0.975611	1.08572	-0.631488
R.SLYASS#PGGVYATR.S	S56	sp|P08670|VIME_HUMAN	P08670	P08670	2	1	3	0.99795	-1.15257	2	0.99999	-0.520239	7	0.99773	-0.270617	5	0.99793	-0.581376	1.36801	-0.6312
R.RGRS#YDS#SMESR.N	S61:S64	sp|Q9HCG8|CWC22_HUMAN	Q9HCG8	Q9HCG8						1	0.99689	-0.298353				1	0.99691	-0.963741	0.510219	-0.631047
R.ALLS#LRSPK.A	S244	sp|Q9UNF1|MAGD2_HUMAN	Q9UNF1	Q9UNF1	3	1	1	1	-1.22369				1	1	-0.038393				0.318729	-0.631042
K.KAENAEGQTPAIGPDGEPLDETS#QMSDLPVK.V	S610	sp|P51532|SMCA4_HUMAN	P51532	P51532	3	1	2	0.99532	-0.431405				1	0.49846	-0.737495	1	0.49778	-0.722737	1.61829	-0.630546
R.LSS#TSLASGHSVR.L	S198	sp|Q9BZL6|KPCD2_HUMAN	Q9BZL6	Q9BZL6									3	0.99998	-0.702534	1	0.5	-0.557578	1.1372	-0.630056
-.S#GEDEQQEQTIAEDLVVTK.Y	S2	sp|Q9UQ80|PA2G4_HUMAN	Q9UQ80	Q9UQ80									1	0.99998	-1.11112	7	1	-0.148186	0.38133	-0.629654
R.SVPGTTSS#PLVGDISPK.S	S583	sp|Q9UQR0|SCML2_HUMAN	Q9UQR0	Q9UQR0						1	0.24968	-0.42129				1	0.33285	-0.837402	0.691948	-0.629346
R.LAS#VSADAEVAR.R	S821	sp|P11137|MAP2_HUMAN	P11137	P11137	2	1	3	1	-0.277619	3	1	0.27392	3	1	-2.76626	2	1	0.253524	0.348076	-0.62911
R.HAIMRS#PQM*VSAIVR.T	S191	sp|P35222|CTNB1_HUMAN	P35222	P35222						3	1	0.585104				2	1	-1.843	0.157576	-0.628948
K.ELPTVTTNVQNS#QDK.S	S120	sp|Q96B01|R51A1_HUMAN	Q96B01	Q96B01	2;3	1	4	1	-0.125827	3	1	-1.75238	3	1	0.543257	1	1	-1.18075	0.50875	-0.628925
K.KEESHS#NDQS#PQIR.A	S134:S138	sp|Q9HC35|EMAL4_HUMAN	Q9HC35	Q9HC35						1	0.5	-0.11337				1	0.99524	-1.14448	0.359377	-0.628925
K.TLEPVKPPTVPNDYM*TS#PAR.L	S216	sp|Q8IZP0|ABI1_HUMAN	Q8IZP0	Q8IZP0	3	1	2	0.99582	-1.14544	3	0.99029	-0.112332							0.358757	-0.628887
K.AENAEGQTPAIGPDGEPLDETS#QMSDLPVK.V	S610	sp|P51532|SMCA4_HUMAN	P51532	P51532	3	1	1	0.49999	-0.791785							2	0.4989	-0.46575	0.791834	-0.628767
R.NESIASTPPGEDRKS#PR.V	S158	sp|Q8IVF5|TIAM2_HUMAN	Q8IVF5	Q8IVF5	3	1	1	0.99593	-2.40272	2	1	-0.264854	2	1	0.574117	3	1	-0.419885	0.406266	-0.628335
K.EDHEETKLS#VGDIENK.H	S288	sp|Q8WUM9|S20A1_HUMAN	Q8WUM9	Q8WUM9	3	1	2	1	0.388977	1	0.99997	-1.64511							0.188552	-0.628065
K.S#PTLSQVHS#PLVTSPSANLK.S	S934:S942	sp|Q86UU0|BCL9L_HUMAN	Q86UU0	Q86UU0						1	0.33073	0.149125				1	0.49583	-1.4052	0.246181	-0.628038
R.AM*LDQLMGT#SR.D	T17	sp|Q9Y383|LC7L2_HUMAN	Q9Y383	Q9Y383						1	0.5	-0.0108814				2	0.5	-1.24474	0.305891	-0.627809
R.SLQPPPGRPDPELS#SSPR.R	S756	sp|Q8TDC3|BRSK1_HUMAN	Q8TDC3	Q8TDC3						1	0.49828	-0.935484	1	0.49873	0.065325	1	0.49867	-1.01303	0.672877	-0.627729
R.EAPSPLM*IHSPQMSQFQSLTHQS#PPQQNVQPK.K	S1083	sp|O60885|BRD4_HUMAN	O60885	O60885	4	1	1	0.98672	-0.701224				1	0.97767	-0.553614				1.12758	-0.627419
R.DSLVLPPTQSSSDSS#PPEVSGPSSSQM*SM*K.T	S738	sp|O75152|ZC11A_HUMAN	O75152	O75152									1	0.16667	-0.717081	1	0.16667	-0.537384	1.04298	-0.627233
K.TSS#DDES#EEDEDDLLQR.T	S206:S210	sp|Q9Y5J1|UTP18_HUMAN	Q9Y5J1	Q9Y5J1	2;3	1	10	0.99513	-1.4291	6	0.99492	-0.211557	7	0.99516	-0.475009	8	0.99533	-0.393057	0.978096	-0.627181
R.ALEQSQS#LPLPAPTS#TSPSR.G	S965:S973	sp|O15068|MCF2L_HUMAN	O15068	O15068						1	0.24768	-0.313401				2	0.24947	-0.940304	0.529902	-0.626853
R.LSYPPHS#VSPTDINTSLPPM*SSFHR.G	S281	sp|Q99081|HTF4_HUMAN	Q99081	Q99081	4	1	1	0.24818					3	0.24964	-0.943932	3	0.33269	-0.309548	0.525397	-0.62674
R.TQT#GDS#SSISSFSYR.E	T661:S664	sp|Q4V328|GRAP1_HUMAN	Q4V328	Q4V328						2	0.16635	-1.16311				1	0.16556	-0.0899812	0.345971	-0.626545
K.SAS#PGINVPPGTNRPGLGQNENLSAIEGK.G	S1104	sp|Q96K83|ZN521_HUMAN	Q96K83	Q96K83									1	0.5	-0.682932	1	0.5	-0.569075	1.23856	-0.626004
K.AVPMAPAPAS#PGSSNDSSAR.S	S759	sp|Q66K74|MAP1S_HUMAN	Q66K74	Q66K74						8	1	-0.17347				8	1	-1.07854	0.399598	-0.626003
R.QPSPSHDGS#LS#PLQDR.A	S134:S136	sp|Q96A00|PP14A_HUMAN	Q96A00	Q96A00						2	0.98677	-0.359082	2	0.33124	0.164446	2	0.98747	-1.68286	0.428393	-0.625832
R.TM*IIS#PERLDPFADGGK.T	S129	sp|O75533|SF3B1_HUMAN	O75533	O75533	2;3	1	3	1	-0.596489	6	1	-0.585341	3	1	-0.598046	4	1	-0.722061	3.52108	-0.625484
R.IRQEIQELKAS#PK.I	S813	sp|Q9H270|VPS11_HUMAN	Q9H270	Q9H270									1	1	-0.16283	1	1	-1.08796	0.392092	-0.625397
K.SES#GGS#EYGTGPGR.K	S90:S93	sp|Q12873|CHD3_HUMAN	Q12873	Q12873						1	0.49906	0.0476472				1	0.99125	-1.29827	0.281205	-0.62531
R.RTGGPAYGPSSDVSTASET#ES#EKREEPNR.A	T455:S457	sp|P51116|FXR2_HUMAN	P51116	P51116									1	0.1	0.0558713	1	0.1	-1.30639	0.278016	-0.62526
R.S#PPPPYPGNAR.K	S143	sp|Q96J86|CYYR1_HUMAN	Q96J86	Q96J86									2	1	-0.268296	1	1	-0.982036	0.481202	-0.625166
R.THT#GERPYECPECDK.R	T114	sp|Q7L3S4|ZN771_HUMAN	Q7L3S4	Q7L3S4						1	0.5	0.0572818				2	0.99999	-1.30734	0.277468	-0.62503
K.NAIS#LPVIGGPQALTLPTAQAPPKPPR.L	S109	sp|O14613|BORG1_HUMAN	O14613	O14613	3	1	2	1	0.242001	2	1	-0.27474	1	1	-1.84188				0.372979	-0.624872
K.KSPVGKS#PPSTGSTYGSSQK.E	S320	sp|Q9Y2W1|TR150_HUMAN	Q9Y2W1	Q9Y2W1	3	1	8	1	-2.03225	7	1	-0.0910966	5	1	-0.388337	6	1	0.0124489	0.550785	-0.624808
R.HPS#WRS#EETQER.E	S406:S409	sp|P23588|IF4B_HUMAN	P23588	P23588						2	0.99997	0.0603936	5	0.99999	-0.692618	1	0.99596	-1.24204	0.620212	-0.624755
K.TVYLQSALSS#STSAEK.F	S317	sp|O14681|EI24_HUMAN	O14681	O14681						1	0.24969	-1.97087				1	0.24971	0.721467	0.140622	-0.624703
R.RPPSPDVIVLS#DNEQPSSPR.V	S107	sp|Q86YP4|P66A_HUMAN	Q86YP4	Q86YP4						2	1	-0.0667627				1	1	-1.18149	0.333422	-0.624125
K.KKPT#PVLLPQSK.Q	T537	sp|Q9UGP8|SEC63_HUMAN	Q9UGP8	Q9UGP8									1	1	-0.175385	2	1	-1.07201	0.401471	-0.623696
R.GRGPS#PAAAS#PEGS#PLR.R	S914:S919:S923	sp|Q9P107|GMIP_HUMAN	Q9P107	Q9P107						1	1	-0.154074				1	1	-1.09327	0.386297	-0.623672
K.IVS#GSPISTPS#PSPLPR.T	S463:S471	sp|Q9ULM3|YETS2_HUMAN	Q9ULM3	Q9ULM3						1	0.49685	-0.596816				1	0.48627	-0.650516	1.5624	-0.623666
K.RSRPTS#EGSDIESTEPQK.Q	S258	sp|Q4G0J3|LARP7_HUMAN	Q4G0J3	Q4G0J3									1	0.49999	-0.7349	1	0.99705	-0.512014	0.948437	-0.623457
K.SVLPTAIPAVLPAAS#PCSSPK.T	S27	sp|O94806|KPCD3_HUMAN	O94806	O94806						2	0.99997	-0.18157				2	0.99583	-1.06506	0.406157	-0.623313
R.GDQCCYSHS#PPT#PR.V	S625:T628	sp|Q9NXH9|TRM1_HUMAN	Q9NXH9	Q9NXH9						3	0.99654	-0.289422				3	0.99635	-0.95703	0.504397	-0.623226
R.SRLAS#VSADAEVAR.R	S821	sp|P11137|MAP2_HUMAN	P11137	P11137	3	1	1	0.99667	-0.588148	1	0.99996	-1.25088	2	0.99445	-0.0295486				0.658179	-0.622859
R.SIPRDPS#DLSHSR.K	S16	sp|Q7L9B9|EEPD1_HUMAN	Q7L9B9	Q7L9B9	3	1	2	1	0.491579				3	1	-0.863839	1	1	-1.49616	0.39855	-0.622807
K.ASIGQS#PGLPSTTFK.L	S614	sp|Q5VT52|RPRD2_HUMAN	Q5VT52	Q5VT52	2	1	4	1	-0.77591	4	1	-0.697538	3	1	-0.581973	4	1	-0.434082	2.44696	-0.622376
K.TPTPS#TPGDTQPNT#PAPVPPAEDGIK.I	S1544:T1553	sp|Q14839|CHD4_HUMAN	Q14839	Q14839						2	0.24968	0.374259	1	0.49851	-1.68727	2	0.24997	-0.553752	0.391338	-0.622255
R.SRDAVETNEKS#NDS#TDGEPEEK.R	S234:S237	sp|O14981|BTAF1_HUMAN	O14981	O14981						1	0.33146	-0.201704				2	0.5	-1.04271	0.422103	-0.622205
R.SS#PAFTK.R	S130	sp|Q5VVQ6|OTU1_HUMAN	Q5VVQ6	Q5VVQ6						1	0.99756	-0.301641				3	0.5	-0.942156	0.518924	-0.621899
R.NDCRSPT#HLTVSSTNTLR.S	T1187	sp|Q15652|JHD2C_HUMAN	Q15652	Q15652						1	0.49999	-0.28205	2	0.5	-0.961361				0.497132	-0.621705
K.QQIAEDPELTHSS#SNK.I	S187	sp|Q9ULC3|RAB23_HUMAN	Q9ULC3	Q9ULC3						4	0.99428	-0.614945	3	0.49909	-0.856643	2	0.99572	-0.393139	1.36279	-0.621575
R.QPGLRQPS#PSHDGS#LS#PLQDR.A	S128:S134:S136	sp|Q96A00|PP14A_HUMAN	Q96A00	Q96A00						1	0.5	-0.246894	8	0.5	0.255513	2	0.5	-1.87319	0.361138	-0.621523
K.EVPAVPET#LKK.K	T17	sp|P18124|RL7_HUMAN	P18124	P18124						1	1	-1.69634	1	1	0.454176				0.176173	-0.621082
R.M*KS#QAFIEM*ETR.E	S533	sp|P43243|MATR3_HUMAN	P43243	P43243						1	1	0.222368	2	1	-0.722672	1	1	-1.36268	0.508909	-0.620994
K.DLHDDDEDEEM*LETADGES#M*NTEESNQGSTPSDQQQNK.L	S182;S182	sp|P41236|IPP2_HUMAN;sp|Q6NXS1|IPP2M_HUMAN	P41236	P41236									2	0.33333	-0.322359	1	0.24946	-0.919074	0.544782	-0.620716
K.KKAEPSEVDMNS#PK.S	S71	sp|Q9NR30|DDX21_HUMAN	Q9NR30	Q9NR30						4	1	-0.578969				4	1	-0.662327	1.3697	-0.620648
R.DYGHS#SSRDDYPSR.G	S249;S249	sp|P38159|RBMX_HUMAN;sp|Q96E39|RMXL1_HUMAN	P38159	P38159	2;3;4	2	9	0.99999	-0.58854	7	1	-0.282191	8	0.99998	-0.528544	13	0.99999	-1.08297	1.46457	-0.62056
R.S#LQLPASPAPDPSPRPAYK.V	S842	sp|Q9Y2H5|PKHA6_HUMAN	Q9Y2H5	Q9Y2H5	3	1	2	1	-0.377401	2	1	-0.881584	1	1	-1.60867	2	1	0.386048	0.626815	-0.620402
R.NSASATTPLS#GNS#SR.R	S320:S323	sp|Q9Y608|LRRF2_HUMAN	Q9Y608	Q9Y608	2	1	1	0.49914	-0.392166	1	0.49888	-0.710099				1	0.49667	-0.757325	1.48737	-0.619863
R.TFSVYS#SSR.Q	S652	sp|Q9UID3|VPS51_HUMAN	Q9UID3	Q9UID3	2	1	2	0.99362	-0.056675				1	0.49712	-1.18304				0.328341	-0.619855
K.IGS#LIDVNQSK.D	S108;S106	sp|Q96A72|MGN2_HUMAN;sp|P61326|MGN_HUMAN	Q96A72	Q96A72	2	2	1	1	-2.14164	2	1	-0.128248	1	1	-0.0411577	2	1	-0.16651	0.508727	-0.619389
K.GSY#VSIHSSGFR.D	Y38;Y39	sp|O00148|DX39A_HUMAN;sp|Q13838|DX39B_HUMAN	O00148	O00148	2;3	2	2	0.5	-0.739204	2	0.5	-0.116657	2	0.5	-1.2665	1	0.5	-0.355057	1.04468	-0.619355
R.RGSS#PGSLEIPK.D	S861	sp|Q6GYQ0|RGPA1_HUMAN	Q6GYQ0	Q6GYQ0	3	1	2	0.5	0.0521016	7	0.99639	-1.10063	4	0.99712	-0.0752599	5	0.99997	-1.35246	0.744917	-0.619063
R.AKS#ELTLTPDPAPPM*AHS#PLHR.S	S399:S414	sp|Q9NRA0|SPHK2_HUMAN	Q9NRA0	Q9NRA0									4	1	-0.934698	4	0.99542	-0.303132	0.52237	-0.618915
K.ALAPADLM*EHHSGS#QGPLLTTGDLGK.E	S953	sp|Q15648|MED1_HUMAN	Q15648	Q15648									1	0.99278	-0.232279	2	0.5	-1.00521	0.449244	-0.618747
K.SEEEQSSSS#VKKDETNVK.M	S241	sp|P07910|HNRPC_HUMAN	P07910	P07910	3;4	1	8	0.99181	-0.79179	5	0.99324	-0.30546	4	0.99506	-0.799637	10	0.99559	-0.577396	1.88584	-0.61857
R.AAPTT#PPPPVK.R	T181	sp|Q9NZQ3|SPN90_HUMAN	Q9NZQ3	Q9NZQ3						1	0.5	-0.462336				2	0.99999	-0.774266	0.803259	-0.618301
K.EDKPPLAPSGGTEGPEQPPPPCPS#QT#GSPPVGLIK.G	S630:T632	sp|Q8WWM7|ATX2L_HUMAN	Q8WWM7	Q8WWM7	3	1	1	0.33333	0.165722							1	0.49772	-1.40185	0.240399	-0.618065
R.TPPVGM*S#PQVLKK.S	S1132	sp|Q2KJY2|KI26B_HUMAN	Q2KJY2	Q2KJY2	2;3	1	2	1	-0.107918	2	1	-1.4788	3	1	-0.267434				0.538366	-0.618052
R.NYS#REQHGVAASCLEDLR.S	S28	sp|O00273|DFFA_HUMAN	O00273	O00273	3	1	2	0.99997	-0.0162311	2	0.99998	0.176896	3	0.99999	-0.377508	2	0.9953	-2.25499	0.457612	-0.617958
R.GMYDGPVFDLTTT#PK.G	T509	sp|Q14195|DPYL3_HUMAN	Q14195	Q14195						5	0.99832	-0.560225				2	0.99793	-0.674736	1.23017	-0.61748
R.QLPALDGSLM*GPES#PPAQEEEAPVSPHK.K	S634	sp|Q8N9T8|KRI1_HUMAN	Q8N9T8	Q8N9T8									4	0.99996	-0.599011	1	1	-0.634616	1.73591	-0.616814
R.GNAAGSS#QTGDALGK.A	S333	sp|Q99081|HTF4_HUMAN	Q99081	Q99081	2	1	2	0.99385	-0.678583	3	0.99733	-0.708892				4	0.99732	-0.462256	1.80982	-0.616577
R.RHS#MENMELMK.L	S408	sp|P81274|GPSM2_HUMAN	P81274	P81274						1	1	-0.0900892				1	1	-1.14302	0.346858	-0.616554
R.KSS#ISSISGR.D	S415	sp|Q86SQ0|PHLB2_HUMAN	Q86SQ0	Q86SQ0									2	0.99998	0.244434	1	0.5	-1.47654	0.218645	-0.616054
R.M*RAHS#PAEGASVESSSPGPK.K	S62	sp|Q8NFG4|FLCN_HUMAN	Q8NFG4	Q8NFG4	3	1	1	1	-1.68888	2	1	-0.677162	1	1	-0.179365	2	1	0.0827741	0.67091	-0.615657
R.GTGSHPWTM*APPPGST#PSR.T	T300	sp|O43347|MSI1H_HUMAN	O43347	O43347						1	0.49878	-0.450435	1	0.5	0.219296	1	0.5	-1.6143	0.43222	-0.615147
R.S#PVPPSCPAPQPRPPPPPPPGER.T	S415	sp|A7MCY6|TBKB1_HUMAN	A7MCY6	A7MCY6	3	1	4	1		4	1	-0.362649	2	1		1	1	-0.866508	0.606136	-0.614579
R.LPNGEPS#PDPGGK.G	S49	sp|Q9Y3Q8|T22D4_HUMAN	Q9Y3Q8	Q9Y3Q8									1	1	-0.185149	1	1	-1.04353	0.410932	-0.614342
K.TDHSVASSPSSAISTATPS#PK.S	S776	sp|O14607|UTY_HUMAN	O14607	O14607									1	0.99544	-0.438313	1	0.99559	-0.790312	0.750477	-0.614312
R.NDAPTPGTSTT#PGLR.S	T334	sp|Q04726|TLE3_HUMAN	Q04726	Q04726	2	1	1	0.49927	-0.373339	1	0.49943	-0.516373	3	0.9974	-0.651575	2	0.49944	-0.912835	1.89236	-0.613531
K.ESS#PLSSR.K	S294	sp|Q14693|LPIN1_HUMAN	Q14693	Q14693						2	0.99999	-0.33108				2	0.99763	-0.895705	0.561297	-0.613393
R.RRS#PGLCSDS#LEK.S	S136:S143	sp|Q5VUA4|ZN318_HUMAN	Q5VUA4	Q5VUA4						1	0.99758	-0.533172				2	0.99999	-0.693508	1.08227	-0.61334
K.LGHPEALSAGTGS#PQPPSFTYAQQR.E	S308	sp|Q15942|ZYX_HUMAN	Q15942	Q15942	3	1	7	0.99999	-1.92873	3	0.99631	-0.219475	2	1	0.0806857	2	0.99615	-0.385393	0.576134	-0.613228
R.GM*YDGPVFDLTTT#PK.G	T509	sp|Q14195|DPYL3_HUMAN	Q14195	Q14195	2;3	1	11	1	-0.408574	11	0.99999	-0.5428	8	0.99812	-0.497199	6	0.99832	-1.00427	1.71424	-0.61321
K.SELTDS#ASVLDNFK.F	S227	sp|O43815|STRN_HUMAN	O43815	O43815						2	1	-0.226831	1	1	-1.60758	2	1	-0.00461448	0.460913	-0.613008
R.KPS#PAASPATK.K	S640	sp|Q8N3F8|MILK1_HUMAN	Q8N3F8	Q8N3F8						6	1	-0.358508	2	1	-0.482683	6	1	-0.996355	1.05382	-0.612515
R.SEQSSM*SIEFGQES#PEQSLAM*DFSR.Q	S1653	sp|P46821|MAP1B_HUMAN	P46821	P46821						2	0.99565	-0.859562				9	1	-0.364283	0.611174	-0.611922
R.GESAPTLSTSPSPSSPSPTSPS#PTLGR.R	S332	sp|Q9H330|TM245_HUMAN	Q9H330	Q9H330	3	1	1	0.99499	-0.334298	1	0.99613	-1.33789	2	0.99478	-0.316281	2	0.99625	-0.458776	1.05945	-0.611812
K.AEVPGATGGDS#PHLQPAEPPGEPRR.E	S17	sp|Q9P2K5|MYEF2_HUMAN	Q9P2K5	Q9P2K5						2	0.99217	-0.273158				1	0.99319	-0.949893	0.492497	-0.611526
K.RFSTYSQS#PPDT#PSLR.E	S351:T355	sp|Q6ZS17|FA65A_HUMAN	Q6ZS17	Q6ZS17						2	0.99707	-0.435071	1	0.99996	-0.225331	1	0.99617	-1.17265	0.776585	-0.611019
R.QPQIKQEPES#EEEEEEK.Q	S583	sp|P49756|RBM25_HUMAN	P49756	P49756						2	1	-0.293022				1	1	-0.928827	0.515055	-0.610924
K.GVSRKS#PLAEEGR.L	S396	sp|Q9BRS8|LARP6_HUMAN	Q9BRS8	Q9BRS8						1	0.99619	-1.22839				1	0.99716	0.00705587	0.297865	-0.610665
R.VRGGCVS#PERGPTFNPK.H	S604	sp|Q9ULD5|ZN777_HUMAN	Q9ULD5	Q9ULD5	3	1	1	1	-1.11372							1	0.99994	-0.107453	0.357765	-0.610589
K.LTGS#TSSLNK.L	S470	sp|Q9NV70|EXOC1_HUMAN	Q9NV70	Q9NV70	2	1	3	0.99725	-0.583382	2	0.99725	-0.525023				2	0.99734	-0.72288	2.04003	-0.610428
R.HCSLQAVPEEIYRYS#R.S	S35	sp|Q14160|SCRIB_HUMAN	Q14160	Q14160	3	1	3	0.33333	-0.249438	1	0.49899	-0.0525466	2	0.49893	0.207419	1	0.49926	-2.34708	0.426647	-0.610412
R.LEASYSDS#PPGEEDLLVHVAEGSK.S	S18	sp|Q7Z3C6|ATG9A_HUMAN	Q7Z3C6	Q7Z3C6						1	0.49853	-0.807424				3	0.99999	-0.412629	0.700638	-0.610027
K.S#EEHHLYSNPIKEEM*TESK.F	S811	sp|O15042|SR140_HUMAN	O15042	O15042						3	1	-0.105006				2	1	-1.11461	0.356349	-0.609809
-.M*SDEFSLADALPEHS#PAK.T	S15	sp|Q8NDC0|MISSL_HUMAN	Q8NDC0	Q8NDC0						1	1	-0.858281				1	1	-0.359125	0.606047	-0.608703
R.AGYLRS#PSWTR.T	S119	sp|Q9H9R9|DBND1_HUMAN	Q9H9R9	Q9H9R9						1	0.99725	-0.343763	1	0.99999	-0.0281449	1	0.9963	-1.45309	0.530939	-0.608332
K.KT#QSFEIPQPDSGPR.D	T727	sp|Q96PX9|PKH4B_HUMAN	Q96PX9	Q96PX9									1	0.5	0.0554661	1	0.5	-1.27158	0.27757	-0.608058
R.S#LPRPHDFFDAQTLDAIR.H	S390	sp|Q6ZN18|AEBP2_HUMAN	Q6ZN18	Q6ZN18	3	1	2	1	-0.135468	2	1	-1.25749	2	1	0.134188	3	1	-1.17338	0.731366	-0.608038
K.EELTPGAPQHQLPPVPGS#PEPYPGQQAPGPEPSQPLLELTPR.A	S160	sp|Q9H6F5|CCD86_HUMAN	Q9H6F5	Q9H6F5	4	1	3	0.99223	0.275283	3	0.5	-0.800203	4	0.5	-0.839344	2	0.5	-1.06765	0.866378	-0.607979
K.AEPSEVDM*NS#PK.S	S71	sp|Q9NR30|DDX21_HUMAN	Q9NR30	Q9NR30	2	1	7	1	-0.386017	6	1	-0.492257	6	1	-0.546931	4	1	-1.0067	1.67187	-0.607976
R.DSYESYGNS#R.S	S291;S291	sp|P38159|RBMX_HUMAN;sp|Q96E39|RMXL1_HUMAN	P38159	P38159						2	1	-0.29763	1	0.99999	-0.46573	2	0.99999	-1.06056	0.922674	-0.607975
R.RLLSPAGSSGAPASPACS#SPPSSEFMDVN.-	S952	sp|P51784|UBP11_HUMAN	P51784	P51784									2	0.33158	-1.8772	2	0.33214	0.661538	0.14527	-0.607831
K.TPETVVPAAPELQPSTSTDQPVT#PEPTSR.A	T1548	sp|Q14676|MDC1_HUMAN	Q14676	Q14676						2	0.99956	-0.119255				2	0.99919	-1.09573	0.365538	-0.607491
R.GEGPAIPGDT#PPPTPR.S	T714	sp|O75145|LIPA3_HUMAN	O75145	O75145	2;3	1	7	1	-0.396046	1	1	-0.527979	4	1	-0.392814	2	0.99999	-1.11204	1.41824	-0.60722
K.QIVGTPVNSEDS#DTRQTSHLQAR.S	S239	sp|Q5QJE6|TDIF2_HUMAN	Q5QJE6	Q5QJE6	3	1	2	0.99979	-1.06028	4	0.97906	-0.154002							0.389153	-0.607142
K.AEEQQLPPPLS#PPS#PSTPNHR.R	S289:S292	sp|Q6WCQ1|MPRIP_HUMAN	Q6WCQ1	Q6WCQ1	3	1	1	0.99297		8	0.99552	-0.285196	15	0.99997	-1.67644	15	0.99994	0.140332	0.415964	-0.607101
K.RAAEPPVVQPVPPAALSGPSGEEGLS#PGGK.R	S224	sp|O15054|KDM6B_HUMAN	O15054	O15054						3	0.99992	-0.154083	1	0.99998	-0.518356	2	0.99997	-1.14877	0.764818	-0.60707
R.IPAKT#PPAPKT#PPSSGEPPK.S	T492:T498	sp|P10636|TAU_HUMAN	P10636	P10636	3;4	1	2	1	-0.960891	5	1	-0.233486	2	1	-0.0429198	7	1	-1.19014	0.933845	-0.606858
R.ITSVIPS#PPPPPPLPPPQR.I	S150	sp|O15085|ARHGB_HUMAN	O15085	O15085	3	1	1	0.99999	0.0316928	1	0.99999	-0.152558				1	0.99999	-1.6984	0.4155	-0.606423
R.ESESESDET#PPAAPQLIK.K	T458	sp|O60832|DKC1_HUMAN	O60832	O60832						1	0.25	-0.37657				1	0.25	-0.836074	0.63716	-0.606322
R.SSGGSYRDS#YDSYATHNE.-	S163	sp|Q14011|CIRBP_HUMAN	Q14011	Q14011	3	1	1	0.98637	-0.687122	1	0.2495	-0.642946				1	0.33285	-0.48853	2.01239	-0.6062
K.RDYTGCSTSESLS#PVK.Q	S210	sp|O95297|MPZL1_HUMAN	O95297	O95297						1	0.99999	-0.67349	2	0.99714	-0.0212866	1	0.99604	-1.12344	0.701847	-0.606072
K.ITSYFLNEGS#QARPR.S	S277	sp|O75792|RNH2A_HUMAN	O75792	O75792	3	1	2	1	-0.893435	2	1	-0.0670123	1	1	-0.280019	1	1	-1.18232	0.990422	-0.605697
K.VAS#LTLHNK.E	S358	sp|Q9P0K7|RAI14_HUMAN	Q9P0K7	Q9P0K7	2	1	1	1	-1.8305				2	1	0.232309	1	1	-0.218806	0.361087	-0.605667
K.AGGS#VESLR.S	S507	sp|O94885|SASH1_HUMAN	O94885	O94885									2	1	-0.00941994	2	1	-1.20131	0.305388	-0.605363
K.EEEEDGQEGS#IHNLPLVTSQRPFYDGPM*PTPR.Q	S407	sp|O75717|WDHD1_HUMAN	O75717	O75717	4	1	2	1	-0.576163	1	0.99999	-0.0344185	5	1	-0.765174	3	1	-1.0455	1.1819	-0.605315
K.TPTISPVITAPPSS#PVLDTSDIRK.E	S610	sp|Q96G01|BICD1_HUMAN	Q96G01	Q96G01						2	0.5	-0.373782				2	0.5	-0.836454	0.633643	-0.605118
R.LPS#PTSAPQQPASQAAPPTQGQGR.Q	S510	sp|P17600|SYN1_HUMAN	P17600	P17600	3	1	2	0.99257	-0.9129	2	0.99998	-0.381188	2	0.99257	-1.20815	2	1	0.0852172	0.9014	-0.604255
K.SQDS#YPGS#PSLSPR.H	S361:S365	sp|Q6VN20|RBP10_HUMAN	Q6VN20	Q6VN20	2	1	2	0.49781	-0.694964	4	0.99999	-0.513307							1.02227	-0.604135
R.RPGHPAQPLPLPQTASS#PQPQQK.A	S412	sp|O60346|PHLP1_HUMAN	O60346	O60346									2	0.99626	-0.604304	2	0.99628	-0.6033	3.27626	-0.603802
R.NASIHAS#M*DSAR.S	S438	sp|Q7Z2D5|LPPR4_HUMAN	Q7Z2D5	Q7Z2D5	2;3	1	13	1	0.322992	9	1	-0.255415	2	0.99999	-0.163952	1	0.99632	-2.31841	0.422109	-0.603696
R.TPS#PARPALR.A	S31	sp|Q9H211|CDT1_HUMAN	Q9H211	Q9H211	2	1	1	0.99583	-0.549295	1	1	-0.660955	1	0.99559	-0.600804				2.54599	-0.603685
K.DKS#AHS#ENPLEK.Y	S951:S954	sp|O75665|OFD1_HUMAN	O75665	O75665						1	1	-0.417718				1	1	-0.789251	0.721003	-0.603484
R.NLVSPAYCT#QESREEIPGGEAR.T	T102	sp|Q9NUQ3|TXLNG_HUMAN	Q9NUQ3	Q9NUQ3						1	0.49999	-0.424888	1	0.49999	0.253136	2	0.49799	-1.63852	0.409667	-0.603423
R.LM*RSS#TDS#LPGPISR.Q	S378:S381	sp|Q9HCD5|NCOA5_HUMAN	Q9HCD5	Q9HCD5	2;3	1	4	0.49919	-0.727388	3	0.49923	-0.239123	5	0.49907	-0.697831	6	0.49918	-0.747688	1.80165	-0.603007
R.YHTS#QSGDEMTSLSEYVSR.M	S460	sp|P08238|HS90B_HUMAN	P08238	P08238						1	0.33297	0.324289				1	0.33291	-1.52958	0.198595	-0.602646
K.GT#PSQS#PVVGR.S	T177:S181	sp|P52594|AGFG1_HUMAN	P52594	P52594	2	1	5	1	-0.480315	4	1	-0.544435	2	1	-0.646862	1	1	-0.738791	2.74517	-0.602601
K.EKKPGDGEVS#PSTEDAPFQHS#PLGK.A	S527:S538	sp|O60318|MCM3A_HUMAN	O60318	O60318						1	0.98194	-1.24318	1	0.98802	0.0383811				0.28429	-0.602398
K.ESEVCPVPT#NSPS#PPPLPPPPPLPK.I	T979:S983	sp|Q9ULJ3|ZN295_HUMAN	Q9ULJ3	Q9ULJ3						1	0.33333	-0.387764				6	0.33333	-0.815992	0.66237	-0.601878
R.SSLHTPFS#PNSETLASAYHANTR.A	S1053	sp|Q9UGU0|TCF20_HUMAN	Q9UGU0	Q9UGU0	3	1	1	0.99999	-0.24829	3	0.99999	-0.0369708				1	0.9647	-1.51928	0.490234	-0.601514
R.DSYES#YGNSR.S	S287;S287	sp|P38159|RBMX_HUMAN;sp|Q96E39|RMXL1_HUMAN	P38159	P38159	2	2	1	0.98882	-0.471592	2	0.99716	-0.474057				2	0.9975	-0.858674	1.36839	-0.601441
R.SAM*DS#PVPASM*FAPEPSS#PGAAR.A	S12:S25	sp|O00178|GTPB1_HUMAN	O00178	O00178	3	1	3	0.49998	-0.950759	5	0.25	-0.892182	10	0.49998	0.248696	5	0.49755	-0.81128	0.902479	-0.601381
K.TISIDENM*EPSPT#GDFYPSPSS#PAAGSR.T	T286:S295	sp|O00712|NFIB_HUMAN	O00712	O00712									2	0.49674	-0.158437	2	0.49814	-1.04428	0.393464	-0.601357
K.NS#FHLLR.Q	S1479	sp|Q6R327|RICTR_HUMAN	Q6R327	Q6R327									2	1	0.164357	1	1	-1.36664	0.239429	-0.60114
R.AM*LDQLM*GTS#R.D	S18	sp|Q9Y383|LC7L2_HUMAN	Q9Y383	Q9Y383	2	1	9	0.99742	-0.690622	2	0.99702	-0.361132	4	0.99703	0.204248	1	0.5	-1.5559	0.696582	-0.600851
R.ASPHATPST#LHFPTS#PIIQQPGPYFSHPAIR.Y	T367:S373	sp|Q12857|NFIA_HUMAN	Q12857	Q12857									4	0.49998	0.511977	1	0.49997	-1.71336	0.164402	-0.600691
K.TSTDRHS#LSLDDIR.L	S542	sp|Q96NE9|FRMD6_HUMAN	Q96NE9	Q96NE9									2	0.99697	-0.79805	1	0.99999	-0.403143	0.694197	-0.600597
R.GLGPS#PAGDGPSGSGK.H	S25	sp|Q92934|BAD_HUMAN	Q92934	Q92934						1	1	-0.266122				1	1	-0.93499	0.490166	-0.600556
K.APS#RQIS#LPDLSQEEPQLK.T	S115:S119	sp|Q15390|MTFR1_HUMAN	Q15390	Q15390						1	1	-0.827365	2	1	0.0913746	1	1	-1.06523	0.636853	-0.600406
K.KFDHESSPGTDEDKS#G.-	S753	sp|Q13427|PPIG_HUMAN	Q13427	Q13427						1	0.99999	-0.151976				1	1	-1.04864	0.388941	-0.60031
K.SETDENSGKQPSKLDEDDS#CS#LLTK.E	S762:S764	sp|Q9HAW4|CLSPN_HUMAN	Q9HAW4	Q9HAW4						1	0.99978	-1.00438				1	0.99978	-0.195856	0.423202	-0.60012
R.S#PDEEDYDYESYEK.T	S1881	sp|P46821|MAP1B_HUMAN	P46821	P46821						1	1	-1.41213	2	1	-0.141507	3	1	-0.246542	0.555223	-0.600058
R.QLMAS#PSQDMEMPLINQHK.Q	S447	sp|Q01974|ROR2_HUMAN	Q01974	Q01974						2	0.5	0.351466				1	0.5	-1.54996	0.192493	-0.599248
R.AGVLGGPAT#PASGPGPAS#AEPAVTEPGLGPDPK.D	T409:S418	sp|Q9NPF5|DMAP1_HUMAN	Q9NPF5	Q9NPF5						1	0.33327	-0.44361				1	0.99208	-0.754372	0.79161	-0.598991
R.S#PPLATGYR.Y	S128	sp|Q86U06|RBM23_HUMAN	Q86U06	Q86U06						1	1	-0.227011				1	1	-0.970217	0.451394	-0.598614
K.SMEVLSVTDGGS#PVPAR.R	S393	sp|Q8IWQ3|BRSK2_HUMAN	Q8IWQ3	Q8IWQ3						1	0.99495	-0.173559				4	1	-1.02313	0.40558	-0.598342
R.QTS#PTPASPSPPAAPCPFVAR.G	S1599	sp|Q92545|TM131_HUMAN	Q92545	Q92545						1	0.2	-0.505344				2	0.98491	-0.691107	1.00851	-0.598225
K.AVQGSGDT#SRHCLPTLADAK.G	T253	sp|Q96RL1|UIMC1_HUMAN	Q96RL1	Q96RL1	3	1	1	0.49687	-0.718301							1	0.33282	-0.477695	0.898302	-0.597998
R.SVS#RGS#YQLQAQMNR.A	S113:S116	sp|Q9H1Z4|WDR13_HUMAN	Q9H1Z4	Q9H1Z4						2	0.33192	-0.860601				1	0.16667	-0.335269	0.579213	-0.597935
R.GSS#YGSLM*TAHGK.Y	S523	sp|P20594|ANPRB_HUMAN	P20594	P20594									3	0.99579	-0.511646	2	0.5	-0.683935	1.04042	-0.597791
K.HSQLFTAPVPEGPTS#PR.G	S359	sp|Q7Z5H3|RHG22_HUMAN	Q7Z5H3	Q7Z5H3						2	0.5	-1.10746	1	0.5	-0.751091	4	0.5	0.0663912	0.642624	-0.597388
K.ES#TLHLVLR.L	S65;S65;S65;S65	sp|P62987|RL40_HUMAN;sp|P62979|RS27A_HUMAN;sp|P0CG47|UBB_HUMAN;sp|P0CG48|UBC_HUMAN	P62987	P62987	2;3	14	5	1	-0.0213788	7	1	-1.17322							0.311224	-0.597297
K.TQVLS#PDSLFTAK.F	S1721	sp|P55196|AFAD_HUMAN	P55196	P55196						2	1	-0.431354	3	1	-1.09361	2	1	-0.266789	0.848097	-0.597251
K.YGPADVEDTTGSGATDSKDDDDIDLFGS#DDEEESEEAK.R	S106	sp|P24534|EF1B_HUMAN	P24534	P24534	3;4	1	43	1	1.55796	27	1	0.123289	13	1	-4.49521	25	1	0.426114	0.164184	-0.596962
K.RQPSM*S#ETM*PLYTLCK.E	S841	sp|Q9Y5B0|CTDP1_HUMAN	Q9Y5B0	Q9Y5B0	3	1	2	0.5	-0.492892							1	0.49921	-0.700318	0.960291	-0.596605
R.GGGGNFGPGPGSNFRGGS#DGYGSGR.G	S231	sp|P22626|ROA2_HUMAN	P22626	P22626						1	0.49641	-0.573362				1	0.98281	-0.618677	1.61637	-0.59602
K.NLATS#ADT#PPSTVPGTGK.S	S3570:T3573	sp|Q96Q15|SMG1_HUMAN	Q96Q15	Q96Q15	2	1	6	0.99999	0.630614	5	0.99437	-0.663179	5	0.99999	-0.671112	5	0.99999	-1.68014	0.52698	-0.595955
R.S#ISGTSTSEKPNSM*DTANTSPFK.V	S16	sp|Q9UJF2|NGAP_HUMAN	Q9UJF2	Q9UJF2	3	1	3	0.99999	-0.0861578	3	0.99998	-0.928696	3	0.99998	0.073433	3	0.99998	-1.44191	0.711656	-0.595833
R.NS#SEASSGDFLDLK.G	S87	sp|Q9UK76|HN1_HUMAN	Q9UK76	Q9UK76	2	1	29	0.99999	-0.0222319	9	0.9975	0.168572	7	0.99999	-2.10054	4	0.9973	-0.428852	0.478159	-0.595762
R.TATYNGPPAS#PSLS#HEATPLSQTR.S	S583:S587	sp|P27448|MARK3_HUMAN	P27448	P27448						1	0.49647	-0.267313	3	0.99245		2	0.99397	-0.924009	0.493871	-0.595661
R.QLS#STSPLAPYPTSQM*VSSDR.S	S410	sp|Q6UUV7|CRTC3_HUMAN	Q6UUV7	Q6UUV7						1	0.2495	0.14932	1	0.25	-2.31505	1	0.25	0.379058	0.250909	-0.595559
R.GRDS#YGGPPRR.E	S189;S189	sp|P38159|RBMX_HUMAN;sp|Q96E39|RMXL1_HUMAN	P38159	P38159						1	0.99583	-0.452308	1	0.99418	-0.294266	1	0.99557	-1.03989	0.922199	-0.595486
R.DLGNPNT#APPT#PELHGINPVFLSSNPSR.W	T918:T922	sp|P78364|PHC1_HUMAN	P78364	P78364						5	1	-0.436627				4	1	-0.753983	0.780324	-0.595305
K.LEDEDDS#DS#ELDLSK.L	S2069:S2071	sp|Q9HCK8|CHD8_HUMAN	Q9HCK8	Q9HCK8						1	1	-0.516938				1	1	-0.672583	1.08182	-0.59476
K.RQM*S#VPGIFNPHEIPEEM*CD.-	S1055	sp|O14980|XPO1_HUMAN	O14980	O14980	3	1	1	1	0.013452				2	1	0.190121	4	1	-1.98776	0.315025	-0.594728
K.YSKPTAPAPS#APPS#PSAPEPPK.A	S378:S382	sp|P55198|AF17_HUMAN	P55198	P55198						2	0.99983	-1.1057	2	0.99997	0.0477953	1	0.99992	-0.725885	0.653877	-0.594595
R.LPS#GS#GAASPTGSAVDIR.A	S210:S212	sp|Q09666|AHNK_HUMAN	Q09666	Q09666						1	0.33099	-0.473489	1	0.99151	-0.715366				0.893541	-0.594427
R.QTPS#RQPPLPHR.S	S35	sp|Q07666|KHDR1_HUMAN	Q07666	Q07666						2	0.99722	0.284093	3	0.99702	-1.84624	2	0.99725	-0.219656	0.343853	-0.593934
K.ERVPDS#PSPAPSLEEGR.R	S491	sp|Q9UI36|DACH1_HUMAN	Q9UI36	Q9UI36	3	1	1	0.99622	-0.67812				3	0.99687	-0.189772	2	0.99998	-0.913732	0.965254	-0.593875
K.KEGEEEEENTEEPPQGEEEES#M*ETQE.-	S385	sp|Q12905|ILF2_HUMAN	Q12905	Q12905	3	1	1	0.99427	-0.500357	3	0.9939	-0.361583	2	0.99995	-0.47092	4	0.99463	-1.04167	1.52338	-0.593634
K.DSPDS#PEPPNK.K	S626	sp|Q9NVM9|ASUN_HUMAN	Q9NVM9	Q9NVM9	2	1	3	1	-0.136248	5	1	-0.262173	2	1	-0.295379	3	1	-1.68041	0.696	-0.593552
R.GQRQS#IIVAASSR.S	S833	sp|Q9Y4F1|FARP1_HUMAN	Q9Y4F1	Q9Y4F1	3	1	1	1	-0.100582	2	1	-1.0858							0.355369	-0.593193
R.SEDEDS#LEEAGSPAPGPCPR.S	S418	sp|Q8TBB5|KLDC4_HUMAN	Q8TBB5	Q8TBB5						2	1	-0.127543				1	0.99522	-1.05844	0.372988	-0.592992
K.LQSS#QEPEAPPPR.D	S265	sp|Q9UNF1|MAGD2_HUMAN	Q9UNF1	Q9UNF1	2;3	1	4	0.99999	0.129228	5	0.99999	-0.355404	1	0.99763	0.00102715	1	1	-2.1465	0.46451	-0.592913
K.ELAYLSELPPT#PLHVSEDS#SSPER.T	T530:S538	sp|Q96EB6|SIR1_HUMAN	Q96EB6	Q96EB6						2	0.48945	-0.206179				1	0.24996	-0.979383	0.434261	-0.592781
K.DDS#PDEVPSTFTVQQPPPSR.R	S86	sp|Q8N328|PGBD3_HUMAN	Q8N328	Q8N328						2	1	-0.0059117				2	0.99997	-1.17942	0.303811	-0.592666
R.SNS#PLPSIQLQPQSPSASK.K	S973	sp|Q08174|PCDH1_HUMAN	Q08174	Q08174	2;3	1	4	0.9976	-0.689896	3	0.5	-0.494949							0.983738	-0.592422
R.ETAPTS#AYSS#PAR.S	S19:S23	sp|O43301|HS12A_HUMAN	O43301	O43301						2	0.49855	-0.759331	2	0.49826	-0.396858	2	0.49713	-0.6208	1.51792	-0.59233
K.TKPIVKPQT#SPEYGQGINPISR.L	T277	sp|O95793|STAU1_HUMAN	O95793	O95793	3	1	2	0.99642	-3.00228	1	0.9964	0.286798	3	0.99619	0.228696	1	0.9964	0.117673	0.288401	-0.592279
R.AMLDQLMGTS#RDGDTTR.Q	S18	sp|Q9Y383|LC7L2_HUMAN	Q9Y383	Q9Y383						5	0.99325	-0.13459				3	0.5	-1.04989	0.37796	-0.592239
R.AGLGSPERPPKTS#PGS#PR.L	S66:S69	sp|Q9H6F5|CCD86_HUMAN	Q9H6F5	Q9H6F5	2;3	1	5	0.99682	-0.266946	6	0.5	-0.458764	5	0.5	-1.09559	6	0.5	-0.546794	1.34983	-0.592024
K.GKLEAIIT#PPPAKK.A	T129	sp|O75367|H2AY_HUMAN	O75367	O75367	3	1	5	1	-1.66907	6	1	0.172834	8	1	-0.829101	4	1	-0.0425874	0.598156	-0.59198
R.HSS#TFDQTAER.D	S206	sp|O75157|T22D2_HUMAN	O75157	O75157						2	0.99999	-1.21162				2	0.99999	0.0283188	0.288297	-0.591649
R.GMYDGPVFDLTTT#PKGGT#PAGSAR.G	T509:T514	sp|Q14195|DPYL3_HUMAN	Q14195	Q14195						3	0.33332	-0.0848374				1	0.98927	-1.09836	0.345896	-0.591598
K.RVIAIDS#DAES#PAK.R	S1037:S1041	sp|P28749|RBL1_HUMAN	P28749	P28749						3	1	-0.183299				1	1	-0.999517	0.415064	-0.591408
R.DRDYS#DHPSGGSYR.D	S273;S273	sp|P38159|RBMX_HUMAN;sp|Q96E39|RMXL1_HUMAN	P38159	P38159	3	2	2	0.5	-0.578918	2	0.5	-0.455484	1	0.5	-0.59828	1	0.49997	-0.73279	2.72408	-0.591368
R.HAS#LDGAS#PYFK.V	S319:S324	sp|Q8N350|DOS_HUMAN	Q8N350	Q8N350						4	0.99999	-0.656846				1	0.99418	-0.525689	1.15291	-0.591267
R.SQS#FGVASASSIK.Q	S344	sp|Q2TAL5|SMTL2_HUMAN	Q2TAL5	Q2TAL5	2	1	3	0.99999	-1.13956	2	0.99724	-0.0422305							0.322011	-0.590893
K.TGSGS#PFAGNSPAR.E	S1269	sp|Q9UPT8|ZC3H4_HUMAN	Q9UPT8	Q9UPT8	2	1	2	1	-0.185723	2	1	-0.490761	2	1	-0.585039	3	1	-1.101	1.27472	-0.590632
R.ARQDS#QGEEAEPLPASPEAPAHSPK.A	S1252	sp|A7MBM2|DISP2_HUMAN	A7MBM2	A7MBM2	3;4	1	4	1	0.270415	1	1	-2.46148	5	1	-0.178441	1	1	0.0079469	0.378696	-0.59039
K.QNCSQHES#SPDISHFER.S	S824	sp|P40189|IL6RB_HUMAN	P40189	P40189	3	1	1	0.49915	0.104841	1	0.33333	-0.267411				1	0.33333	-1.60804	0.426913	-0.590203
R.ISDVHFSVKPSASASS#PK.L	S107	sp|O95503|CBX6_HUMAN	O95503	O95503	3	1	1	0.5	-0.461566	2	0.49945	-0.275176	1	0.49911	-0.601608	2	0.49931	-1.02134	1.47095	-0.589922
K.LNPYPT#PS#PPHPLYPGR.R	T318:S320	sp|Q5JTD0|TJAP1_HUMAN	Q5JTD0	Q5JTD0						2	0.99998	-0.319252				2	0.99622	-0.857535	0.563657	-0.588393
K.GAHPS#GGADDVAK.K	S26	sp|Q07065|CKAP4_HUMAN	Q07065	Q07065						1	1	-0.178331				1	1	-0.997666	0.411847	-0.587999
K.ESEVCPVPTNSPS#PPPLPPPPPLPK.I	S983	sp|Q9ULJ3|ZN295_HUMAN	Q9ULJ3	Q9ULJ3						2	0.33333	-0.483678	1	0.99995	-0.217434	2	0.33333	-1.06193	0.846334	-0.587682
K.SLS#DNGQPGT#PDPADSGGTSAK.E	S1734:T1741	sp|O75691|UTP20_HUMAN	O75691	O75691						2	0.5	-0.379387				3	0.99488	-0.795971	0.663854	-0.587679
R.LLDHM*APPPVADQAS#PR.A	S125	sp|Q9C004|SPY4_HUMAN	Q9C004	Q9C004	2;3	1	6	1	0.127313	3	1	-1.30188							0.250218	-0.587281
K.S#PPPPTHSTQLGAPSR.K	S251	sp|Q14814|MEF2D_HUMAN	Q14814	Q14814	3	1	7	1	-1.2057	5	1	-0.413891	10	1	-0.189352	6	1	-0.539628	1.1271	-0.587144
K.TLS#KEEETKK.-	S189	sp|P84098|RL19_HUMAN	P84098	P84098	2;3	1	2	1	0.13214				2	0.99523	-0.851611	3	1	-1.0411	0.605714	-0.586857
R.LGADES#EEEGRRGS#LSNAGDPEIVK.S	S86:S94	sp|O43847|NRDC_HUMAN	O43847	O43847						3	0.99391	0.314517	2	0.989	-2.47384	2	0.49689	0.399023	0.223606	-0.586766
R.DSAYISSS#PLGSHQVFDFR.S	S1458	sp|Q9HCD6|TANC2_HUMAN	Q9HCD6	Q9HCD6	3	1	2	0.49917	0.0753609	3	0.33333	-0.103325	4	0.49907	-2.47215	4	0.99678	0.154943	0.375403	-0.586292
R.SATPATDGSATPATDGSVTPATDGSITPATDGSVT#PATDR.S	T419	sp|Q8NCB2|CAMKV_HUMAN	Q8NCB2	Q8NCB2						3	0.97371	-0.470376	4	0.99994	0.264361	3	0.993	-1.55199	0.41762	-0.586002
R.ASS#ADDIEAMR.A	S284	sp|Q12809|KCNH2_HUMAN	Q12809	Q12809						2	0.99999	-0.487449				2	0.99999	-0.683996	0.975402	-0.585723
K.ELPPS#PEKK.T	S696	sp|P27816|MAP4_HUMAN	P27816	P27816	2	1	4	1	-0.795573	20	1	-0.578389	3	1		18	1	-0.383066	1.40921	-0.585676
K.SSIETKPDAS#PQLPK.K	S274	sp|Q3KR37|GRM1B_HUMAN	Q3KR37	Q3KR37	3	1	2	1	-0.508279	1	1	-1.5664	1	1	0.31821				0.402979	-0.585489
R.GRPGSGTSGVDS#LSNFIESVK.E	S105	sp|Q8IXT5|RB12B_HUMAN	Q8IXT5	Q8IXT5	3	1	1	1	0.105277	1	0.99999	-0.534037				1	1	-1.32711	0.532752	-0.585291
K.LPQSSSSESS#PPS#PQPTK.V	S421:S424	sp|Q9UQ35|SRRM2_HUMAN	Q9UQ35	Q9UQ35						2	0.49998	-0.193362	1	0.49994	-0.986398	2	0.49998	-0.575681	0.90293	-0.585147
-.TVS#GPGT#PEPRPATPGASSVEQLR.K	S4:T8	sp|Q9H3U1|UN45A_HUMAN	Q9H3U1	Q9H3U1						2	0.98235	-0.540983				1	0.49995	-0.629298	1.3192	-0.58514
R.ALHSFIT#PPTT#PQLR.R	T268:T272	sp|Q8IVT5|KSR1_HUMAN	Q8IVT5	Q8IVT5						4	0.5	-0.608894	1	0.5		1	0.5	-0.56137	1.58773	-0.585132
R.TDASSASS#FLDSDELER.T	S337	sp|Q14498|RBM39_HUMAN	Q14498	Q14498						2	0.49805	-0.354885	4	0.99999	-0.656369	2	0.99999	-0.743528	1.41781	-0.584927
K.FTSQDAS#TPASSELNK.Q	S954	sp|Q9HAW4|CLSPN_HUMAN	Q9HAW4	Q9HAW4	2	1	2	0.99694	-0.22657	1	0.99782	-0.867955				1	0.99679	-0.659927	1.0437	-0.584817
K.GLTSS#IDYSR.L	S145	sp|Q5TB80|QN1_HUMAN	Q5TB80	Q5TB80						1	0.99764	-0.370501				1	0.99755	-0.798828	0.650661	-0.584664
R.TSS#ASRPASLPR.V	S922	sp|Q69YQ0|CYTSA_HUMAN	Q69YQ0	Q69YQ0	3	1	1	0.99325	-1.13514	2	0.99991	-0.0339029							0.317862	-0.584519
K.GPSAAGEQEPDKES#GASVDEVAR.Q	S60	sp|P50579|AMPM2_HUMAN	P50579	P50579						1	0.99365	0.42463	1	0.99178	-1.59365				0.176672	-0.584511
R.YHHVNSY#DEDDTTEEEPVEIR.Q	Y688	sp|Q9Y2H9|MAST1_HUMAN	Q9Y2H9	Q9Y2H9	3	1	2	0.5	0.178034	1	0.2	-1.99613	1	0.5	0.0141411	1	0.49909	-0.533632	0.491491	-0.584398
R.RSPSPT#PTPGPSR.R	T21	sp|P49450|CENPA_HUMAN	P49450	P49450									1	0.99387	-0.395192	2	0.49999	-0.77355	0.70046	-0.584371
R.VAEPGAEATS#STGEESGSEHPPAVPM*HNK.R	S452	sp|Q14684|RRP1B_HUMAN	Q14684	Q14684	4	1	2	0.33254	-1.50139	1	0.16667	0.333349							0.194437	-0.584019
K.SS#GPTSLFAVTVAPPGAR.Q	S188	sp|Q00839|HNRPU_HUMAN	Q00839	Q00839	2	1	3	0.5	-0.211186	4	0.49999	-0.451861	4	0.5	-0.00447826	6	0.33278	-1.66714	0.667216	-0.583667
K.ASTTSLSGS#DSETEGK.Q	S53	sp|Q8N1G2|MTR1_HUMAN	Q8N1G2	Q8N1G2	2	1	1	0.99998	-1.74071	2	0.99999	-0.0853778	2	0.99997	-0.338903	2	0.99998	-0.169276	0.636723	-0.583566
R.VPGS#S#GHLHK.T	S370:S371	sp|Q9UEW8|STK39_HUMAN	Q9UEW8	Q9UEW8						2	1	-1.01338				1	1	-0.153577	0.393351	-0.583477
R.HTDFLLPHERAS#QDGSGFSR.I	S501	sp|Q5VUA4|ZN318_HUMAN	Q5VUA4	Q5VUA4	4	1	2	1	-0.72271	4	1	-0.591626	5	1	0.122823	4	1	-1.1415	0.946	-0.583252
K.RLS#SGEDTTELRK.K	S914	sp|Q9P2N5|RBM27_HUMAN	Q9P2N5	Q9P2N5						1	0.99789	-0.678972				1	0.5	-0.486939	0.98329	-0.582955
R.RGSLS#QEMAK.G	S1079	sp|Q8NFC6|BD1L1_HUMAN	Q8NFC6	Q8NFC6						1	0.5	0.558992				1	0.5	-1.72484	0.155201	-0.582925
K.SQT#M*PALR.N	T1352	sp|Q5JSL3|DOC11_HUMAN	Q5JSL3	Q5JSL3	2	1	3	0.99999	0.376614	1	0.99724	-1.64442	3	1	-0.261276	1	0.99999	-0.801985	0.574104	-0.582766
K.EVHDELEDLPS#PPPPLS#PPPTTSPHK.Q	S188:S194	sp|Q9NQX3|GEPH_HUMAN	Q9NQX3	Q9NQX3						27	1	-0.513452				28	1	-0.65197	1.12313	-0.582711
K.TETIS#FGSVS#PGGVK.L	S957:S962	sp|Q9Y2J2|E41L3_HUMAN	Q9Y2J2	Q9Y2J2						1	0.49679	-1.41051				3	0.98868	0.246474	0.214576	-0.582017
K.TISGPLIPPAS#PR.L	S149	sp|A6NGB9|WIPF3_HUMAN	A6NGB9	A6NGB9	2	1	2	1	-0.40826	4	1	-0.755615							0.733675	-0.581938
K.DHFYS#DDDAIEADSEGDAEPCDK.E	S58	sp|Q9Y3B9|RRP15_HUMAN	Q9Y3B9	Q9Y3B9						2	0.99629	-0.486934	2	0.99578	-0.726701	4	0.9971	-0.531722	1.80602	-0.581786
K.AHAS#LM*SPGR.R	S204	sp|Q14207|NPAT_HUMAN	Q14207	Q14207	2	1	1	0.5	-1.08989	1	0.5	-0.0733707							0.339887	-0.581629
K.QM*NM*S#PPPGNAGPVIMSIEEK.M	S150	sp|Q86U42|PABP2_HUMAN	Q86U42	Q86U42						5	1	-0.548841				8	1	-0.613527	1.4511	-0.581184
K.QM*NMS#PPPGNAGPVIM*SIEEK.M	S150	sp|Q86U42|PABP2_HUMAN	Q86U42	Q86U42						1	1	-0.758265				3	1	-0.403484	0.724255	-0.580875
R.HRTHS#LCNGDS#PGPVQK.N	S346:S352	sp|Q674X7|KAZRN_HUMAN	Q674X7	Q674X7	3	1	2	1	-0.158493	1	0.99999	-1.14554	2	1	-0.437708				0.728735	-0.580582
K.MALPPQEDATAS#PPRQK.D	S1179	sp|Q9UQ35|SRRM2_HUMAN	Q9UQ35	Q9UQ35	3	1	5	0.99997	-2.11774	13	0.99999	0.193951	2	0.9953		13	0.99999	0.183916	0.276217	-0.579958
K.SPHDSKS#PLDHR.S	S1801	sp|O14647|CHD2_HUMAN	O14647	O14647	3;4	1	4	0.99788	-0.477992							3	0.99998	-0.681626	0.95599	-0.579809
R.NMGGPYGGGNYGPGGSGGS#GGYGGR.S	S344	sp|P22626|ROA2_HUMAN	P22626	P22626						5	0.99998	-0.27425	1	0.99415	-0.781573	7	1	-0.683007	1.18783	-0.57961
K.NEERKS#QENLGNPSK.N	S21	sp|Q9H0X4|ITFG3_HUMAN	Q9H0X4	Q9H0X4	3	1	4	1	-1.85136	1	1	-2.07333	2	1	0.821072	2	1	0.785347	0.283154	-0.579567
K.RRWDQTADQT#PGAT#PKK.L	T207:T211	sp|O75533|SF3B1_HUMAN	O75533	O75533						1	1	-0.367288	2	0.99999	-0.791233				0.651059	-0.579261
R.QQSHFAM*M*HGGTGFAGIDS#SSPEVK.G	S262	sp|Q15365|PCBP1_HUMAN	Q15365	Q15365	3	1	2	0.33333	-0.447329	1	0.33333	0.303145				1	0.33333	-1.59316	0.393875	-0.579115
R.ELRAPS#PPVEHPR.L	S179	sp|Q86WR7|PRSR2_HUMAN	Q86WR7	Q86WR7	3	1	2	1	-0.16908	1	1	-0.893075	2	1	0.266363	1	1	-1.52031	0.622598	-0.579024
K.S#APASPVQSPAK.E	S596	sp|P35612|ADDB_HUMAN	P35612	P35612	2	1	1	1	-1.27697	2	1	-0.190746	2	1	-0.558364	2	1	-0.288463	1.00174	-0.578636
R.DS#HSS#EEDEASSQTDLSQTISK.K	S154:S157	sp|Q5JTV8|TOIP1_HUMAN	Q5JTV8	Q5JTV8	3	1	1	0.33333	-1.33867	1	0.33329		2	0.33333	0.181424				0.232283	-0.578622
R.RSS#SPAELDLK.D	S820	sp|Q2PPJ7|RGPA2_HUMAN	Q2PPJ7	Q2PPJ7	2	1	1	0.99428	-1.05185	3	0.99745	-0.00441762	1	0.9946	0.135795	3	0.99789	-1.3939	0.648191	-0.578592
K.RSS#LFSPR.R	S1701	sp|Q7RTP6|MICA3_HUMAN	Q7RTP6	Q7RTP6	2	1	1	0.9968	0.132182	1	0.99998	-0.923345				1	0.99638	-0.944344	0.610641	-0.578502
R.LPGPPPAS#PIPTEGPR.T	S1909	sp|Q9H6A9|PCX3_HUMAN	Q9H6A9	Q9H6A9									1	0.99999	-0.0875373	1	1	-1.06905	0.348734	-0.578291
R.DLGQS#NSDLDMPFAK.W	S636	sp|Q86W92|LIPB1_HUMAN	Q86W92	Q86W92						3	0.99999	0.217296				2	0.99999	-1.37383	0.221946	-0.578267
K.HSS#TPNSSEFSRK.-	S145	sp|Q8N9Q2|SR1IP_HUMAN	Q8N9Q2	Q8N9Q2	3	1	1	0.33333	-1.04397	1	0.49925	-0.112339							0.36476	-0.578156
K.ERSPRPQSFCHSSS#ISPQDK.L	S744	sp|Q9ULH1|ASAP1_HUMAN	Q9ULH1	Q9ULH1									1	0.97447	-1.04356	1	0.49802	-0.112651	0.364976	-0.578107
K.AGPNASIISLKS#DKK.R	S990	sp|Q9H0A0|NAT10_HUMAN	Q9H0A0	Q9H0A0						1	0.99464	-0.0474556				1	0.99611	-1.10816	0.325364	-0.57781
R.SPPVQPHT#PVTISLGTAPSLQNNQPVEFNHAINYVNK.I	T284	sp|Q96ST3|SIN3A_HUMAN	Q96ST3	Q96ST3	4	1	1	0.97343	-0.486779							1	0.49509	-0.668287	1.00337	-0.577533
R.KS#PSGPVKS#PPLS#PVGTTPVK.L	S182:S189:S193	sp|Q9BVC5|ASHWN_HUMAN	Q9BVC5	Q9BVC5						1	0.99988	-0.420006				2	0.99517	-0.735028	0.770809	-0.577517
K.LKS#PVLSNTTTEPASTM*S#PPPAK.K	S667:S682	sp|Q9P275|UBP36_HUMAN	Q9P275	Q9P275	3	1	2	0.99998	-0.996151				1	0.99998	-0.158709				0.398573	-0.57743
K.GT#PSQSPVVGR.S	T177	sp|P52594|AGFG1_HUMAN	P52594	P52594	2	1	3	1	-0.564012	1	1	-0.349896				1	1	-0.818081	1.29424	-0.577329
K.ELAPAWEDTS#PEQDNR.Y	S1675	sp|P78559|MAP1A_HUMAN	P78559	P78559						4	0.99776	0.017973	12	1	-0.785997	8	0.99998	-0.962998	0.707556	-0.577007
K.ILLTEPPM*NPT#K.N	T117	sp|P61160|ARP2_HUMAN	P61160	P61160						1	0.99996	-1.09968	2	1	-0.161572	4	1	-0.469485	0.764888	-0.576914
K.KPGLT#PS#PSATTPLTK.T	T590:S592	sp|Q9P2B4|CT2NL_HUMAN	Q9P2B4	Q9P2B4						1	1	-0.591291				2	1	-0.562493	1.79897	-0.576892
R.DSAAPS#PIPGADNLSADPVVSPPTSIPFK.S	S311	sp|Q5T1M5|FKB15_HUMAN	Q5T1M5	Q5T1M5						2	0.99995	-0.228343	2	1	-1.1902	2	0.99371	-0.311536	0.695196	-0.576693
R.TLSPTPASATAPTSQGIPT#SDEESTPK.K	T213	sp|Q9NQS7|INCE_HUMAN	Q9NQS7	Q9NQS7						1	0.49999	-0.109962				1	0.24999	-1.04332	0.363362	-0.57664
K.DLGHNDKSS#T#PGLK.S	S311:T312	sp|Q04726|TLE3_HUMAN	Q04726	Q04726						1	0.99068	-0.205553				1	0.99136	-0.947563	0.438891	-0.576558
R.DQQNLPYGVTPAS#PSGHS#QGR.R	S619:S624	sp|Q7KZI7|MARK2_HUMAN	Q7KZI7	Q7KZI7						2	0.49868	-0.464037				2	0.49833	-0.689072	0.911165	-0.576555
R.VLPCGPS#PQHHR.A	S82	sp|P98174|FGD1_HUMAN	P98174	P98174	3	1	1	1	-0.362846	2	1	-0.131981	3	1	-0.945058	1	1	-0.865819	1.2165	-0.576426
K.S#APSRPQQAGYEAPVLFR.T	S186	sp|Q9NUP1|BL1S4_HUMAN	Q9NUP1	Q9NUP1						1	0.99998	0.205828				1	0.99997	-1.35867	0.224962	-0.576423
R.SLYAS#SPGGVYATR.S	S55	sp|P08670|VIME_HUMAN	P08670	P08670									1	0.5	-0.368698	2	0.5	-0.783545	0.657564	-0.576122
K.EEEEPM*DTSS#VTHTEHYK.T	S23	sp|O43390|HNRPR_HUMAN	O43390	O43390	3	1	2	0.33284	-0.530395	2	0.33284	-0.49871	2	0.3327	-0.395265	4	0.33333	-0.879189	1.9221	-0.57589
R.QVAGDAPVEQATAETAS#PVHR.E	S1320	sp|Q92766|RREB1_HUMAN	Q92766	Q92766									2	0.99998	0.266814	1	0.99997	-1.41834	0.208748	-0.575765
R.MAPT#PIPTRSPSDSST#ASTPVAEQIER.A	T331:T343	sp|Q16643|DREB_HUMAN	Q16643	Q16643						1	0.16666	-0.0115883				1	0.16664	-1.13976	0.306689	-0.575672
K.HNGVGGS#PPK.S	S860	sp|Q96ST3|SIN3A_HUMAN	Q96ST3	Q96ST3	2	1	2	1	-1.23349	2	1	-0.284239	1	1	-0.317164	2	1	-0.467156	1.08804	-0.575513
K.LEVTEIVKPS#PK.R	S1179	sp|Q7Z6E9|RBBP6_HUMAN	Q7Z6E9	Q7Z6E9	2;3	1	10	1	-0.56464	5	1	-0.508851	6	1	-0.449693	5	1	-0.777382	2.39868	-0.575142
K.AENAEGQTPAIGPDGEPLDETS#QM*SDLPVK.V	S610	sp|P51532|SMCA4_HUMAN	P51532	P51532	3	1	1	0.49848	-0.804538				1	0.49999	0.221201	1	0.33333	-1.14196	0.529148	-0.5751
R.AQS#PSS#GDEPEPSPGK.E	S31:S34	sp|Q9HCM7|FBSL_HUMAN	Q9HCM7	Q9HCM7						1	0.5	-0.700386				2	0.99714	-0.448846	0.862717	-0.574616
K.LQELAS#PPAGRPTPAPR.K	S295	sp|Q8N3F8|MILK1_HUMAN	Q8N3F8	Q8N3F8	3	1	1	0.99996	-0.20213	3	1	-0.32899				3	1	-1.19272	0.685882	-0.574614
K.SAPAS#PVQSPAK.E	S600	sp|P35612|ADDB_HUMAN	P35612	P35612	2	1	1	1	0.0716884	1	1	-1.08918	2	1	0.269298	2	1	-1.54904	0.545688	-0.574307
K.NTS#SPALPR.T	S417	sp|Q86XJ1|GA2L3_HUMAN	Q86XJ1	Q86XJ1						1	0.5	0.351215				1	0.99668	-1.49906	0.189424	-0.573923
R.T#PSPARPALR.A	T29	sp|Q9H211|CDT1_HUMAN	Q9H211	Q9H211	3	1	2	0.99543	-0.844103	1	0.99406	-0.429521	1	0.9945	-0.583935	1	0.99439	-0.437846	2.01797	-0.573852
K.FTS#QDAS#TPASSELNK.Q	S950:S954	sp|Q9HAW4|CLSPN_HUMAN	Q9HAW4	Q9HAW4						4	0.9945	-0.535058	2	0.99314	-0.494723	2	0.99613	-0.691741	1.96706	-0.57384
R.IDHYRHT#AAQLGEK.L	T230	sp|P55011|S12A2_HUMAN	P55011	P55011	3;4	1	4	1	-0.0765022	3	1	-1.14933	6	1	-0.812818	4	1	-0.255519	0.984569	-0.573542
K.NLAPHHAS#PDPPAPPASASDPHR.E	S2016	sp|Q9Y618|NCOR2_HUMAN	Q9Y618	Q9Y618	4	1	3	1	-0.0923628	2	1	-0.405223	2	1	-0.264914	3	1	-1.53142	0.753352	-0.573479
R.HLGGSGSVVPGS#PCLDR.H	S1314	sp|Q9HBL0|TENS1_HUMAN	Q9HBL0	Q9HBL0	2;3	1	4	1	-0.0936637	4	1	-0.409006	2	1	-0.91012	2	1	-0.879314	1.20893	-0.573026
K.HLDGEEDGS#S#DQS#QASGTTGGR.R	S190:S191:S194	sp|Q9UNF1|MAGD2_HUMAN	Q9UNF1	Q9UNF1						1	0.97409	-0.121472				2	1	-1.02353	0.371817	-0.572502
K.S#DSSLETMENTGVMDK.V	S827	sp|Q9Y2H2|SAC2_HUMAN	Q9Y2H2	Q9Y2H2						1	0.49927	-0.640748				1	0.49899	-0.504115	1.12137	-0.572431
R.SAPT#APTPPPPPPPAT#PRK.N	T814:T826	sp|Q14202|ZMYM3_HUMAN	Q14202	Q14202						1	0.33333	-0.420427				1	0.49886	-0.723652	0.782684	-0.572039
K.RIDFTPVS#PAPSPTR.G	S115	sp|Q7Z309|F122B_HUMAN	Q7Z309	Q7Z309	3	1	2	1	-0.322628							3	1	-0.821139	0.582252	-0.571884
K.S#LFINHHPPGQIAR.K	S83	sp|Q8ND76|CCNY_HUMAN	Q8ND76	Q8ND76	3	1	3	1	-1.32579	2	1	-0.336855	4	1	-0.278941	2	1	-0.34585	0.9675	-0.57186
K.SSSS#FTPFIDPR.L	S855	sp|O95819|M4K4_HUMAN	O95819	O95819	2	1	1	0.99451	0.190328	1	0.99396	-0.166425	2	0.99465	-1.31883	3	0.99514	-0.991393	0.694611	-0.571581
K.IKPTGLLTIPS#PQI.-	S890	sp|Q8TEA7|TBCK_HUMAN	Q8TEA7	Q8TEA7						2	1	-0.524902	2	1	-0.175145	3	1	-1.01389	0.843751	-0.571312
K.DM*AS#LPSESNEPK.R	S737	sp|Q9Y6Y8|S23IP_HUMAN	Q9Y6Y8	Q9Y6Y8									2	1	-0.733973	2	0.99999	-0.408219	0.752349	-0.571096
K.AADPVPSFDESSQDT#SEK.S	T820	sp|Q96QE3|ATAD5_HUMAN	Q96QE3	Q96QE3	2	1	1	0.98608	-0.641617	1	0.98012	-0.500464							1.10632	-0.571041
K.TISIDENMEPSPTGDFYPSPSS#PAAGSR.T	S295	sp|O00712|NFIB_HUMAN	O00712	O00712									2	0.99489	-0.0105	1	0.49998	-1.13156	0.306191	-0.571032
K.THS#PLKPYGCEECGK.S	S357	sp|Q13105|ZBT17_HUMAN	Q13105	Q13105	3	1	2	1	-0.325907	2	0.99999	0.118474	1	0.99999	-1.80975	2	0.99998	-0.265761	0.56627	-0.570736
R.FITLLLPGGAQTAVRPGS#PSTSTM*R.L	S1628	sp|Q9Y4A5|TRRAP_HUMAN	Q9Y4A5	Q9Y4A5	3	1	3	0.98499	-3.09166	1	0.19952	0.306094	4	0.97086	0.374445	3	0.49687	0.128705	0.262381	-0.570603
K.DKTESVTSGPM*SPEGS#PS#KSPSK.K	S697:S699	sp|P35612|ADDB_HUMAN	P35612	P35612									1	0.49756	-0.915277	1	0.33012	-0.224708	0.460001	-0.569992
R.YDTPIDKPSDSLSIGNGDNSQQISNSDTPS#PPPGLSK.S	S301	sp|O95628|CNOT4_HUMAN	O95628	O95628	3;4	1	3	0.99979	0.193777	1	1	-0.0141296				1	0.9999	-1.88866	0.318479	-0.56967
R.LASNALQEPSSFRVDGIPNDSS#DSEM*EDK.T	S1090	sp|Q9H6S0|YTDC2_HUMAN	Q9H6S0	Q9H6S0						2	0.98176	-0.0879147				3	0.4999	-1.05101	0.349817	-0.569463
R.YGPLS#EPGSAR.A	S70	sp|Q9H1Z4|WDR13_HUMAN	Q9H1Z4	Q9H1Z4	2	1	1	1	-0.936506				2	1	-0.202091				0.438068	-0.569298
K.TVANLLSGKS#PRK.S	S156	sp|Q13428|TCOF_HUMAN	Q13428	Q13428	2;3	1	9	1	0.29588	2	0.99999	0.240067	8	1	-2.82831	2	0.99999	0.0152348	0.295972	-0.569281
K.ALDIDS#DEESEPK.E	S392	sp|Q96DR7|ARHGQ_HUMAN	Q96DR7	Q96DR7									1	1	-0.715695	2	1	-0.42286	0.795163	-0.569277
K.DGDSYDPY#DFSDTEEEM*PQVHTPK.T	Y708	sp|P25205|MCM3_HUMAN	P25205	P25205	3	1	1	0.33333		5	0.98638	-0.661659				6	0.49869	-0.476749	0.989233	-0.569204
K.GNVFSS#PTAAGT#PNKETAGLK.V	S724:T730	sp|Q05682|CALD1_HUMAN	Q05682	Q05682						1	0.5	-0.052042				1	0.49909	-1.08505	0.328374	-0.568546
R.NM*GGPYGGGNYGPGGSGGS#GGYGGR.S	S344	sp|P22626|ROA2_HUMAN	P22626	P22626	2;3	1	9	1	-0.743186	7	1	-0.288045	8	0.99999	-0.584665	6	1	-0.657847	1.98019	-0.568436
K.SERTES#LEGDDESK.L	S1438	sp|Q5T200|ZC3HD_HUMAN	Q5T200	Q5T200	2;3	1	4	0.99999	0.0121636	1	0.99999	0.0267903	1	0.9921	-2.01313	2	0.99704	-0.297487	0.483792	-0.567915
R.HNS#WSSSSRHPNQATPK.K	S161	sp|Q96F86|EDC3_HUMAN	Q96F86	Q96F86						1	0.99623	-1.29294	3	0.99999	0.157137				0.238829	-0.567903
R.AHTFSHPPSS#TK.R	S649	sp|O60343|TBCD4_HUMAN	O60343	O60343	2	1	2	0.49876	0.179119							1	0.49888	-1.31451	0.231942	-0.567693
K.ESDGQLVLPSTPAHTHSDEDGVVSS#PPQR.H	S614	sp|Q8TEV9|SMCR8_HUMAN	Q8TEV9	Q8TEV9						2	0.5	-0.468255	1	0.5	-0.667029				0.957244	-0.567642
R.S#QTPS#PSTLNIDHM*EQK.D	S1000:S1004	sp|Q6GYQ0|RGPA1_HUMAN	Q6GYQ0	Q6GYQ0	3	1	2	0.99747	-0.191795	1	0.98654	-0.0566503	2	0.99178	0.0444486	1	0.99108	-2.06641	0.468055	-0.567601
R.TIS#PS#TSNNIPLM*R.V	S397:S399;S397:S399	sp|Q15139|KPCD1_HUMAN;sp|O94806|KPCD3_HUMAN	Q15139	Q15139									2	0.16667	-0.328007	1	0.16667	-0.806525	0.594998	-0.567266
K.QETVADFT#PKKEEEESQPAK.K	T373	sp|O75400|PR40A_HUMAN	O75400	O75400	3;4	1	3	1	-0.59532				1	1	-0.538909				1.49982	-0.567115
R.SGDETPGS#EVPGDK.A	S168	sp|Q1KMD3|HNRL2_HUMAN	Q1KMD3	Q1KMD3	2	1	2	1	-0.784425	2	1	0.0313861	2	1	-0.960866	2	1	-0.554455	1.10373	-0.56709
K.M*PDEPEEPVVAVS#SPAVPPPTK.V	S469	sp|O60885|BRD4_HUMAN	O60885	O60885	3	1	1	0.5	-1.71408	1	0.5	-0.42465	1	0.5		3	0.5	0.437919	0.33698	-0.566937
K.ATVPVAAAT#AAEGEGSPPAVAAVAGPPAAAEVGGGVGGSSR.A	T12	sp|O75179|ANR17_HUMAN	O75179	O75179									1	0.98145	-0.940855	1	0.5	-0.192973	0.430377	-0.566914
K.S#QSENVPASR.S	S1992	sp|O60281|ZN292_HUMAN	O60281	O60281						1	0.5	-0.896993				2	0.99717	-0.236496	0.473807	-0.566744
R.LSAITM*ALQYGSES#EEDAALAAAR.Y	S355	sp|Q86U86|PB1_HUMAN	Q86U86	Q86U86						1	0.2	-1.2765	3	0.99638	-0.218718	2	0.99625	-0.203673	0.598879	-0.566298
R.GM*YDGPVFDLT#TTPKGGT#PAGSAR.G	T507:T514	sp|Q14195|DPYL3_HUMAN	Q14195	Q14195	3	1	1	0.33333	-0.355802	3	0.33332	-0.425497	1	0.33333	-0.425743	2	0.3333	-1.05773	1.38421	-0.566192
K.S#PGSPHNPKT#PPKS#PVVPR.R	S1130:T1139:S1143	sp|Q6IQ55|TTBK2_HUMAN	Q6IQ55	Q6IQ55						1	0.49999	-0.506913	2	0.99515	-0.258444	2	0.99349	-0.932623	0.988567	-0.565993
R.GSGFPFLES#ENEK.N	S138	sp|Q9H5J8|TAF1D_HUMAN	Q9H5J8	Q9H5J8	2	1	3	1	-0.559498	4	1	-0.545886	2	1	-0.146594	3	1	-1.01183	1.30721	-0.565953
R.HRSS#DSDLS#PPR.R	S386:S391	sp|Q9BRD0|BUD13_HUMAN	Q9BRD0	Q9BRD0						1	0.49925	-1.09763				2	0.99802	-0.0341059	0.318555	-0.565869
R.IQLSQNHPVY#ISPHK.N	Y1057	sp|Q08999|RBL2_HUMAN	Q08999	Q08999	3	1	1	0.98932	-0.289071				1	0.499	-0.842266				0.538311	-0.565669
R.IQLSQNHPVYIS#PHK.N	S1059	sp|Q08999|RBL2_HUMAN	Q08999	Q08999	3	1	1	0.99575	-0.289071				1	0.49999	-0.842266				0.538311	-0.565669
R.QNSIGNTPSGPVLASPQAGIIPTEAVAMPIPAAS#PTPASPASNR.A	S728	sp|Q99700|ATX2_HUMAN	Q99700	Q99700						2	0.99988	-0.371042				1	0.98353	-0.760134	0.675907	-0.565588
R.GLAS#PPPGGALRPR.R	S841	sp|Q5FWE3|PRRT3_HUMAN	Q5FWE3	Q5FWE3	3	1	2	1	-0.741259	2	1	-0.389843							0.717221	-0.565551
R.VMPSDLNLM*ADNS#QPENEK.E	S239	sp|Q01167|FOXK2_HUMAN	Q01167	Q01167						1	0.994	-0.216422				2	1	-0.914382	0.453403	-0.565402
K.AEEQQLPPPLSPPSPS#T#PNHRR.S	S294:T295	sp|Q6WCQ1|MPRIP_HUMAN	Q6WCQ1	Q6WCQ1						2	0.33024	-0.705952				3	0.33148	-0.424832	0.809324	-0.565392
R.HSSS#PLS#PGGPTHLTKPTTTSSSER.E	S1783:S1786	sp|Q9Y618|NCOR2_HUMAN	Q9Y618	Q9Y618	3;4	1	2	0.49768	0.125216	2	0.49725	-0.107361	4	0.99526	-0.618475	4	0.49694	-1.6608	0.603033	-0.565354
K.FDFQAQS#PK.E	S395	sp|O60504|VINEX_HUMAN	O60504	O60504									1	1	0.118357	1	1	-1.24857	0.251682	-0.565105
K.GAGS#EETAAAAAPSR.K	S282	sp|Q13367|AP3B2_HUMAN	Q13367	Q13367	2	1	2	1	-0.191933	1	1	-0.727696	2	1	-0.162898	3	1	-1.1775	0.992829	-0.565006
K.S#M*DSLCSVPVEGK.E	S346	sp|Q2M1Z3|RHG31_HUMAN	Q2M1Z3	Q2M1Z3	2	1	2	1	-0.170241	3	1	-0.276827	4	0.99999	-0.809965	1	0.99999	-1.00294	1.16629	-0.564993
K.IWDPTPSHTPAGAAT#PGRGDT#PGHAT#PGHGGATSSAR.K	T267:T273:T278	sp|O75533|SF3B1_HUMAN	O75533	O75533						1	0.97749	-0.47286	2	0.97511	-0.659674	1	0.93925	-0.562303	2.046	-0.564945
K.KYGGSVGSQPPPVAPEPGPVPS#SPSQEPPTK.R	S199	sp|Q04323|UBXN1_HUMAN	Q04323	Q04323									2	0.49998	-0.287311	2	0.49999	-0.842098	0.536586	-0.564705
K.QSVVYGGKS#T#IRDR.S	S439:T440	sp|Q8WWY3|PRP31_HUMAN	Q8WWY3	Q8WWY3	2;3	1	3	1	-0.805125	4	1	-0.491573	2	0.99044	-0.414617	3	1	-0.545926	2.16201	-0.56431
K.KEQS#EVSVS#PR.A	S27:S32	sp|Q7L4I2|RSRC2_HUMAN	Q7L4I2	Q7L4I2						1	0.99998	-0.189686				1	0.99997	-0.938537	0.42824	-0.564112
K.S#QTDVYNDSTNLACR.N	S207	sp|Q9UBP0|SPAST_HUMAN	Q9UBP0	Q9UBP0	2	1	1	1	-0.302919							1	1	-0.82507	0.559098	-0.563995
R.RAT#PHPGELK.H	T480	sp|Q9BTT6|LRRC1_HUMAN	Q9BTT6	Q9BTT6						1	1	0.00872674	1	1	-0.933314	2	1	-0.766756	0.717636	-0.563781
R.LRPPS#PPPVVHYSDHECSIVAEK.L	S240	sp|Q16206|ENOX2_HUMAN	Q16206	Q16206									4	1	0.317459	4	1	-1.44481	0.195389	-0.563677
K.EPIPEEQEMDFRPVDEGEECS#DSEGSHNEEAKEPDK.T	S335	sp|Q6Y7W6|PERQ2_HUMAN	Q6Y7W6	Q6Y7W6						1	0.98858	0.0695687				1	0.98811	-1.19666	0.270051	-0.563548
R.RTT#TPPDSGVLFEGLGISTRPR.D	T204	sp|Q9NS56|TOPRS_HUMAN	Q9NS56	Q9NS56						1	0.33272	-0.481198				1	0.33253	-0.645504	1.03533	-0.563351
R.HGS#FHEDEDPIGS#PR.L	S1268:S1278	sp|Q96T58|MINT_HUMAN	Q96T58	Q96T58	3	1	4	1	-0.340919	10	1	-0.409165	3	1	-0.953643	7	1	-0.54965	1.58285	-0.563344
K.SVS#TTNIAGHFNDES#PLGLR.R	S151:S163	sp|Q92974|ARHG2_HUMAN	Q92974	Q92974									2	0.99996	-0.152074	2	0.99466	-0.974467	0.396374	-0.563271
K.ESEVCPVPTNS#PSPPPLPPPPPLPK.I	S981	sp|Q9ULJ3|ZN295_HUMAN	Q9ULJ3	Q9ULJ3	3	1	1	0.33333	-0.0852597	2	0.4988	-0.582465				2	0.49874	-1.02189	0.762386	-0.563204
K.ISPEERRS#PPAPGLQPM*R.S	S200	sp|P15408|FOSL2_HUMAN	P15408	P15408	3;4	1	2	1	0.117973				1	1	-1.2443				0.251674	-0.563166
K.EDNDT#INDSLIVSETK.S	T1806	sp|Q5UIP0|RIF1_HUMAN	Q5UIP0	Q5UIP0									4	1	-0.937342	5	1	-0.187888	0.427058	-0.562615
K.ES#KGSPVFLPR.K	S420	sp|Q9NYV4|CDK12_HUMAN	Q9NYV4	Q9NYV4						1	0.5	-0.558358	1	0.5	-0.566366				2.34366	-0.562362
K.FRT#PSFLK.K	T724;T711;T691	sp|P35611|ADDA_HUMAN;sp|P35612|ADDB_HUMAN;sp|Q9UEY8|ADDG_HUMAN	P35611	P35611	2	3	1	0.99999	-0.65275				1	0.99999	0.0984131	1	0.99999	-1.13267	0.589969	-0.562336
R.TS#PSVTPTPAR.G	S842	sp|Q8WXE0|CSKI2_HUMAN	Q8WXE0	Q8WXE0	2	1	2	0.5	-0.114424	3	0.5	-0.51514	2	0.5	-0.587445	3	0.5	-1.03149	1.23626	-0.562126
K.AVGM*PSPVS#PK.L	S1058	sp|Q9UHB7|AFF4_HUMAN	Q9UHB7	Q9UHB7	2	1	4	1	-0.299849	4	1	-0.436264	6	1	-0.606692	4	1	-0.905665	1.63685	-0.562117
K.AS#PNVEAPQPHR.H	S1261	sp|P50851|LRBA_HUMAN	P50851	P50851	2;3	1	3	1	-0.370402	4	1	-0.747047	4	1	-0.711734	4	1	-0.418825	1.98498	-0.562002
K.TSASEGNPYVSSTLSVPAS#PR.V	S334	sp|Q86SQ0|PHLB2_HUMAN	Q86SQ0	Q86SQ0						2	1	0.158192	4	1	0.113586	4	1	-1.95766	0.296498	-0.561959
R.GTSSM*SSLHVSS#PHQR.A	S323	sp|Q8NE79|POPD1_HUMAN	Q8NE79	Q8NE79									2	0.5	0.0701018	2	0.5	-1.19401	0.269756	-0.561956
R.S#LENPT#PPFTPK.M	S663:T668	sp|O15085|ARHGB_HUMAN	O15085	O15085						3	0.99999	-0.74479				4	1	-0.379008	0.698261	-0.561899
R.TTS#PEPR.K	S275	sp|Q96JM3|CHAP1_HUMAN	Q96JM3	Q96JM3						2	0.99998	0.329795				1	0.99796	-1.45284	0.192394	-0.561524
K.TNQAILSQLYQS#PNR.R	S221	sp|Q12926|ELAV2_HUMAN	Q12926	Q12926	2;3	1	9	1	-0.749096	6	1	-0.264638	8	1	-0.343389	11	1	-0.888416	1.46194	-0.561385
R.FQSDSSSY#PTVDSNSLLGQSR.L	Y1145	sp|Q9UQ35|SRRM2_HUMAN	Q9UQ35	Q9UQ35									2	0.24976	0.117613	2	0.2	-1.23903	0.251618	-0.560706
K.VVES#PDFSK.D	S926	sp|Q9Y6Y8|S23IP_HUMAN	Q9Y6Y8	Q9Y6Y8	2	1	2	1	-0.447144	2	1	-0.478969	2	1	-0.458935	2	1	-0.857383	1.96058	-0.560608
K.TAS#PEDSDMPDHDLEPPR.F	S1308	sp|O95071|UBR5_HUMAN	O95071	O95071						1	0.99709	-0.363199				1	0.99999	-0.758007	0.666472	-0.560603
K.HSNSPPLVT#PPQS#PVSPQPPAITQVHR.Q	T274:S278	sp|Q2TAL5|SMTL2_HUMAN	Q2TAL5	Q2TAL5	3;4	1	6	1	-0.770709	4	1	-0.350261							0.641224	-0.560485
R.QTPRS#PDSTANVR.I	S206	sp|O75044|SRGP2_HUMAN	O75044	O75044						2	0.99997	-1.96215	1	0.99653	-0.0602702	1	0.99999	0.342237	0.28972	-0.56006
K.EEDGS#LSLDGADSTGVVAK.L	S681	sp|Q13263|TIF1B_HUMAN	Q13263	Q13263						3	0.99748	-0.0071166				2	0.99632	-1.11274	0.304581	-0.559929
K.VALLLLDQGAS#PHAAAK.N	S623	sp|Q12955|ANK3_HUMAN	Q12955	Q12955									2	1	0.0352147	1	1	-1.15489	0.284493	-0.559836
R.SGAILHSS#PESASHQLHPAPPDKPK.E	S141	sp|Q9Y250|LZTS1_HUMAN	Q9Y250	Q9Y250						2	0.5	-0.318958	2	0.5	-0.088673	2	0.5	-1.27116	0.581499	-0.559596
K.DYNASASTIS#PPSS#M*EEDK.F	S1208:S1212	sp|P46821|MAP1B_HUMAN	P46821	P46821									1	0.49743	-1.46143	3	0.16601	0.342393	0.189426	-0.559521
K.LDSS#PSVSS#TLAAK.D	S1228:S1233	sp|Q13428|TCOF_HUMAN	Q13428	Q13428						2	0.49779	-0.294603	1	0.24959	-0.629281	1	0.24958	-0.753914	1.2581	-0.559266
K.IKPDEDLPS#PGAR.G	S445	sp|P10071|GLI3_HUMAN	P10071	P10071									4	1	-0.216923	3	1	-0.9016	0.45632	-0.559261
R.RVNSASS#SNPPAEVDPDTILK.A	S386	sp|Q9BY77|PDIP3_HUMAN	Q9BY77	Q9BY77									1	0.33288	-0.170598	2	0.49662	-0.947682	0.412724	-0.55914
K.ESLLLEDS#EEEEGDLCR.I	S544	sp|Q9H992|MARH7_HUMAN	Q9H992	Q9H992						4	1	-0.195102				1	1	-0.92312	0.434859	-0.559111
K.ILNDLSS#DAPGVPR.I	S143	sp|P16220|CREB1_HUMAN	P16220	P16220									1	0.5	-0.319054	1	0.5	-0.799117	0.588095	-0.559086
K.KAEGAAT#EEEGTPKESEPQAAAEPAEAK.E	T31	sp|P80723|BASP1_HUMAN	P80723	P80723	3	1	1	0.49998	-0.000108059							1	0.98854	-1.11746	0.301083	-0.558786
K.LLSPQM*S#GEEEDSDLAAK.L	S1874	sp|P42858|HD_HUMAN	P42858	P42858									4	1	-0.280314	4	0.99999	-0.836388	0.531464	-0.558351
K.DDALELQSHAKS#PPS#PVER.E	S1328:S1331	sp|Q02952|AKA12_HUMAN	Q02952	Q02952									2	1	-0.507399	2	0.99532	-0.609235	1.23733	-0.558317
R.SDLYSS#CDR.V	S337	sp|Q96E39|RMXL1_HUMAN	Q96E39	Q96E39						1	0.99705	-0.134125				1	0.99749	-0.982016	0.383436	-0.55807
K.AEEQQLPPPLS#PPSPST#PNHRR.S	S289:T295	sp|Q6WCQ1|MPRIP_HUMAN	Q6WCQ1	Q6WCQ1						1	0.33156	0.276965				1	0.33078	-1.39298	0.204155	-0.558008
K.TVS#PDRLELEAAQK.F	S12	sp|Q14974|IMB1_HUMAN	Q14974	Q14974						1	0.99999	-1.07091	1	1	-0.130495	2	0.99999	-0.472356	0.74601	-0.557921
R.ENVSDLTLGPGNS#PITR.M	S74	sp|Q6DCA0|AMERL_HUMAN	Q6DCA0	Q6DCA0									3	1	-0.171758	3	1	-0.943689	0.414105	-0.557724
R.SHS#VPRS#PSQGSYSR.A	S455:S459	sp|Q9Y2H5|PKHA6_HUMAN	Q9Y2H5	Q9Y2H5	3	1	1	0.99996	0.0180936				1	0.98042	-1.13353				0.292293	-0.557716
K.ALELT#GLK.V	T367	sp|P19338|NUCL_HUMAN	P19338	P19338									2	1	-0.384959	1	1	-0.730405	0.718497	-0.557682
K.EVQS#PEGMISLR.D	S811	sp|Q9H6R4|NOL6_HUMAN	Q9H6R4	Q9H6R4						1	1	-0.254695				1	1	-0.860499	0.499215	-0.557597
R.QPPVS#PLTLS#PGPEAHQGFSR.Q	S391:S396	sp|Q6UUV7|CRTC3_HUMAN	Q6UUV7	Q6UUV7									3	0.49999	-0.64054	2	0.49866	-0.474539	1.02649	-0.557539
R.SCDELSPVS#PTQGGYPSEPTR.S	S1827	sp|Q9HCD6|TANC2_HUMAN	Q9HCD6	Q9HCD6	2;3	1	3	1	-0.369462	2	1	-1.13784	4	1	0.0499568	1	1	-0.772762	0.929041	-0.557527
K.RVS#S#LAGFTDCHR.T	S1476:S1477	sp|Q96QT4|TRPM7_HUMAN	Q96QT4	Q96QT4						3	1	0.0244617				1	1	-1.13948	0.28932	-0.557508
R.QSQQPM*KPISPVKDPVS#PASQK.M	S1101	sp|Q12888|TP53B_HUMAN	Q12888	Q12888									2	0.9998	-0.238639	1	0.99997	-0.875922	0.480609	-0.557281
R.TATYNGPPAS#PS#LSHEATPLSQTR.S	S583:S585	sp|P27448|MARK3_HUMAN	P27448	P27448						2	0.49823	-0.267313				2	0.49757	-0.847212	0.515092	-0.557263
K.RTVSDNS#LSNSR.G	S299	sp|Q96RU3|FNBP1_HUMAN	Q96RU3	Q96RU3									1	0.33333	-1.62824	1	0.9976	0.513757	0.158279	-0.557242
R.GMYDGPVFDLTT#TPKGGT#PAGSAR.G	T508:T514	sp|Q14195|DPYL3_HUMAN	Q14195	Q14195						1	0.33333	-0.48217				1	0.33333	-0.632055	1.06993	-0.557113
R.M*S#PSKS#PFLPSMK.M	S1555:S1559	sp|Q8NFD5|ARI1B_HUMAN	Q8NFD5	Q8NFD5						6	1	-0.442274				7	1	-0.671806	0.888227	-0.55704
R.SYS#PTLFAQTVR.V	S940	sp|Q14139|UBE4A_HUMAN	Q14139	Q14139						1	0.99397	-0.734813				1	0.99338	-0.379172	0.706127	-0.556992
K.EAPAEGEAAEPGSPTAAEGEAAS#AAS#STSSPK.A	S128:S131	sp|P29966|MARCS_HUMAN	P29966	P29966						1	0.49824	-0.798159				2	0.99499	-0.315687	0.584651	-0.556923
K.KAENAEGQTPAIGPDGEPLDETS#QM*S#DLPVK.V	S610:S613	sp|P51532|SMCA4_HUMAN	P51532	P51532	3	1	4	0.9937	-0.965184	2	0.33333	-0.0567492	1	0.49858	-0.332614	7	0.99389	-0.871903	1.08059	-0.556613
R.ERSDSGGS#S#SEPFDR.H	S764:S765	sp|P48634|PRC2A_HUMAN	P48634	P48634	2	1	1	0.2487	-0.460691	1	0.33227	-0.162535	1	0.16603	-1.02569	2	0.24878	-0.575733	1.27514	-0.556163
K.RTCPSLS#PTS#PLNNK.G	S485:S488	sp|O75925|PIAS1_HUMAN	O75925	O75925						4	0.5	-0.357687	2	0.5	-1.32557	7	0.99755	0.0161772	0.52429	-0.555692
R.HVS#PVTPPR.E	S758	sp|Q13443|ADAM9_HUMAN	Q13443	Q13443						1	1	-0.403479				2	1	-0.707545	0.769382	-0.555512
R.AYGSELYGPGRPLS#PR.R	S504	sp|A7MCY6|TBKB1_HUMAN	A7MCY6	A7MCY6	3	1	3	1	0.13497	4	1	-0.0512199	4	1	-0.0744967	1	1	-2.23077	0.403685	-0.55538
K.RNLPPLPSLPPPPLPS#SPPPSSVNRR.L	S309	sp|Q9ULE3|DEN2A_HUMAN	Q9ULE3	Q9ULE3									1	0.49996	0.0652371	1	0.49998	-1.17578	0.271414	-0.555273
R.S#YDSSMESR.N	S61	sp|Q9HCG8|CWC22_HUMAN	Q9HCG8	Q9HCG8						1	0.99694	-0.327535				2	0.99702	-0.78274	0.606069	-0.555137
R.GAAEELAST#PNDK.A	T299	sp|Q9C073|F117A_HUMAN	Q9C073	Q9C073									1	0.99777	0.113266	1	0.99999	-1.22271	0.252739	-0.55472
K.RSPPGPPAQPAATPTS#PHRR.T	S334	sp|Q15772|SPEG_HUMAN	Q15772	Q15772						1	0.49999	-0.231102				1	0.33333	-0.878274	0.473405	-0.554688
K.RISKPS#VSAFFTGPEELK.D	S29	sp|Q8WVZ9|KBTB7_HUMAN	Q8WVZ9	Q8WVZ9									1	0.99996	-0.721223	1	0.49896	-0.388085	0.73112	-0.554654
R.NILVQT#PESESPQSHR.A	T41	sp|Q9C026|TRIM9_HUMAN	Q9C026	Q9C026						1	1	-1.82301	2	1	0.0234668	2	1	0.135962	0.323632	-0.554527
R.SGS#AAQAEGLCK.Q	S13	sp|Q92685|ALG3_HUMAN	Q92685	Q92685	2	1	4	0.99773	-0.242852	3	0.99732	-1.2307	4	0.99999	0.145341	3	0.99744	-0.889622	0.764299	-0.554458
R.EY#SPPYAPSHQQYPPSHATPLPK.K	Y158	sp|Q9UPT8|ZC3H4_HUMAN	Q9UPT8	Q9UPT8	3	1	1	0.49998		3	0.49998	-0.108286	2	0.5	-0.0627598	2	0.49809	-1.49222	0.445241	-0.554423
K.EEPLSEEEPCTSTAIAS#PEK.K	S514	sp|Q9Y2X3|NOP58_HUMAN	Q9Y2X3	Q9Y2X3	2;3	1	9	1	-0.365061	5	1	-0.5065	5	1	-0.559492	4	1	-0.786252	2.09911	-0.554326
R.SPS#PPLPLSCSNSTR.S	S52	sp|Q96HJ3|CCD34_HUMAN	Q96HJ3	Q96HJ3	2	1	1	0.99751	-1.61993	2	0.99999	-0.104181	2	1	-0.549434	2	0.99724	0.0565062	0.622554	-0.554259
K.QESCSPHHPQVLAQQGSGS#SPK.A	S241	sp|Q8N1G0|ZN687_HUMAN	Q8N1G0	Q8N1G0	4	1	1	0.49856	-0.341185	2	0.49885	-0.735646	3	0.49999	-0.418999	1	0.49855	-0.720858	1.91465	-0.554172
R.SPHS#PSPIATPPSQSSSCSDAPM*LSTVHSAK.N	S228	sp|Q9NYF8|BCLF1_HUMAN	Q9NYF8	Q9NYF8	4	1	1	0.49812	-1.45611				1	0.98448	0.348428				0.187406	-0.553843
K.RESGY#HENGVVK.A	Y348	sp|Q15035|TRAM2_HUMAN	Q15035	Q15035	3	1	1	0.99477	-0.806265							1	0.5	-0.301166	0.564763	-0.553715
R.QS#LGHPPPEPGPDR.V	S58	sp|P13861|KAP2_HUMAN	P13861	P13861	3	1	2	1	-0.186917	1	1	-0.92937	4	1	-0.202477	1	1	-0.895504	1.12094	-0.553567
R.MAPTPIPT#RSPSDSSTASTPVAEQIER.A	T335	sp|Q16643|DREB_HUMAN	Q16643	Q16643	3	1	2	0.49887	-1.11009	1	0.16666	0.00374877							0.299167	-0.553169
R.KQS#GSPTLDTAPNGR.Y	S699	sp|Q9H2J7|S6A15_HUMAN	Q9H2J7	Q9H2J7	2	1	3	1	-1.5502	1	0.99581	-0.462694				1	0.99511	0.35381	0.37512	-0.553029
K.GEAAPGPAPPAPEAT#PPPASAAGK.D	T34	sp|Q9NSI2|F207A_HUMAN	Q9NSI2	Q9NSI2						2	1	-0.501945	2	1	-0.347079	1	1	-0.809108	1.25668	-0.552711
R.TTPPTQKPPS#PPM*SGK.G	S183	sp|Q9NYB9|ABI2_HUMAN	Q9NYB9	Q9NYB9	2;3	1	13	0.99998	-0.488137	8	0.99482	-0.690339	18	0.99998	0.0868482	8	0.99997	-1.11891	0.9413	-0.552636
R.TPESQPDT#PPGT#PLVSQDEKR.D	T118:T122	sp|Q96T60|PNKP_HUMAN	Q96T60	Q96T60						2	1	0.0552131	2	1	-1.27018	2	1	-0.442012	0.538694	-0.552325
K.TRS#LDFPQNEPQIK.N	S367	sp|Q8NEF9|SRFB1_HUMAN	Q8NEF9	Q8NEF9						1	0.5	-0.329344				2	0.99729	-0.775095	0.612235	-0.55222
R.LES#FM*ETGK.G	S167	sp|O75569|PRKRA_HUMAN	O75569	O75569									2	1	0.218462	1	1	-1.3227	0.218815	-0.55212
K.YAT#PAPS#AK.S	T514:S518	sp|Q14194|DPYL1_HUMAN	Q14194	Q14194						2	1	-0.482308	1	0.99999	-0.715428	2	1	-0.458596	1.67108	-0.552111
K.QEARS#DKS#PDLAPTPAPQSTPR.N	S503:S506	sp|Q9BY44|EIF2A_HUMAN	Q9BY44	Q9BY44						1	1	-0.49604				1	1	-0.608047	1.19136	-0.552044
R.TIS#PSTS#NNIPLMR.V	S397:S401;S397:S401	sp|Q15139|KPCD1_HUMAN;sp|O94806|KPCD3_HUMAN	Q15139	Q15139						2	0.33241	0.160438				5	0.99447	-1.26423	0.236302	-0.551896
K.RNSS#DSAIDNPKPNK.L	S704	sp|P46100|ATRX_HUMAN	P46100	P46100	3	1	1	0.49945	0.0734101	2	0.49947	0.203437	1	0.5	-1.37161	2	0.49947	-1.11255	0.577905	-0.551828
K.ST#SSTLCPAVCPAAGHTLTPDREGK.E	T195	sp|Q8TBN0|R3GEF_HUMAN	Q8TBN0	Q8TBN0	3;4	1	7	0.49892	0.220981	3	0.49999	-0.644119	2	0.5	-1.55926	2	0.49888	-0.224209	0.616204	-0.551653
R.GLYDGPVCEVSVT#PK.T	T509	sp|Q16555|DPYL2_HUMAN	Q16555	Q16555	2;3	1	11	1	-0.326194	10	1	-0.356199	6	1	-0.674738	9	1	-0.848528	1.65053	-0.551415
K.AAPEAS#S#PPASPLQHLLPGK.A	S691:S692	sp|Q96TA1|NIBL1_HUMAN	Q96TA1	Q96TA1						1	0.33333	-0.623176				1	0.33333	-0.479629	1.08406	-0.551402
K.MSQPGS#PSPK.T	S1535	sp|Q14839|CHD4_HUMAN	Q14839	Q14839						2	0.99999	0.168463				3	0.99999	-1.27117	0.233677	-0.551355
R.NSPGLGSLVSPHGPHM*PPAAS#IPPPPGLGGVK.A	S530	sp|Q8ND24|RN214_HUMAN	Q8ND24	Q8ND24						1	0.49524	-0.250868				1	0.99007	-0.851647	0.498078	-0.551257
K.DGEPS#PRS#AAHTM*PR.R	S285:S288	sp|Q8NFT6|DBF4B_HUMAN	Q8NFT6	Q8NFT6									1	0.99278	0.11297	1	0.98198	-1.21502	0.252571	-0.551026
R.VNS#TTKPEDGGLK.K	S255	sp|Q9Y4B6|VPRBP_HUMAN	Q9Y4B6	Q9Y4B6						2	1	-0.673917	1	0.99998		1	1	-0.427984	0.854506	-0.550951
R.KLS#QSFALPVTGGTVVTPK.Q	S497	sp|Q96C34|RUND1_HUMAN	Q96C34	Q96C34	3	1	2	0.5	-1.78893	1	0.5	-0.169252				1	0.5	0.306078	0.321741	-0.550701
K.EEPPEPVPS#PIIPILPSTAGK.S	S4034	sp|Q8NEZ4|MLL3_HUMAN	Q8NEZ4	Q8NEZ4						3	1	-0.188261				4	1	-0.913138	0.431139	-0.550699
K.EEEGKEEEGGEEEEAEGGEEETKS#PPAEEAASPEK.E	S503	sp|P12036|NFH_HUMAN	P12036	P12036	4	1	1	0.49738	-0.596846	1	0.49634	-0.227766				1	0.33333	-0.82732	1.05774	-0.550644
K.S#AEFEKPDPTR.N	S170	sp|Q9NP64|NO40_HUMAN	Q9NP64	Q9NP64	2	1	1	1	-0.256786	1	1	-0.512798	1	1	-0.413209	2	1	-1.01913	1.35243	-0.550481
K.S#PSAPINWR.R	S355	sp|Q99759|M3K3_HUMAN	Q99759	Q99759						4	0.99999	-0.171589	2	1	-0.0958151	2	1	-1.38386	0.497666	-0.550423
K.ESS#GTSEPVHLK.E	S598	sp|Q15283|RASA2_HUMAN	Q15283	Q15283						1	0.99592	-0.328964				1	0.99567	-0.771869	0.613467	-0.550417
K.HVSTSSDEGS#PSASTPM*INK.T	S246	sp|Q7L1W4|LRC8D_HUMAN	Q7L1W4	Q7L1W4									3	1	-0.0996331	1	0.99374	-1.0006	0.359699	-0.550118
R.GAGLCFTFVSAQQNS#PSSTGSGNTEHSCSSQK.Q	S182	sp|Q86UE8|TLK2_HUMAN	Q86UE8	Q86UE8									2	1	-0.662665	1	0.48119	-0.437528	0.891097	-0.550096
K.TSS#RVNS#TTKPEDGGLKK.N	S251:S255	sp|Q9Y4B6|VPRBP_HUMAN	Q9Y4B6	Q9Y4B6						1	0.32771	-0.191606				1	0.32952	-0.907735	0.434665	-0.54967
R.LIKDDAS#DVQEDSAM*EDK.F	S707	sp|Q86Y13|DZIP3_HUMAN	Q86Y13	Q86Y13	3	1	2	1	-0.757228	2	1	0.0581151	2	1	-0.339811	1	1	-1.15828	0.894586	-0.5493
K.SHVEDGDIAGAPASS#PEAPPAEQDPVQLK.T	S1277	sp|Q9P2E9|RRBP1_HUMAN	Q9P2E9	Q9P2E9	3	1	1	0.5	-0.56885	3	0.5	-0.420016	2	0.99663	-0.300681	2	0.5	-0.90754	1.60291	-0.549272
K.S#PSRPILDGKLEPCPEVDVGK.L	S652	sp|O60890|OPHN1_HUMAN	O60890	O60890									1	0.5	0.122709	1	0.5	-1.22107	0.248904	-0.549179
K.ILIVT#QTPHYMR.R	T647	sp|Q6PKG0|LARP1_HUMAN	Q6PKG0	Q6PKG0	3	1	1	0.5	-0.110367				1	0.5	-0.488505	1	0.5	-1.04794	0.741392	-0.548937
K.ETIEQEKRS#EIS.-	S41	sp|P63313|TYB10_HUMAN	P63313	P63313						2	0.99997	-1.21766	4	1	-0.404135	2	1	-0.0246584	0.586337	-0.548817
K.KEDS#DEEEDDDS#EEDEEDDEDEDEDEDEIEPAAM*K.A	S145:S153	sp|P19338|NUCL_HUMAN	P19338	P19338	3;4	1	3	1	-0.910976	6	1	-1.00948	17	1	0.00935708	24	1	-0.283798	0.951671	-0.548723
K.M*ASNIFGT#PEENQASWAK.S	T54	sp|Q9UK76|HN1_HUMAN	Q9UK76	Q9UK76						4	1	-0.0742251				2	0.98389	-1.02276	0.34306	-0.548493
K.LGFSLTPS#K.G	S305	sp|P38432|COIL_HUMAN	P38432	P38432						2	0.99999	-0.0957806	1	0.99999	-0.669324	2	0.99999	-0.880368	0.841119	-0.548491
R.NVSS#FPDDATSPLQENR.N	S55	sp|P52292|IMA2_HUMAN	P52292	P52292						2	0.5	-0.335974	3	0.99755	-1.03151	5	0.99672	-0.277982	0.81902	-0.54849
R.GPPS#PPAPVMHS#PSR.K	S224:S232	sp|Q13573|SNW1_HUMAN	Q13573	Q13573						11	0.99999	-0.313595				10	0.99999	-0.783121	0.58919	-0.548358
R.SSGGS#EHSTEGSVSLGDGQLNR.Y	S385	sp|Q71RC2|LARP4_HUMAN	Q71RC2	Q71RC2	3	1	1	0.2	-0.0221244	1	0.33243	-1.66896	1	0.99188	-0.199782	1	0.33139	-0.302159	0.614664	-0.548256
K.EAPAEGEAAEPGSPTAAEGEAASAASST#SSPK.A	T133	sp|P29966|MARCS_HUMAN	P29966	P29966						1	0.24972	-0.275258				1	0.49695	-0.821243	0.531485	-0.54825
K.SQVEDPLPPVFSGT#PK.G	T733	sp|Q13164|MK07_HUMAN	Q13164	Q13164									2	0.5	-0.470608	3	0.99648	-0.625661	1.04843	-0.548135
R.LQDSSDPDTGSEEEGS#SRLSPPHS#PR.D	S952:S960	sp|Q92974|ARHG2_HUMAN	Q92974	Q92974									2	0.33181	-0.637909	2	0.33332	-0.458233	0.985343	-0.548071
K.AAFGTQAPDPGST#ES#LQEKPMEIAPSAGFGGSLHPGAR.A	T717:S719	sp|O75385|ULK1_HUMAN	O75385	O75385						3	0.98338	-0.156513				1	0.33333	-0.939161	0.403544	-0.547837
R.SDLYS#SGRDR.V	S336	sp|P38159|RBMX_HUMAN	P38159	P38159						1	0.99998	-0.350678				1	0.99667	-0.743676	0.658589	-0.547177
K.TERDT#PGHGSGWAET#PRTDR.G	T303:T313	sp|O75533|SF3B1_HUMAN	O75533	O75533						1	0.24999	-0.682819	4	0.98648	-0.602728	1	0.24843	-0.354285	1.50565	-0.546611
K.S#PPTTM*LLPASPAK.A	S502	sp|Q9UGU5|HMGX4_HUMAN	Q9UGU5	Q9UGU5									2	1	-0.177254	1	1	-0.915753	0.422186	-0.546503
K.NWEDEDFYDS#DDDTFLDR.T	S466	sp|Q9BWU0|NADAP_HUMAN	Q9BWU0	Q9BWU0						3	0.49853	-0.905056				1	0.49999	-0.187943	0.432206	-0.546499
R.DYGHSS#SRDDYPSR.G	S250;S250	sp|P38159|RBMX_HUMAN;sp|Q96E39|RMXL1_HUMAN	P38159	P38159	2;3	2	3	0.49929	-0.750029	2	0.49902	-0.284928	1	0.49896	-0.476353	2	0.5	-0.674102	1.86602	-0.546353
R.SHS#PSS#PDPDTPSPVGDSR.A	S618:S621	sp|Q13586|STIM1_HUMAN	Q13586	Q13586									1	0.16667	-0.329079	3	0.24943	-0.763077	0.618349	-0.546078
K.GEAAAERPGEAAVAS#SPSK.A	S26	sp|P29966|MARCS_HUMAN	P29966	P29966	2;3	1	8	0.99404	-0.235689	2	0.49892	-0.80459	7	0.99656	-0.0181766	13	0.99675	-1.12566	0.916122	-0.54603
K.YGGSVGSQPPPVAPEPGPVPSS#PSQEPPTK.R	S200	sp|Q04323|UBXN1_HUMAN	Q04323	Q04323	3	1	6	0.49866	-0.904471	5	0.49793	-0.281511	2	0.49849	-0.19943	3	0.49824	-0.795752	1.25986	-0.545291
R.DY#GHSSSRDDYPSR.G	Y246;Y246	sp|P38159|RBMX_HUMAN;sp|Q96E39|RMXL1_HUMAN	P38159	P38159	4	2	1	0.99653	-0.428253	3	0.9962	-0.413768	3	0.99678	-0.793043				1.31767	-0.545021
R.QIS#FKAEVNSSGK.T	S184	sp|Q9Y385|UB2J1_HUMAN	Q9Y385	Q9Y385									6	1	0.0534436	1	1	-1.14328	0.275939	-0.544919
R.GAGFNQNNGAGSENFGLGVVPVSAS#PSSVEVHPVLEK.L	S385	sp|Q7Z739|YTHD3_HUMAN	Q7Z739	Q7Z739									2	0.99266	-0.203957	2	0.49995	-0.885661	0.448664	-0.544809
K.AAPPPGS#PAK.F	S523	sp|Q76G19|PDZD4_HUMAN	Q76G19	Q76G19						2	1	-0.517006				1	1	-0.572423	1.49005	-0.544714
R.YRDVS#PYDHSR.V	S52	sp|P17706|PTN2_HUMAN	P17706	P17706						1	0.99629	-0.422707				1	0.9966	-0.666172	0.853748	-0.54444
K.YPS#SPYSAHISK.S	S2292	sp|Q96AY4|TTC28_HUMAN	Q96AY4	Q96AY4	3	1	1	0.5	-1.49632	1	0.5	-0.4976	1	0.5	0.361098				0.379599	-0.544275
R.HS#PIAPS#SPSPQVLAQK.Y	S306:S311	sp|Q9NQS7|INCE_HUMAN	Q9NQS7	Q9NQS7						1	0.5	-0.179492				1	0.49927	-0.908727	0.424982	-0.544109
R.APS#AS#PLALHASR.L	S484:S486	sp|Q8N3F8|MILK1_HUMAN	Q8N3F8	Q8N3F8						11	1	-0.702028	7	1	-0.451959	7	1	-0.477872	1.6852	-0.543953
R.TPSNGAEGLT#PR.S	T424	sp|Q99459|CDC5L_HUMAN	Q99459	Q99459	2	1	2	1	-0.464744	2	1	-0.622656							1.03712	-0.5437
R.M*NGLPS#PT#HSAHCSFYR.T	S109:T111	sp|O43602|DCX_HUMAN	O43602	O43602	3	1	3	0.49999	-0.858684							3	0.5	-0.22841	0.475615	-0.543547
K.LPQSSSSES#SPPS#PQPTK.V	S420:S424	sp|Q9UQ35|SRRM2_HUMAN	Q9UQ35	Q9UQ35						1	0.99599	-0.655924	2	0.98447	-0.566626	1	0.49752	-0.407439	1.75887	-0.54333
R.DFVTIS#PVQPEER.R	S151	sp|Q9H611|PIF1_HUMAN	Q9H611	Q9H611						2	0.99999	-0.984755	2	1	-0.00886932	1	0.99999	-0.636166	0.704633	-0.543263
K.RYS#DIFR.S	S19	sp|Q9P107|GMIP_HUMAN	Q9P107	Q9P107									2	1	-0.271783	1	0.99999	-0.814707	0.530153	-0.543245
K.KHIS#PVQALSEFK.A	S939	sp|P26232|CTNA2_HUMAN	P26232	P26232						2	1	-0.567253				1	1	-0.519163	1.55034	-0.543208
K.S#PVKEEEKPQEVK.V	S828	sp|P12036|NFH_HUMAN	P12036	P12036	2;3	1	4	1	0.0259693	1	1	-0.700602	1	1	-0.188274	1	1	-1.30958	0.781502	-0.543122
R.VM*TIPYQPMPASS#PVICAGGQDR.C	S190	sp|Q15365|PCBP1_HUMAN	Q15365	Q15365						6	0.99675	-0.402779	2	0.99664	-0.222619	6	0.99679	-1.00325	0.829448	-0.542883
R.GM*YDGPVYEVPAT#PK.Y	T509	sp|Q14194|DPYL1_HUMAN	Q14194	Q14194	2	1	2	1	-0.489754	2	1	-0.589538	7	1	-0.746668	5	1	-0.345532	2.11819	-0.542873
K.EEPPS#PIEATPPQSLLEK.V	S474	sp|O75151|PHF2_HUMAN	O75151	O75151									2	1	-0.579511	5	1	-0.505102	1.36045	-0.542307
R.KAS#LLPLQR.L	S405	sp|A6NCL7|AN33B_HUMAN	A6NCL7	A6NCL7						1	1	-1.90049	1	1	0.365948	1	1	-0.092241	0.28797	-0.542262
R.SHILEDDENS#VDIS#M*LK.T	S383:S387	sp|O75717|WDHD1_HUMAN	O75717	O75717						1	1	0.508826				2	1	-1.59309	0.156883	-0.542132
R.GNQSGRS#PNNPFSR.V	S883	sp|Q9UNY4|TTF2_HUMAN	Q9UNY4	Q9UNY4	3	1	2	0.99748	-0.0306798	2	0.9975	-1.20476	3	0.99998	-0.390054	1	0.99705		0.586507	-0.541832
K.GVEPS#PS#PIKPGDIK.R	S245:S247	sp|Q92890|UFD1_HUMAN	Q92890	Q92890						3	1	-0.509297				4	1	-0.574111	1.41976	-0.541704
R.VTSSVPLPS#GSTSSPGR.G	S331	sp|Q15036|SNX17_HUMAN	Q15036	Q15036						1	0.2	-0.318454				1	0.2	-0.764897	0.604067	-0.541676
R.TSDS#TPDPQRVPLR.L	S1771	sp|P52948|NUP98_HUMAN	P52948	P52948						1	0.9965	-0.121084	1	0.5	-0.961939				0.376457	-0.541512
K.CLNNVIES#PGLNVM*R.V	S550	sp|Q9HCM4|E41L5_HUMAN	Q9HCM4	Q9HCM4									1	1	0.335134	1	1	-1.41754	0.188562	-0.541204
K.QGPVS#PGPAPPPSFIMSYK.L	S1666	sp|P29375|KDM5A_HUMAN	P29375	P29375						1	1	-0.570731				1	1	-0.511541	1.45864	-0.541136
K.AET#PTAAEDDNEGDK.K	T301	sp|O60841|IF2P_HUMAN	O60841	O60841	2	1	1	1	0.173646	2	1	-0.415354	1	1	-0.820351	1	1	-1.10148	0.836891	-0.540886
K.NFETTQVCNES#PHGDGYSSGVIK.D	S814	sp|Q92628|K0232_HUMAN	Q92628	Q92628						2	0.95512	0.0278737	2	1	-1.76587	1	1	0.115887	0.327112	-0.540704
R.S#HLNFSM*LESPALHCQPSTSSAFPIGSSGFSLVK.E	S134	sp|P49790|NU153_HUMAN	P49790	P49790	4	1	1	1	-0.549058				1	1	-0.53226				2.00485	-0.540659
K.CHAEHT#PEEEIDHTGAK.T	T545	sp|O95757|HS74L_HUMAN	O95757	O95757	3;4	1	3	1	-0.337115	2	1	-0.743726							0.640033	-0.54042
K.AAS#YTEEDENHTAK.D	S782	sp|Q14126|DSG2_HUMAN	Q14126	Q14126	2	1	2	0.99998	-0.6679	4	1	-0.412056							0.829484	-0.539978
R.AVQLMQQVASNGATLPSALS#ASK.S	S259	sp|Q9UQB8|BAIP2_HUMAN	Q9UQB8	Q9UQB8						2	0.99645	-0.019075				2	0.99626	-1.06017	0.311094	-0.539623
K.SRDS#LAPGPEPQDEDQK.D	S1232	sp|O15013|ARHGA_HUMAN	O15013	O15013	3	1	2	0.99742	0.00896083							1	0.9964	-1.08794	0.296499	-0.539489
K.EGGRGGS#GGGGEGIQDR.E	S112	sp|O43823|AKAP8_HUMAN	O43823	O43823						2	1	-1.02805				1	1	-0.0498849	0.328704	-0.53897
K.IDHLSSS#APGS#PPDLLESVPK.S	S531:S535	sp|Q5TC82|RC3H1_HUMAN	Q5TC82	Q5TC82						4	0.49876	-0.191983				4	0.49882	-0.885906	0.438732	-0.538945
K.HIKEEPLS#EEEPCT#STAIAS#PEKK.K	S502:T508:S514	sp|Q9Y2X3|NOP58_HUMAN	Q9Y2X3	Q9Y2X3						2	0.49839	-0.273707				2	0.33328	-0.802277	0.536567	-0.537992
K.TEVPEEDALS#SK.E	S733	sp|Q96N46|TTC14_HUMAN	Q96N46	Q96N46	2	1	1	0.9964	-0.459554	1	0.99651	-0.615976							1.03648	-0.537765
K.RSS#PETGTTGDVAWQISPK.A	S1789	sp|Q8WUY3|PRUN2_HUMAN	Q8WUY3	Q8WUY3						1	0.49928	-0.564537	1	0.5	-0.51055				1.49564	-0.537544
R.RVEQPLYGLDGS#AAK.E	S134	sp|Q86UE8|TLK2_HUMAN	Q86UE8	Q86UE8	2;3	1	3	1	-0.639552	4	1	-0.343687	4	1	0.0892354	4	1	-1.25469	0.815243	-0.537172
K.S#LSGS#PLK.V	S345:S349	sp|Q9UIG0|BAZ1B_HUMAN	Q9UIG0	Q9UIG0						2	0.99634	-0.356166				2	0.99626	-0.718041	0.684321	-0.537103
R.S#PLTQHFQNSR.R	S276	sp|Q9HBV1|POPD3_HUMAN	Q9HBV1	Q9HBV1									3	1	0.356178	3	1	-1.42965	0.183467	-0.536736
K.LSSWDQAET#PGHTPSLR.W	T223	sp|O75533|SF3B1_HUMAN	O75533	O75533						2	1	-0.494342	2	1	-0.981358	2	1	-0.134111	0.794788	-0.536604
R.NSST#PGLQVPVS#PTVPIQNQK.Y	T3028:S3036	sp|Q03164|MLL1_HUMAN	Q03164	Q03164						1	0.4987	-0.467381	1	0.49873	-1.00878	6	0.49858	-0.133369	0.76923	-0.53651
R.GST#PDSTLKPLR.G	T383	sp|Q2M1K9|ZN423_HUMAN	Q2M1K9	Q2M1K9						4	0.99776	-0.229259	3	0.99794	-0.286098	2	0.99783	-1.09395	0.710671	-0.536436
R.SS#PPPPPSGSSSR.T	S40	sp|Q5VUA4|ZN318_HUMAN	Q5VUA4	Q5VUA4						1	0.5	-0.279984				1	0.5	-0.792074	0.547151	-0.536029
R.YDDYS#SSRDGYGGSR.D	S314;S314	sp|P38159|RBMX_HUMAN;sp|Q96E39|RMXL1_HUMAN	P38159	P38159	3	2	1	0.49839	-0.509693				2	0.99701	-0.173013	2	0.49925	-0.924786	0.877297	-0.53583
R.HQS#ESQGVGLSDK.E	S1328	sp|P38398|BRCA1_HUMAN	P38398	P38398									1	0.99999	-0.205068	3	1	-0.866447	0.453397	-0.535758
K.ASIGNIALS#PS#PVRK.S	S149:S151	sp|Q9BQI5|SGIP1_HUMAN	Q9BQI5	Q9BQI5						1	1	-1.59762				3	1	0.52669	0.15321	-0.535465
R.SGT#PTQDEM*M*DKPTSSSVDTM*SLLSK.I	T732	sp|Q5VT52|RPRD2_HUMAN	Q5VT52	Q5VT52	3	1	2	0.5	-0.749416				4	0.99447	-0.321448				0.616106	-0.535432
R.HSCS#PMGDGDPEAM*EES#PRK.K	S939:S952	sp|Q9P275|UBP36_HUMAN	Q9P275	Q9P275						2	0.99995	-0.552588				2	0.99333	-0.51804	1.6875	-0.535314
K.GEQEHS#QQKEEEEEMAVVPQGLFR.G	S300	sp|P10645|CMGA_HUMAN	P10645	P10645						3	1	-1.50516				2	1	0.434565	0.168171	-0.535298
K.KAEGAATEEEGT#PKESEPQAAAEPAEAK.E	T36	sp|P80723|BASP1_HUMAN	P80723	P80723	3;4	1	3	0.99543	-0.033237	1	0.98754	0.0345007	7	1	0.348249	3	0.99998	-2.49045	0.323368	-0.535235
R.IVQISGNS#M*PR.G	S1014	sp|Q9NWH9|SLTM_HUMAN	Q9NWH9	Q9NWH9	2	1	2	0.99999	-0.17293	3	0.99999	-0.194409	1	0.99651	-0.560706	2	1	-1.21136	0.941203	-0.534851
R.SETSTS#DNTETYQENTSSSGHPTFK.C	S139	sp|Q8WVD3|RN138_HUMAN	Q8WVD3	Q8WVD3	3	1	2	0.49847	-1.06703	3	0.49904	0.0584984	2	0.49914	-0.150663	1	0.33265	-0.980178	0.800828	-0.534842
R.KPTDGASSS#NCVTDISHLVR.K	S706	sp|P49321|NASP_HUMAN	P49321	P49321	3	1	2	0.33333	-0.381072	1	0.33333	-0.308871	1	0.33333	0.240479	3	0.49903	-1.68863	0.549184	-0.534524
R.YLCEGTES#PYQT#GQLHPAIR.V	S856:T860	sp|Q15262|PTPRK_HUMAN	Q15262	Q15262						1	0.16667	-0.509006	1	0.24923	-0.22663	1	0.49697	-0.867608	0.990142	-0.534415
K.EQNSLS#LLEAR.E	S467	sp|Q8TF01|PNISR_HUMAN	Q8TF01	Q8TF01						2	0.99999	-0.760112				2	0.99999	-0.308425	0.594131	-0.534269
K.SFQQSSLSRDS#QGHGR.D	S14	sp|P43243|MATR3_HUMAN	P43243	P43243	3	1	2	0.99701	-0.447427	3	0.5	-0.367118	1	0.49867	-0.572236	3	0.5	-0.75029	2.11226	-0.534268
R.GRS#YDSSM*ESR.N	S61	sp|Q9HCG8|CWC22_HUMAN	Q9HCG8	Q9HCG8	2;3	1	3	0.99999	-0.289482				3	0.99999	-0.513658	4	0.99999	-0.7995	1.16388	-0.534214
K.ARAS#PSVTCK.S	S1285	sp|O15014|ZN609_HUMAN	O15014	O15014						3	0.99999	0.081725				3	1	-1.14887	0.263436	-0.533572
K.AVPMAPAPAS#PGSSNDSSARS#QER.A	S759:S770	sp|Q66K74|MAP1S_HUMAN	Q66K74	Q66K74						1	0.98234	-0.00637892				1	0.19997	-1.06059	0.304369	-0.533482
R.RQS#SGSATNVAST#PDNR.G	S646:T656	sp|Q7Z460|CLAP1_HUMAN	Q7Z460	Q7Z460						1	0.16649	-0.293212				2	0.49368	-0.773664	0.569644	-0.533438
K.GS#PAGPPPSQGQPAARPPK.E	S645	sp|Q96RY5|CRML_HUMAN	Q96RY5	Q96RY5	3	1	1	1	-1.72304	1	1	0.262567	1	1	0.0110504	4	1	-0.684292	0.500328	-0.533429
R.IGEEDS#T#DDEDGLLEEHK.E	S710:T711	sp|Q8IX21|F178A_HUMAN	Q8IX21	Q8IX21						1	1	-1.04974				4	1	-0.0169078	0.310028	-0.533323
K.ALAEEASEEELPS#DVDLNDPYFAEEVK.Q	S663	sp|Q9H501|ESF1_HUMAN	Q9H501	Q9H501						2	1	-0.242112				2	1	-0.824452	0.497355	-0.533282
R.ASAGPAPGPVVTAEGLHPSLPS#PTGNSTPLGSSK.E	S707	sp|Q4KMP7|TB10B_HUMAN	Q4KMP7	Q4KMP7						2	0.49675	-0.933035				3	0.9877	-0.132587	0.387072	-0.532811
R.ASQYYQEQEQAAAAAAAASTQAQQGQPAQAS#PSSGR.Q	S587	sp|Q8NBR6|FA63B_HUMAN	Q8NBR6	Q8NBR6						1	0.99198	-0.416052				3	0.99996	-0.649493	0.862322	-0.532772
R.TDASS#ASSFLDSDELER.T	S334	sp|Q14498|RBM39_HUMAN	Q14498	Q14498						2	0.49915	-0.157347	2	0.99997	-1.02582	2	0.5	-0.413019	0.75707	-0.532061
K.TKDDEGAT#PIK.R	T3350	sp|Q70CQ2|UBP34_HUMAN	Q70CQ2	Q70CQ2						1	1	-0.260406				1	1	-0.803147	0.522306	-0.531776
R.ERDHS#PTPS#VFNSDEER.Y	S492:S496	sp|Q6UN15|FIP1_HUMAN	Q6UN15	Q6UN15	3	1	2	0.5	-0.329572	1	0.5	-0.392935	1	0.49999	-0.712905	1	0.49999	-0.689389	1.89618	-0.5312
K.S#NAAT#PTKGPEGK.V	S351:T355	sp|Q8TEK3|DOT1L_HUMAN	Q8TEK3	Q8TEK3						2	0.99995	-0.700958				2	0.99618	-0.36138	0.705619	-0.531169
R.T#FGHNT#MDAVPR.I	T212:T217	sp|P55011|S12A2_HUMAN	P55011	P55011						3	1	-0.912385				2	1	-0.149738	0.401819	-0.531061
K.TAQSPAMVGSPIRS#PK.T	S301	sp|Q5VWG9|TAF3_HUMAN	Q5VWG9	Q5VWG9						1	0.99735	-0.382766				1	0.5	-0.67911	0.761309	-0.530938
K.T#PPHFQTHLAK.L	T1144	sp|Q9NS87|KIF15_HUMAN	Q9NS87	Q9NS87	3	1	2	1	0.111771				1	1	-1.17364				0.251466	-0.530934
R.SSS#TSDIPEPLCSDSSQGQK.A	S766	sp|Q2PPJ7|RGPA2_HUMAN	Q2PPJ7	Q2PPJ7									1	0.2	-0.271985	1	0.2	-0.789843	0.539291	-0.530914
R.AVQLMQQVASNGATLPSALSAS#K.S	S261	sp|Q9UQB8|BAIP2_HUMAN	Q9UQB8	Q9UQB8						4	0.5	-0.0572627				2	0.5	-1.00455	0.333716	-0.530908
R.IQSCIPS#PGQLQHR.V	S452	sp|Q8ND83|SLAI1_HUMAN	Q8ND83	Q8ND83									1	0.99998	-0.091776	1	1	-0.969887	0.356608	-0.530832
K.ASS#PSDIISSK.D	S964	sp|Q9ULD9|ZN608_HUMAN	Q9ULD9	Q9ULD9	2	1	3	1	-0.134762	4	1	-0.00198979	3	0.99999	-1.97187	4	1	-0.0146513	0.455198	-0.530819
K.GT#PGKGAT#PAPPGK.A	T310:T316	sp|Q13428|TCOF_HUMAN	Q13428	Q13428						1	1	0.512021				1	1	-1.5736	0.154737	-0.530789
R.AS#PSPQPSSQPLQIHR.Q	S144	sp|Q9HC35|EMAL4_HUMAN	Q9HC35	Q9HC35	2;3	1	7	1	-0.275202	4	1	-0.313819	6	1	-0.211573	6	1	-1.32238	0.85804	-0.530745
K.DGFPSGT#PALNAK.G	T154	sp|Q13177|PAK2_HUMAN	Q13177	Q13177	2	1	2	0.9968	-0.0990797	3	0.99719	-0.72444	3	0.99689	-0.627493	3	0.99717	-0.671029	1.4512	-0.53051
R.LLGLTPPEGGAGDRSEEEAS#ST#EKPTK.A	S139:T141	sp|Q9UGY1|NOL12_HUMAN	Q9UGY1	Q9UGY1	3	1	1	0.16494	-1.13173				1	0.16665	0.0710636				0.267669	-0.530334
K.SLSSAEHNALLHS#PGS#LTPPPHK.S	S623:S626	sp|Q6ZSZ6|TSH1_HUMAN	Q6ZSZ6	Q6ZSZ6									2	0.4985	-0.647509	1	0.49821	-0.413154	0.858744	-0.530332
K.SPTMHQVQSPMLGS#PSGNLK.S	S878	sp|O00512|BCL9_HUMAN	O00512	O00512						1	0.99659	-0.486606				1	0.99581	-0.573923	1.28152	-0.530264
K.DGEQPQILLEDS#SAGEDSVHDR.F	S142	sp|Q96K76|UBP47_HUMAN	Q96K76	Q96K76									1	0.5	-0.096772	2	0.5	-0.963598	0.360235	-0.530185
R.KLS#LQVIEPEPGQS#PPR.S	S461:S472	sp|Q7Z2D5|LPPR4_HUMAN	Q7Z2D5	Q7Z2D5	3	1	2	1	0.161661	4	1	-0.730444				2	1	-1.02125	0.560905	-0.53001
K.DRLLASTLVHS#VKK.E	S578	sp|Q9NYF8|BCLF1_HUMAN	Q9NYF8	Q9NYF8	3;4	1	11	1	-2.6888	6	1	0.018087	4	1	0.520411	3	1	0.030281	0.28414	-0.530004
K.RLS#TTEPSDDDTVSLHSQVSESNR.E	S359	sp|Q5VUJ6|LRCH2_HUMAN	Q5VUJ6	Q5VUJ6	3	1	1	0.98928	0.095594				4	0.9966	-0.206265	1	0.99078	-1.47577	0.412751	-0.528815
R.ANVLS#SPCDQAGLHHR.F	S178	sp|Q14153|FA53B_HUMAN	Q14153	Q14153	2	1	1	0.5	-0.764318							1	0.5	-0.292956	0.573514	-0.528637
K.LTVS#DGESGEEK.K	S1348	sp|P46100|ATRX_HUMAN	P46100	P46100	2	1	1	0.99998	-0.183653				1	1	-0.873456				0.434075	-0.528555
R.LEAAEAAGGASPDS#PPER.G	S419	sp|Q8N350|DOS_HUMAN	Q8N350	Q8N350	2	1	1	0.99999	-0.213568	1	0.5	-1.59832				2	0.99999	0.226906	0.358479	-0.528326
K.NSSYVHGGLDS#NGKPADAVYGQK.E	S47	sp|Q13283|G3BP1_HUMAN	Q13283	Q13283	3	1	1	0.99984	-0.569747							1	1	-0.485508	1.29488	-0.527628
K.VEM*Y#SGS#DDDDDFNK.L	Y134:S137	sp|O60841|IF2P_HUMAN	O60841	O60841	2	1	1	0.33333	0.0414065	1	0.49903	0.0176773	4	0.49906	-1.92707	3	0.49882	-0.242422	0.463261	-0.527603
K.GDLGPASPSQELGS#QPVPGGDGAPALGK.S	S369	sp|Q4KMQ1|TPRN_HUMAN	Q4KMQ1	Q4KMQ1						2	0.98203	-0.148987				1	0.97965	-0.906086	0.402031	-0.527537
K.RPSGRDT#PISEGPK.D	T915	sp|Q15058|KIF14_HUMAN	Q15058	Q15058						1	0.99632	0.0440665	1	0.9933	-0.939549	1	0.99679	-0.687016	0.666371	-0.5275
R.AGLGSPERPPKT#SPGS#PR.L	T65:S69	sp|Q9H6F5|CCD86_HUMAN	Q9H6F5	Q9H6F5	3	1	1	0.33333	-0.00934152	1	0.4989	-0.733869	1	0.4965	-0.848077	2	0.49999	-0.517399	1.18221	-0.527172
K.TDS#PSCEYSR.F	S416	sp|Q9HAV4|XPO5_HUMAN	Q9HAV4	Q9HAV4						1	0.99742	-0.261323				1	0.99999	-0.792987	0.526744	-0.527155
K.AEQS#PVSSDVEVS#SPK.R	S604:S613	sp|Q2M1K9|ZN423_HUMAN	Q2M1K9	Q2M1K9						2	0.9966	-0.877769	2	0.99708	-0.176458				0.427473	-0.527113
R.SPS#PSFR.W	S331	sp|P49585|PCY1A_HUMAN	P49585	P49585	2	1	4	0.99999	-0.19879	5	0.99999	-0.262209	3	0.99998	-1.53684	1	0.99777	-0.11026	0.66378	-0.527025
R.LSTT#PAHS#PVLK.H	T902:S906	sp|Q8IY63|AMOL1_HUMAN	Q8IY63	Q8IY63	2;3	1	2	0.4992	-0.318216	4	0.5	-0.244232	2	0.49917	-1.57065	2	0.5	0.0253336	0.628862	-0.52694
R.DSYSSSRS#DLYSSGR.D	S332	sp|P38159|RBMX_HUMAN	P38159	P38159	2;3	1	2	0.49952	-0.0116656	4	1	-0.346959	3	1	-0.676988	6	1	-1.07213	0.987845	-0.526936
K.YS#LADQTSGDQSPLPPCTPTPPCAEMR.E	S552	sp|Q06124|PTN11_HUMAN	Q06124	Q06124						1	0.49554	-1.14217				1	0.2	0.0884999	0.260246	-0.526835
K.SEANDAVNS#STKEEKGEEKPDTK.S	S125	sp|O15234|CASC3_HUMAN	O15234	O15234						2	0.33333	-0.325912	1	0.33333	-0.653682	2	0.33333	-0.600866	1.45294	-0.52682
R.TPRT#PTT#PGFAAQNLPNGYPR.Y	T135:T138	sp|Q8WU20|FRS2_HUMAN	Q8WU20	Q8WU20						1	0.16667	-0.567409				1	0.49625	-0.485274	1.30477	-0.526342
K.SADS#PPGCSGQALSLAPTPAEHGR.S	S597	sp|A7XYQ1|SOBP_HUMAN	A7XYQ1	A7XYQ1						1	0.49999	-0.190536	1	0.99525	-1.23887	1	0.98957	-0.149549	0.556216	-0.526319
R.RAGS#SGNSCITYQPSVSGEHK.A	S475	sp|Q99755|PI51A_HUMAN	Q99755	Q99755	3	1	1	0.499	-1.05707				1	0.49912	0.00458193				0.29864	-0.526243
R.RAGSS#GNSCITYQPSVSGEHK.A	S476	sp|Q99755|PI51A_HUMAN	Q99755	Q99755	3	1	1	0.33333	-1.05707				1	0.49839	0.00458193				0.29864	-0.526243
K.ERRT#PS#DDEEDNLFAPPK.L	T331:S333;T331:S333	sp|Q641Q2|FA21A_HUMAN;sp|Q9Y4E1|FA21C_HUMAN	Q641Q2	Q641Q2	3	2	5	1	-2.47891	3	1	0.105392	9	1	0.229525	5	1	0.0392581	0.31988	-0.526183
K.DVKGSY#VS#IHSSGFR.D	Y39:S41	sp|Q13838|DX39B_HUMAN	Q13838	Q13838						1	0.49909	-0.326976	1	0.33333	-0.725315				0.637562	-0.526146
R.RGPPPPPRS#R.G	S102	sp|P38159|RBMX_HUMAN	P38159	P38159	3	1	1	1	0.104902							1	1	-1.15713	0.253711	-0.526116
R.RNSVT#PLASPEPTK.K	T463	sp|Q16875|F263_HUMAN	Q16875	Q16875	3	1	3	0.5	-1.11067				1	0.5	0.0586522				0.272794	-0.526008
K.FSKEEPVSS#GPEEAVGKSS#SK.K	S570:S580	sp|O00567|NOP56_HUMAN	O00567	O00567						1	0.24934	-0.332968				1	0.2492	-0.718351	0.650367	-0.525659
R.SIHS#FELEK.R	S448	sp|Q6IQ55|TTBK2_HUMAN	Q6IQ55	Q6IQ55	2	1	1	1	-0.151311	2	1	-1.12049	5	1	-0.148432	3	1	-0.681494	0.954635	-0.525432
[truncated: 29,880 more rows]
