# Supplementary material for: CDK12 loss in cancer cells affects DNA damage response genes through premature cleavage and polyadenylation
Source: Nat Commun. 2019 Apr 15;10:1757. doi: 10.1038/s41467-019-09703-y (PMC6465371; doi:10.1038/s41467-019-09703-y)
Supplement: Supplementary file 11 — Source Data [file 41467_2019_9703_MOESM11_ESM.xlsx]

## Sheet: Figure 1a
Figure 1a. Dose-response curves for NB cells treated with increasing concentration of THZ531
Relative viability
THZ531 (µM)		IMR-32			IMR-5			NGP			LAN-1			LAN-5			Kelly			SKNAS			NIH-3T3			IMR-90			BJ			KELLY E9R
10		0.002322	0.000844	0.001478	0.000428	0.001284	0.00107	0.001704	0.002944	0.002634	0.001123	0.00074	0.000877	0.014019	0.009558	0.012107	0.00029	0.00029	0.001161	0.026515	0.022267	0.018534	0.056393	0.05256	0.042165	0.119907	0.119323	0.186716	0.341399	0.362467	0.352314	0.00089	0.000556	0.000853
3		0.047706	0.05425	0.044962	0.106142	0.117911	0.124973	0.330958	0.326619	0.327549	0.149808	0.148822	0.126497	0.13254	0.13254	0.217927	0.004644	0.002758	0.006241	0.178394	0.18174	0.172087	0.173272	0.133641	0.184641	0.349062	0.482904	0.335282	0.81226	0.877485	0.873678	0.003744	0.00367	0.003818
1		0.132564	0.146285	0.133408	0.171838	0.19709	0.192168	0.32538	0.317787	0.302293	0.305506	0.305725	0.285427	0.359388	0.374681	0.236406	0.027286	0.028447	0.021626	0.207869	0.218552	0.219581	0.879548	0.911642	0.862461	0.371681	0.460371	0.331713	0.882816	0.841696	0.837634	0.060789	0.063606	0.071538
0.3		0.132564	0.122432	0.126654	0.098438	0.086882	0.114915	0.267586	0.251937	0.299194	0.351963	0.31775	0.291015	0.308411	0.367035	0.309686	0.222787	0.254572	0.258055	0.264115	0.269907	0.251115	1.02086	0.993048	1.00169	0.537392	0.576485	0.579986	0.429986	0.413487	0.418056	0.911906	0.936518	0.925843
0.1		0.018998	0.0145652	0.018998	0.0291034	0.0331693	0.0350952	0.225287	0.20127	0.184382	0.0876552	0.0929419	0.0642348	0.163764	0.168224	0.16695	0.393614	0.384035	0.413933	0.292303	0.292561	0.309036	1.07497	1.04951	1.04827	0.980259	1.0672	0.865312	1.03232	0.943481	1.01963	1.01391	1.00316	0.984444
0.03		0.124754	0.176259	0.127076	0.822812	0.827092	0.842285	0.195538	0.209482	0.206848	0.473448	0.460656	0.431373	0.129992	0.133178	0.090484	0.580842	0.534107	0.41016	0.63017	0.648318	0.62721	1.0714	1.05412	1.08089	1.09462	1.1591	0.917826	1.09451	1.06684	1.21533	1.05798	1.02425	1.04916
0.01		0.712004	0.954334	0.97481	0.967045	1.003	1.01819	0.769445	0.824605	0.822126	1.0778	1.11999	1.00875	0.648683	0.869159	0.852591	0.798403	0.824238	0.880116	0.876394	0.934829	0.908572	1.03229	1.0994	1.08063	1.09929	1.14568	0.909365	1.1039	1.03359	1.08156	1.01751	1.07893	0.940855
0.003		1.15086	1.14938	0.898818	1.04301	1.01412	1.02247	0.99938	0.937403	0.991013	1.1634	1.16034	0.989354	0.997876	0.959643	0.950085	0.911466	0.897678	0.955007	0.938948	1.02621	0.900206	1.00091	1.08914	1.10025	1.14568	1.11446	0.930662	1.10314	0.969879	1.08892	1.00231	1.06054	0.905234
0.001		0.836124	0.857656	0.946102	1.00663	0.958057	1.0535	1.04137	1.0863	1.19476	1.03532	1.01587	1.00138	1.04121	1.13806	0.990867	1.07271	0.929898	1.02554	0.980779	0.914107	0.954651	1.12052	1.10408	1.05951	1.20344	1.16668	0.935914	1.03435	1.01379	1.01785	1.01873	1.02425	0.94697

## Sheet: Figure 1d
Figure 1d. qRT-PCR analysis of DDR gene expression following THZ531 (6h) treatement
Relative expression
	Kelly												Kelly E9R
	Genes	Repeats	values	condition									Genes	Repeats	values	condition
	BRCA1	rep1	0.974	DMSO		Kelly DMSO vs THZ531 (p values)							BRCA1	rep1	1.06	DMSO		Kelly E9R DMSO vs THZ531 (p values)
	BRCA1	rep2	1.025	DMSO			BRCA1	BRCA2	RAD51	ATR			BRCA1	rep2	0.939	DMSO			BRCA1	BRCA2	RAD51	ATR
	BRCA1	rep3	1.067	DMSO		100nM	0.0001	0.0011	0.0011	0.0003			BRCA1	rep3	0.998	DMSO		100nM	0.1627	0.4082	0.1068	0.4262
	BRCA2	rep1	1.049	DMSO		200nM	<0.0001	0.0002	0.0003	0.0004			BRCA2	rep1	0.938	DMSO		200nM	0.0046	0.4849	0.0064	0.2068
	BRCA2	rep2	0.95	DMSO									BRCA2	rep2	1.061	DMSO
	BRCA2	rep3	0.985	DMSO									BRCA2	rep3	1.056	DMSO
	RAD51	rep1	1.061	DMSO									RAD51	rep1	1.035	DMSO
	RAD51	rep2	0.938	DMSO									RAD51	rep2	0.964	DMSO
	RAD51	rep3	0.976	DMSO									RAD51	rep3	1.004	DMSO
	ATR	rep1	0.982	DMSO									ATR	rep1	1.062	DMSO
	ATR	rep2	1.017	DMSO									ATR	rep2	0.998	DMSO
	ATR	rep3	1.089	DMSO									ATR	rep3	1.087	DMSO
	BRCA1	rep1	0.428	100nM									BRCA1	rep1	0.842	100nM
	BRCA1	rep2	0.485	100nM									BRCA1	rep2	0.998	100nM
	BRCA1	rep3	0.391	100nM									BRCA1	rep3	0.791	100nM
	BRCA2	rep1	0.536	100nM									BRCA2	rep1	1.041	100nM
	BRCA2	rep2	0.564	100nM									BRCA2	rep2	1.11	100nM
	BRCA2	rep3	0.399	100nM									BRCA2	rep3	1.034	100nM
	RAD51	rep1	0.484	100nM									RAD51	rep1	0.953	100nM
	RAD51	rep2	0.615	100nM									RAD51	rep2	0.934	100nM
	RAD51	rep3	0.506	100nM									RAD51	rep3	0.811	100nM
	ATR	rep1	0.564	100nM									ATR	rep1	0.96	100nM
	ATR	rep2	0.61	100nM									ATR	rep2	1.061	100nM
	ATR	rep3	0.521	100nM									ATR	rep3	1.021	100nM
	BRCA1	rep1	0.377	200nM									BRCA1	rep1	0.654	200nM
	BRCA1	rep2	0.411	200nM									BRCA1	rep2	0.778	200nM
	BRCA1	rep3	0.36	200nM									BRCA1	rep3	0.702	200nM
	BRCA2	rep1	0.438	200nM									BRCA2	rep1	0.98	200nM
	BRCA2	rep2	0.461	200nM									BRCA2	rep2	1.044	200nM
	BRCA2	rep3	0.343	200nM									BRCA2	rep3	0.895	200nM
	RAD51	rep1	0.513	200nM									RAD51	rep1	0.865	200nM
	RAD51	rep2	0.524	200nM									RAD51	rep2	0.852	200nM
	RAD51	rep3	0.47	200nM									RAD51	rep3	0.786	200nM
	ATR	rep1	0.499	200nM									ATR	rep1	0.831	200nM
	ATR	rep2	0.514	200nM									ATR	rep2	0.929	200nM
	ATR	rep3	0.607	200nM									ATR	rep3	1.062	200nM

## Sheet: Figure 1e
Figure 1e. Flow cytometry analysis of γ-H2AX staining in Kelly NB cells treated with 400 nM THZ531
Kelly % of gamma-H2AX positive cells
Repeats	values	condition
rep1	1.3	DMSO		DMSO vs THZ531 (p values)
rep2	1.5	DMSO		2h	6h	24h
rep3	1.2	DMSO		0.2456	<0.0001	<0.0001
rep1	2	2h
rep2	1.15	2h
rep3	2.3	2h
rep1	4.5	6h
rep2	5	6h
rep3	5.2	6h
rep1	13	24h
rep2	12	24h
rep3	12.8	24h

## Sheet: Figure 1f
Figure 1f. Immunofluorescence of RAD51 foci folowwing treatement with THZ531 +/- gamma radiation
Repeats	values	condition
rep1	10	DMSO		p values
rep2	12	DMSO		DMSO vs IR	DMSO vs THZ531	IR vs THZ531+IR
rep3	5	DMSO		0.0005	0.7183	0.0049
rep1	60	IR
rep2	78	IR
rep3	75	IR
rep1	7	THZ531
rep2	11	THZ532
rep3	12	THZ533
rep1	36	THZ531+IR
rep2	26	THZ531+IR
rep3	38	THZ531+IR

## Sheet: Figure 6c
Figure 6c. In vitro kinase asssay with CDK12/13 and CDC5L/SF3B1						Time course of CDK13/CycK mediated substrate phosphorylation															Time course of CDK12/CycK mediated substrate phosphorylation																						Control measurements without kinase
	CDC5L (370-505)						GST-SF3B1 (113-462)						GST									CDC5L (370-505)								GST-SF3B1 (113-462)				GST										CDC5L (370-505)
min	32P counts per minute	Standard error				min	32P counts per minute	Standard error				min	32P counts per minute	Standard error							min	32P counts per minute	Standard error						min	32P counts per minute	Standard error		min	32P counts per minute	Standard error								min	32P counts per minute	Standard error
0	251	11				0	2885.91	481				0	3851.32	353							0	273.2	2						0	2345.48	145		0	2150.95	270								0	507.3	149
15	1054.5	236				15	4940.93	303				15	3908.05	1110							15	2794.28	1019						15	14162	127		15	2631.61	682								15	487	146
30	1706.9	3.5				30	6612.57	581				30	4210.69	537							30	6814.6	171						30	20807	445		30	2932.72	210								30	405	76
60	3230.18	207				60	8991.55	701				60	3154.01	201							60	12352.9	572						60	20957.5	1339		60	2945.24	25								60	398.1	28
120	6358.85	160				120	9564.58	1691				120	3252.1	43							120	24090.3	2566						120	22613.1	1441		120	2957.72	1591								120	318.4	17
240	10542.9	2370				240	9525.33	1088				240	3038.66	802							240	43290.4	3626						240	30759.2	2311		240	3379.16	469								240	409.2	33
360	16264.6	1231				360	9745	176				360	2862.95	965							360	58735	5140.67						360	29421.7	1346		360	2680.6	207								360	403.5	6
							GST-SF3B1 (113-462) w/o GST																							GST-SF3B1 (113-462) w/o GST
						min	32P counts per minute	Standard error																					min	32P counts per minute	Standard error
						0	0	0																					0	194.535	145
						15	1032.88	303																					15	11530.4	127
						30	2401.88	581																					30	17874.3	445
						60	5837.54	701																					60	18012.2	1339
						120	6312.48	1691																					120	19655.4	1441
						240	6486.67	1088																					240	27380	2311
						360	6882.05	176																					360	26741.1	1346
Time [min]	Protein	P32_CPM	Mean Value	SD		Time [min]	Protein	P32_CPM	Mean Value	SD		Time [min]	Protein	P32_CPM	Mean Value	SD					Time [min]	Protein	P32_CPM	Mean Value	SD				Time [min]	Protein	P32_CPM	Mean Value	SD		Time [min]	Protein	P32_CPM	Mean Value	SD				Time [min]	Protein	P32_CPM	Mean Value	SD
0	CDC5L (370-505)	259	251	11.3137		0	GST-SF3B1 (113-462)	2545.79	2885.91	481.002		2	GST	3601.43	3851.32	353.405					0	CDC5L (370-505)	271.8	273.2	1.9799				0	GST-SF3B1 (113-462)	2448.29	2345.48	145.395		0	GST	1959.8	2150.95	270.32				0	CDC5L (370-505)	401.6	507.3	149.482
		243						3226.03						4101.22									274.6								2242.67						2342.09								613
15	CDC5L (370-505)	1221.4	1054.5	236.032		15	GST-SF3B1 (113-462)	5154.87	4940.92	302.564		8	GST	4693.02	3908.05	1110.12					15	CDC5L (370-505)	3514.74	2794.27	1018.89				15	GST-SF3B1 (113-462)	14252	14162	127.279		15	GST	3113.85	2631.61	681.997				15	CDC5L (370-505)	383.6	487	146.23
		887.6						4726.98						3123.08									2073.81								14072						2149.36								590.4
30	CDC5L (370-505)	1704.4	1706.9	3.53553		30	GST-SF3B1 (113-462)	7023.14	6612.57	580.634		14	GST	4590.45	4210.69	537.055					30	CDC5L (370-505)	6935.86	6814.59	171.495				30	GST-SF3B1 (113-462)	20492	20807	445.477		30	GST	3081.54	2932.72	210.47				30	CDC5L (370-505)	458.6	405	75.8018
		1709.4						6202						3830.94									6693.33								21122						2783.89								351.4
60	CDC5L (370-505)	3376.67	3230.18	207.168		60	GST-SF3B1 (113-462)	9487.27	8991.55	701.054		20	GST	3011.94	3154.01	200.91					60	CDC5L (370-505)	12757.5	12352.9	572.233				60	GST-SF3B1 (113-462)	20010.9	20957.5	1338.62		60	GST	2927.25	2945.24	25.4488				60	CDC5L (370-505)	417.8	398.1	27.86
		3083.69						8495.83						3296.07									11948.2								21904						2963.24								378.4
120	CDC5L (370-505)	6245.45	6358.85	160.379		120	GST-SF3B1 (113-462)	8369.17	9564.58	1690.57		26	GST	3282.3	3252.1	42.7092					120	CDC5L (370-505)	22275.5	24090.3	2566.41				120	GST-SF3B1 (113-462)	21594.3	22613.1	1440.88		120	GST	4082.45	2957.72	1590.6				120	CDC5L (370-505)	306.6	318.4	16.6877
		6472.26						10760						3221.9									25905								23632						1833								330.2
240	CDC5L (370-505)	12218.8	10542.9	2370.12		240	GST-SF3B1 (113-462)	8755.65	9525.33	1088.48		32	GST	3605.71	3038.65	801.937					240	CDC5L (370-505)	40725.7	43290.4	3626.96				240	GST-SF3B1 (113-462)	29125	30759.2	2311.06		240	GST	3710.74	3379.16	468.925				240	CDC5L (370-505)	386.2	409.2	32.5269
		8866.96						10295						2471.6									45855								32393.3						3047.58								432.2
360	CDC5L (370-505)	17135	16264.6	1230.87		360	GST-SF3B1 (113-462)	9869.52	9745.24	175.766		38	GST	2180.65	2862.95	964.925					360	CDC5L (370-505)	62370	58735	5140.67				360	GST-SF3B1 (113-462)	30373.3	29421.7	1345.86		360	GST	2826.76	2680.6	206.709				360	CDC5L (370-505)	399.4	403.5	5.79828
		15394.3						9620.95						3545.26									55100								28470						2534.43								407.6
[truncated: 5 more columns]

## Sheet: Figure 6d
Figure 6d	Figure 6d. Dose-response curves of THZ531 incubated with CDK12/13 and CDC5L/SF3B1
		IC50 CDK12 with potential substrates (30min pre-Incubation with THZ-531, 0.2 mM ATP)																	IC50 CDK13 with potential substrates (30min pre-Incubation with THZ-531, 0.2 mM ATP)
		CDC5L (370-505)				GST-SF3B1 (113-462)													CDC5L (370-505)				GST-SF3B1 (113-462)
			32P counts per minute	Standard error			32P counts per minute	Standard error												32P counts per minute	Standard error			32P counts per minute	Standard error
		316 µM	163.2	4		316 µM	544.7	44											316 µM	154.1	24		316 µM	660.8	92
		100 µM	133.2	1.7		100 µM	730.9	53											100 µM	97.8	0.85		100 µM	649.9	92
		31,6 µM	144.8	28.6		31,6 µM	762.6	175											31,6 µM	118.8	14		31,6 µM	631.2	20
		10 µM	153.6	0.28		10 µM	914.8	93											10 µM	130.8	9		10 µM	399.2	10
		3,16 µM	134.8	4.8		3,16 µM	886.3	43											3,16 µM	115.7	9		3,16 µM	504.3	286
		1 µM	321.3	18		1 µM	1035.1	1											1 µM	89.1	83		1 µM	633	109
		0,316 µM	422.7	41		0,316 µM	1188.6	72											0,316 µM	164.2	33		0,316 µM	650.3	62
		0,1 µM	3732.69	444		0,1 µM	3513.92	1196											0,1 µM	616.3	85		0,1 µM	859.2	4.5
		0,0316 µM	5385.26	947		0,0316 µM	6739.52	2018											0,0316 µM	1038.2	101		0,0316 µM	1799	190
		0,01 µM	5953.58	425		0,01 µM	6049.9	492											0,01 µM	1617.1	84		0,01 µM	1680	145
		0,00316 µM	6903.55	902		0,00316 µM	8385.28	1165											0,00316 µM	1991.21	420		0,00316 µM	2367.86	477
		0,001 µM	5945.25	1161		0,001 µM	6814.24	1409											0,001 µM	1924.38	199		0,001 µM	2058.76	46
		0,000316 µM	6272.57	1359		0,000316 µM	7926.39	691											0,000316 µM	1979.37	180		0,000316 µM	2241.91	469
		0,0001 µM	6576.2	153		0,0001 µM	7120.31	1571											0,0001 µM	1632.5	285		0,0001 µM	1677.1	40
		0,0000316 µM	5771.94	822		0,0000316 µM	8245.65	1325											0,0000316 µM	2018.97	325		0,0000316 µM	1893.38	94
		0,00001 µM	6862.19	662		0,00001 µM	6288.32	1583											0,00001 µM	2062.84	356		0,00001 µM	1714	72
																			normalized to relative 32P transfer
		normalized to relative 32P transfer																	316 µM	7.47028	1.16344		316 µM	27.9071	3.88537
		316 µM	2.364	0.0579412		316 µM	6.4959	0.524729											100 µM	4.74104	0.0412053		100 µM	27.4468	3.88537
		100 µM	1.92944	0.024625		100 µM	8.71646	0.63206											31,6 µM	5.75905	0.678676		31,6 µM	26.657	0.844646
		31,6 µM	2.09747	0.41428		31,6 µM	9.0945	2.08699											10 µM	6.34077	0.436292		10 µM	16.8591	0.422323
		10 µM	2.22494	0.00405588		10 µM	10.9096	1.10909											3,16 µM	5.60877	0.436292		3,16 µM	21.2978	12.0784
		3,16 µM	1.95262	0.0695294		3,16 µM	10.5697	0.512803											1 µM	4.31929	4.02358		1 µM	26.7331	4.60332
		1 µM	4.65413	0.260735		1 µM	12.3442	0.0119257											0,316 µM	7.9599	1.59974		0,316 µM	27.4637	2.6184
		0,316 µM	6.12294	0.593897		0,316 µM	14.1748	0.858647											0,1 µM	29.8763	4.12053		0,1 µM	36.286	0.190045
		0,1 µM	54.0691	6.43147		0,1 µM	41.9058	14.2631											0,0316 µM	50.3287	4.89616		0,0316 µM	75.9759	8.02414
		0,0316 µM	78.0071	13.7176		0,0316 µM	80.3731	18.066											0,01 µM	78.3919	4.07206		0,01 µM	70.9503	6.12369
		0,01 µM	86.2394	6.15625		0,01 µM	72.1489	5.86742											0,00316 µM	96.5276	20.3603		0,00316 µM	100	18.1448
		0,00316 µM	100	13.0657		0,00316 µM	100	13.8934											0,001 µM	93.2879	9.64689		0,001 µM	86.9462	1.94269
		0,001 µM	86.1187	16.8174		0,001 µM	81.2643	16.8032											0,000316 µM	95.9536	8.72583		0,000316 µM	94.6808	16.807
		0,000316 µM	90.8601	19.6855		0,000316 µM	94.5274	8.24063											0,0001 µM	79.1385	13.8159		0,0001 µM	70.8278	1.68929
		0,0001 µM	95.2583	2.21625		0,0001 µM	84.9143	18.7352											0,0000316 µM	97.8733	15.755		0,0000316 µM	79.9618	3.96984
		0,0000316 µM	83.6084	11.9069		0,0000316 µM	98.3348	15.8015											0,00001 µM	100	17.2578		0,00001 µM	72.3862	3.04073
		0,00001 µM	99.4009	9.58927		0,00001 µM	74.9923	14.8783
		CDC5L (370-505)		P32_CPM	Mean Value	SD		normalized to relative 32P transfer		P32_CPM	Mean Value	SD							CDC5L (370-505)		P32_CPM	Mean Value	SD		GST-SF3B1 (113-462)		P32_CPM	Mean Value	SD
			316 µM	160.4	163.2	3.9598			316 µM	575.8	544.7	43.982								316 µM	137.4	154.1	23.6174			316 µM	725.6	660.8	91.641
				166						513.6											170.8						596
			100 µM	134.4	133.2	1.69706			100 µM	768.4	730.9	53.033								100 µM	97.2	97.8	0.848528			100 µM	584.6	649.9	92.3481
				132						693.4											98.4						715.2
			31,6 µM	124.6	144.8	28.5671			31,6 µM	638.6	762.6	175.362								31,6 µM	109	118.8	13.8593			31,6 µM	617	631.2	20.0818
				165						886.6											128.6						645.4
			10 µM	153.8	153.6	0.282843			10 µM	980.6	914.8	93.0553								10 µM	137.4	130.8	9.33381			10 µM	406.6	399.2	10.4652
				153.4						849											124.2						391.8
			3,16 µM	131.4	134.8	4.80833			3,16 µM	855.8	886.3	43.1335								3,16 µM	109	115.7	9.47523			3,16 µM	706.6	504.3	286.095
				138.2						916.8											122.4						302
			1 µM	308.4	321.3	18.2434			1 µM	1035.8	1035.1	0.989949								1 µM	147.6	89.1	82.7315			1 µM	556	633	108.894
				334.2						1034.4											30.6						710
			0,316 µM	452	422.7	41.4365			0,316 µM	1239.2	1188.6	71.5592								0,316 µM	140.8	164.2	33.0926			0,316 µM	606.8	650.3	61.5183
				393.4						1138											187.6						693.8
			0,1 µM	3418.98	3732.69	443.653			0,1 µM	2668.27	3513.92	1195.93								0,1 µM	556.2	616.3	84.9942			0,1 µM	856	859.2	4.52548
				4046.4						4359.57											676.4						862.4
			0,0316 µM	4715.81	5385.26	946.745			0,0316 µM	8166.4	6739.51	2017.92								0,0316 µM	1109.4	1038.2	100.692			0,0316 µM	1933.8	1799	190.636
				6054.71						5312.63											967						1664.2
			0,01 µM	6254.38	5953.58	425.395			0,01 µM	6398.12	6049.9	492.465								0,01 µM	1676.8	1617.1	84.4285			0,01 µM	1782.6	1680	145.098
				5652.78						5701.67											1557.4						1577.4
			0,00316 µM	6265.62	6903.55	902.169			0,00316 µM	7561.48	8385.28	1165.04								0,00316 µM	2288.41	1991.2	420.311			0,00316 µM	2705.41	2367.86	477.375
				7541.48						9209.09											1694						2030.3
			0,001 µM	5124.5	5945.25	1160.72			0,001 µM	7810.77	6814.24	1409.31								0,001 µM	1783.4	1924.38	199.376			0,001 µM	2091.46	2058.76	46.2448
				6766						5817.71											2065.36						2026.06
			0,000316 µM	5311.58	6272.57	1359.05			0,000316 µM	7437.78	7926.39	690.999								0,000316 µM	1852.2	1979.37	179.838			0,000316 µM	2573.61	2241.91	469.102
				7233.57						8415											2106.53						1910.2
			0,0001 µM	6684.67	6576.2	153.393			0,0001 µM	6009.41	7120.31	1571.04								0,0001 µM	1430.8	1632.5	285.247			0,0001 µM	1705.4	1677.1	40.0222
				6467.74						8231.2											1834.2						1648.8
			0,0000316 µM	5190.77	5771.94	821.906			0,0000316 µM	7308.57	8245.65	1325.23								0,0000316 µM	1789.4	2018.97	324.661			0,0000316 µM	1827	1893.38	93.8755
				6353.12						9182.73											2248.54						1959.76
			0,00001 µM	7330	6862.19	661.583			0,00001 µM	5169.23	6288.32	1582.63								0,00001 µM	1811.2	2062.84	355.873			0,00001 µM	1662.8	1714	72.4077
				6394.38						7407.41											2314.48						1765.2

## Sheet: Supplemetary Fig.1c
Supplementary Fig. 1c Flow cytometry analysis of Annexin V staining in NB cells treated with THZ531
Genes	Repeats	values	condition
Kelly	rep1	1.1	DMSO			Kelly DMSO vs THZ531 (p values)
Kelly	rep2	0.96	DMSO			2h	6h	24h
Kelly	rep3	0.8	DMSO			0.0523	0.0673	0.0027
IMR-32	rep1	3	DMSO
IMR-32	rep2	4	DMSO
IMR-33	rep3	1	DMSO
Kelly	rep1	1.7	2h
Kelly	rep2	1.2	2h			IMR-32 DMSO vs THZ531 (p values)
Kelly	rep3	2	2h			2h	6h	24h
IMR-32	rep1	4.25	2h			0.3544	0.0172	0.0027
IMR-32	rep2	4.75	2h
IMR-33	rep3	2.5	2h
Kelly	rep1	1.78	6h
Kelly	rep2	4.9	6h
Kelly	rep3	3	6h
IMR-32	rep1	12	6h
IMR-32	rep2	9	6h
IMR-33	rep3	7	6h
Kelly	rep1	12	24h
Kelly	rep2	16	24h
Kelly	rep3	10	24h
IMR-32	rep1	35	24h
IMR-32	rep2	28	24h
IMR-33	rep3	22	24h

## Sheet: Supplemetary Fig. 1f
Supplementary Fig. 1f. Dose-response curves for MYCN-amplified and non-amplified NB cell treated with increasing concentration of THZ531 +/- tariquidar (125nM)
	MYCN amplified cell lines
THZ531 (µM)	Kelly			Kelly + Tari			LAN-1			LAN-1 + Tari			LAN-5			LAN-5 + Tari			NGP			NGP + Tari			IMR-32			IMR-32 + Tari
10	0.00029	0.00029	0.001161	0.000676	0.000406	0	0.001123	0.00074	0.000877	0.001123	0.00074	0.000877	0.014019	0.009558	0.012107	0.001279	0.006394	0.008312	0.001704	0.002944	0.002634	0.020295	0.017685	0.013047	0.002322	0.000844	0.001478	0.003735	0.0007	0.000467
3	0.004644	0.002758	0.006241	0.003381	0.002028	0.001487	0.149808	0.148822	0.126497	0.149808	0.148822	0.126497	0.13254	0.13254	0.217927	0.160486	0.172634	0.209079	0.330958	0.326619	0.327549	0.287316	0.299348	0.3482	0.047706	0.05425	0.044962	0.064192	0.05042	0.048086
1	0.027286	0.028447	0.021626	0.006897	0.008925	0.009601	0.305506	0.305725	0.285427	0.305506	0.305725	0.285427	0.359388	0.374681	0.236406	0.325448	0.359974	0.315857	0.32538	0.317787	0.302293	0.320657	0.351824	0.353419	0.132564	0.146285	0.133408	0.127218	0.168768	0.144258
0.3	0.222787	0.254572	0.258055	0.01812	0.019202	0.027857	0.351963	0.31775	0.291015	0.351963	0.31775	0.291015	0.308411	0.367035	0.309686	0.371483	0.340793	0.368926	0.267586	0.251937	0.299194	0.298043	0.295579	0.324716	0.132564	0.122432	0.126654	0.135387	0.133053	0.148226
0.1	0.393614	0.384035	0.413933	0.0217715	0.0177147	0.0182556	0.0876552	0.0929419	0.0642348	0.0876552	0.0929419	0.0642348	0.163764	0.168224	0.16695	0.0485934	0.0780051	0.0613811	0.225287	0.20127	0.184382	0.208166	0.189321	0.210486	0.018998	0.0145652	0.018998	0.0261438	0.0116713	0.0226424
0.03	0.580842	0.534107	0.41016	0.059905	0.06288	0.069777	0.473448	0.460656	0.431373	0.473448	0.460656	0.431373	0.129992	0.133178	0.090484	0.03133	0.018542	0.011509	0.195538	0.209482	0.206848	0.254264	0.281517	0.283257	0.124754	0.176259	0.127076	0.119281	0.12535	0.113912
0.01	0.798403	0.824238	0.880116	0.980933	0.927789	0.766193	1.0778	1.11999	1.00875	1.0778	1.11999	1.00875	0.648683	0.869159	0.852591	0.88491	0.939258	0.783887	0.769445	0.824605	0.822126	0.841073	0.852525	0.817879	0.712004	0.954334	0.97481	0.859944	1.05696	0.95845
0.003	0.911466	0.897678	0.955007	1.17836	1.13712	0.864097	1.1634	1.16034	0.989354	1.1634	1.16034	0.989354	0.997876	0.959643	0.950085	0.936061	0.932864	1.20908	0.99938	0.937403	0.991013	0.916743	0.879488	0.9482	1.15086	1.14938	0.898818	0.986228	0.947712	1.38142
0.001	1.07271	0.929898	1.02554	1.081	1.08235	1.16795	1.03532	1.01587	1.00138	1.03532	1.01587	1.00138	1.04121	1.13806	0.990867	1.12212	1.19182	0.952685	1.04137	1.0863	1.19476	1.00822	1.14854	0.933559	0.836124	0.857656	0.946102	1.02871	1.11391	1.24323
	MYCN non-amplified cell lines
THZ531 (µM)	SH-SY5Y			SH-SY5Y + Tari			CHLA-20			CHLA-20 + Tari			CHLA-15			CHLA-15 + Tari			SKNAS			SKNAS + Tari			SKNFI			SKNFI + Tari
10	0.092516	0.08786	0.081252	0.013779	0.012281	0.007339	0.157788	0.144509	0.139197	0.008548	0.003419	0.005129	0.024847	0.025875	0.020392	0.007436	0.009109	0.010782	0.026515	0.022267	0.018534	0.029647	0.031302	0.035301	0.015772	0.021375	0.011206	0	0.000207	0
3	0.360601	0.335219	0.351139	0.16145	0.194698	0.18077	0.631151	0.694735	0.614748	0.040564	0.035124	0.0373	0.309133	0.308277	0.305878	0.063763	0.07566	0.076775	0.178394	0.18174	0.172087	0.227661	0.211114	0.209735	0.162078	0.140703	0.138005	0.003306	0.006818	0.002893
1	0.713692	0.726758	0.669687	0.1938	0.213569	0.203385	0.715982	0.758319	0.711139	0.079729	0.085945	0.088432	0.424116	0.460958	0.470212	0.112653	0.117858	0.12864	0.207869	0.218552	0.219581	0.270408	0.247794	0.25717	0.697288	0.857499	0.758094	0.031405	0.038017	0.032231
0.3	1.00325	1.05236	0.826333	0.159653	0.191403	0.169238	0.858772	0.823465	0.815654	0.078174	0.061545	0.078485	0.642429	0.678414	0.493346	0.100198	0.08198	0.081423	0.264115	0.269907	0.251115	0.209459	0.233729	0.222973	0.894853	1.0781	1.05237	0.032025	0.028719	0.030785
0.1	0.854568	0.844956	0.859825	0.00614048	0.008387	0.00853677	0.714732	0.867521	0.802687	0.00450707	0.00404082	0.00326374	0.566688	0.713543	0.618438	0.00408973	0.00185897	0.0055769	0.292303	0.292561	0.309036	0.139272	0.153061	0.137755	0.98409	0.98575	1.14077	0.00309917	0.00516529	0.00805785
0.03	1.12971	0.972766	0.905632	0.36753	0.500674	0.441516	0.857366	0.873926	0.946258	0.229239	0.21463	0.205771	0.932199	0.635746	0.63883	0.130314	0.120647	0.123064	0.63017	0.648318	0.62721	0.711114	0.70877	0.741175	0.913531	0.96977	0.974128	0.141736	0.107851	0.148967
0.01	0.926658	0.903529	0.907284	0.881983	0.930508	0.882732	0.873145	1.0778	0.84518	0.849972	0.871264	0.715226	0.781573	0.759468	0.80762	0.595985	0.733734	0.795266	0.876394	0.934829	0.908572	0.934915	1.05488	0.976558	1.11753	1.03327	1.04282	0.857231	0.913017	0.944835
0.003	0.980726	1.01347	0.952791	0.964954	1.00839	0.934402	0.867052	1.1117	0.959069	0.95954	0.947728	0.868155	0.83658	0.791169	0.818073	0.837836	1.00998	0.915355	0.938948	1.02621	0.900206	0.928158	1.08977	0.979454	1.05216	0.957734	1.09325	0.948347	1	1.11364
0.001	1.08901	0.947835	1.01001	0.852479	1.23364	0.966152	0.872676	1.15373	1.18169	1.07486	1.04859	1.01021	1.03519	0.802308	0.85046	0.799727	0.764779	0.883567	0.980779	0.914107	0.954651	1.16175	1.05709	1.12176	1.05755	1.08744	1.05361	1.00413	1.13223	1.27045

## Sheet: Supplementary Fig.2d
Supplemetary Fig.2d qRT-PCR analysis of selected DDR gene expression in NB cells treated with THZ531 at the indicated concentrations for 6 h
Genes	Repeats	values	condition
BARD1	rep1	0.899	DMSO		DMSO vs THZ531 (p values)
BARD1	rep2	1.04	DMSO			BARD1	BRCA1	RAD51
BARD1	rep3	0.99	DMSO		100nM	0.0003	<0.0001	<0.0001
RAD51	rep1	1	DMSO		200nM	0.001	0.0004	<0.0001
RAD51	rep2	0.98	DMSO		400nM	0.0041	<0.0001	<0.0001
RAD51	rep3	0.95	DMSO
BRCA1	rep1	0.97	DMSO
BRCA1	rep2	1.098	DMSO
BRCA1	rep3	1	DMSO
BARD1	rep1	0.36	100 nM
BARD1	rep2	0.38	100 nM
BARD1	rep3	0.26	100 nM
RAD51	rep1	0.18	100 nM
RAD51	rep2	0.15	100 nM
RAD51	rep3	0.16	100 nM
BRCA1	rep1	0.14	100 nM
BRCA1	rep2	0.16	100 nM
BRCA1	rep3	0.18	100 nM
BARD1	rep1	0.468	200 nM
BARD1	rep2	0.518	200 nM
BARD1	rep3	0.368	200 nM
RAD51	rep1	0.243	200 nM
RAD51	rep2	0.343	200 nM
RAD51	rep3	0.345	200 nM
BRCA1	rep1	0.2	200 nM
BRCA1	rep2	0.4	200 nM
BRCA1	rep3	0.2	200 nM
BARD1	rep1	0.557	400 nM
BARD1	rep2	0.657	400 nM
BARD1	rep3	0.457	400 nM
RAD51	rep1	0.269	400 nM
RAD51	rep2	0.369	400 nM
RAD51	rep3	0.262	400 nM
BRCA1	rep1	0.205	400 nM
BRCA1	rep2	0.305	400 nM
BRCA1	rep3	0.255	400 nM

## Sheet: Supplementary Fig.2e
Supplementary Fig.2e qRT-PCR of selected DDR expression in NB cells expressing either a control shRNA or two individual shRNAs targeting CDK12 or CDK13
Genes	Repeats	values	condition
shGFP	rep1	0.952	CDK12				p values
shGFP	rep2	1.047	CDK12				CDK12 vs GFP	CDK13 vs GFP	BARD1 vs GFP	BRCA1 vs GFP	RAD51 vs GFP
shCDK12#1	rep1	0.364	CDK12			shCDK12#1	0.0119	0.105	0.0109	0.0433	0.0163
shCDK12#1	rep2	0.244	CDK12			shCDK12#2	0.006	0.5558	0.0236	0.0537	0.1077
shCDK12#2	rep1	0.337	CDK12			shCDK13#1	0.9379	0.0291	0.8973	0.2191	0.5393
shCDK12#2	rep2	0.287	CDK12			shCDK13#2	0.2142	0.0125	0.5724	0.2309	0.994
shCDK13#1	rep1	1.081	CDK12
shCDK13#1	rep2	0.9	CDK12
shCDK13#2	rep1	1.074	CDK12
shCDK13#2	rep2	1.104	CDK12
shGFP	rep1	0.985	CDK13
shGFP	rep2	1.014	CDK13
shCDK12#1	rep1	0.857	CDK13
shCDK12#1	rep2	0.927	CDK13
shCDK12#2	rep1	1.013	CDK13
shCDK12#2	rep2	0.913	CDK13
shCDK13#1	rep1	0.632	CDK13
shCDK13#1	rep2	0.48	CDK13
shCDK13#2	rep1	0.422	CDK13
shCDK13#2	rep2	0.278	CDK13
shGFP	rep1	0.939	BRCA1
shGFP	rep2	1.06	BRCA1
shCDK12#1	rep1	0.369	BRCA1
shCDK12#1	rep2	0.298	BRCA1
shCDK12#2	rep1	0.576	BRCA1
shCDK12#2	rep2	0.496	BRCA1
shCDK13#1	rep1	1.151	BRCA1
shCDK13#1	rep2	0.89	BRCA1
shCDK13#2	rep1	1.002	BRCA1
shCDK13#2	rep2	1.102	BRCA1
shGFP	rep1	0.966	BRCA2
shGFP	rep2	1.033	BRCA2
shCDK12#1	rep1	0.409	BRCA2
shCDK12#1	rep2	0.609	BRCA2
shCDK12#2	rep1	0.834	BRCA2
shCDK12#2	rep2	0.764	BRCA2
shCDK13#1	rep1	0.89	BRCA2
shCDK13#1	rep2	0.95	BRCA2
shCDK13#2	rep1	0.95	BRCA2
shCDK13#2	rep2	0.93	BRCA2
shGFP	rep1	0.955	RAD51
shGFP	rep2	1.034	RAD51
shCDK12#1	rep1	0.641	RAD51
shCDK12#1	rep2	0.581	RAD51
shCDK12#2	rep1	0.834	RAD51
shCDK12#2	rep2	0.686	RAD51
shCDK13#1	rep1	0.982	RAD51
shCDK13#1	rep2	0.942	RAD51
shCDK13#2	rep1	1.038	RAD51
shCDK13#2	rep2	0.95	RAD51

[truncated: 3 more sheets: Supplementary Fig.2f, Supplementary Fig. 3e, Supplementary Fig. 4f]
